# Supplementary material for: Urinary proteomic and non-prefractionation quantitative phosphoproteomic analysis during pregnancy and non-pregnancy
Source: BMC Genomics. 2013 Nov 11;14:777. doi: 10.1186/1471-2164-14-777 (PMC3832905; doi:10.1186/1471-2164-14-777)
Supplement: Additional file 1: Table S1 — List of 2579 proteins corresponding to peptides identified by LC-MS/MS analysis of the urine samples from pregnant and non-pregnant patients. Identifications in urine samples from both pregnant and non-pregnant patients are illustrated in red font. The 1023 proteins not reported by the others studies at the proteome level were unique to our study. These unique proteins are indicated in blue font. [file 1471-2164-14-777-S1.xls]

## Sheet: Table S1a_List of 2579 ID
Table S1. List of 2579 proteins corresponding to peptides identified by LC-MS/MS analysis of the urine samples from pregnant and non-pregnant patients. Identifications in urine samples from both pregnant and non-pregnant patients are illustrated in red font. The 1023 proteins not reported by the others studies at the proteome level were unique to our study. These unique proteins are indicated in …
Protein Accessions	Protein Description	Gene Name	Sequence Coverage(%)a	Unique Peptide	Σ# PSMsb	Sequence Length(aa)	MW [kDa]	calc. pI	Sequence	Modificationsc	# Missed Cleavages	MH+ [Da]d	q-Valuee	PEPf	XCorr A2g	Probability A2h	XCorr B2	Probability B2	XCorr C2	Probability C2	XCorr D2	Probability D2	XCorr E2	Probability E2
IPI00000059	Uncharacterized protein	CD58	7.41	2	9	162	18.2623	7.75244
									DKVAELENSEFR		1	1436.7	0	2.92965e-05			2.77088	0	2.39717	0
									VAELENSEFR		0	1193.58	0	0.00011065	2.3319	0	2.72134	0	2.68197	0
IPI00000087	Sodium channel subunit beta-2	SCN2B	3.72	1	1	215	24.3101	6.39209
									YDVSVMLR		0	982.503	0.000211	0.00203619							2.13617	0
IPI00000137	N-acetylglucosamine-1-phosphotransferase subunit gamma	GNPTG	3.28	1	4	305	33.9522	6.94678
									TLFEDAGYLK		0	1156.59	0	0.000150873					2.37383	0
IPI00000706	Sn1-specific diacylglycerol lipase alpha	DAGLA	1.54	1	1	1042	114.879	6.354
									SELPEEVEVTTLASTR	N-Term(Acetyl)	0	1802.9	0.005666	0.0908521			1.51374	0
IPI00000760	N(G),N(G)-dimethylarginine dimethylaminohydrolase 2	DDAH2	27.02	10	89	285	29.6255	6.01123
									ALQDLGLR		0	885.514	4.4e-05	0.0245469					2.47348	0	2.34575	0
									DFAVSTVPVSGPSHLR		0	1668.87	0	0.000628131					3.19417	0
									EFFVGLSK		0	926.497	0	0.00117004			1.43521	0			1.35743	0	1.12764	0
									GAEIVADTFR		0	1078.55	0	0.000760035			2.19181	0			2.64005	0	2.65007	0
									GGGDLPNSQEALQK		0	1413.7	4.4e-05	0.0155381	2.20309	0			2.87191	0	2.6935	0	2.98719	0
									GVPESLASGEGAGAGLPALDLAK		0	2080.09	0	2.35282e-07					5.10836	0
									IVEIGDENATLDGTDVLFTGR		0	2235.11	0	6.70859e-10			1.99522	0			6.05404	0	5.36123	0
									LSDVTLVPVSCSELEK	C11(Carbamidomethyl)	0	1775.91	0.000357	0.0482415					2.61437	0
									GLCGMGGPR	C3(Carbamidomethyl)	0	904.411	0.000435	0.00625595							1.39404	0
									AGAGLSSLCLVLSTRPHS	C9(Carbamidomethyl)	0	1825.96	0	7.27186e-10			4.56912	0			4.16302	0	2.78474	0
IPI00000811	Proteasome subunit beta type-6	PSMB6	4.6	1	1	239	25.3414	4.91943
									LAAIAESGVER		0	1115.61	5.9e-05	0.00687274							2.47044	0
IPI00000816	Isoform 1 of 14-3-3 protein epsilon	YWHAE	56.86	14	121	255	29.1554	4.7417
									AAFDDAIAELDTLSEESYK		0	2087.97	0	6.81e-05					5.29701	0	5.2962	0
									AASDIAMTELPPTHPIR		0	1819.94	0	0.00130392					2.52642	0
									EAAENSLVAYK		0	1194.6	0	0.00284995	2.29924	0			2.23961	0
									EALQDVEDENQ		0	1289.55	0.000394	0.0489757					2.13884	0
									HLIPAANTGESK		0	1237.65	0	0.0139458	1.96818	0			2.23765	0	2.09465	0
									IISSIEQK		0	917.53	0.000697	0.0565951					2.29466	0
									IISSIEQKEENK		1	1417.75	4.4e-05	0.0186533					3.1776	0
									YDEMVESMK		0	1131.47	0.001043	0.0726888					1.76036	0
									YLAEFATGNDR		0	1256.59	0	0.00127925	2.51341	0			2.30763	0	1.86221	0
									YLAEFATGNDRK		1	1384.69	0.001923	0.0997726					2.68452	0
									LICCDILDVLDK	C3(Carbamidomethyl); C4(Carbamidomethyl)	0	1476.74	0	0.000305836	1.69416	0			3.50951	0
									VAGMDVELTVEER	M4(Oxidation)	0	1463.7	0	2.55767e-06							2.99895	0
									AASDIAMTELPPTHPIR	M7(Oxidation)	0	1835.93	0.00749	0.205374					1.17204	0
									MDDREDLVYQAK	N-Term(Acetyl)	1	1524.7	0	0.0142536	2.94757	0			2.67605	0
IPI00000833	Glycoprotein hormones alpha chain	CGA	12.93	3	68	116	13.0662	8.19189
									AYPTPLR		0	817.456	0.004106	0.188227	1.22573	0
									VTVMGGFK		0	838.449	6.7e-05	0.0182734	2.13124	0	1.61967	0	1.72864	0	1.8411	0	1.34006	0
									VTVMGGFK	M4(Oxidation)	0	854.444	6.7e-05	0.0277389	1.70844	0					1.91158	0	1.77617	0
IPI00000853	Follitropin subunit beta	FSHB	14.73	2	3	129	14.6897	7.06396
									DLVYKDPARPK		1	1301.72	0.002579	0.0520643							1.85416	0
									ELVYETVR		0	1008.54	0.001129	0.0583555									1.68734	0
IPI00000874	Peroxiredoxin-1	PRDX1	37.69	11	56	199	22.0963	8.1333
									ADEGISFR		0	894.431	0.000153	0.0109769	1.94283	0					2.26732	0
									ATAVMPDGQFK		0	1164.57	3.7e-05	0.00308885			1.76976	0					1.27283	0
									DISLSDYK		0	940.462	0.000383	0.0226575							1.77561	0
									GLFIIDDK		0	920.508	0.000406	0.0489309	1.64188	0					2.52368	0
									IGHPAPNFK		0	980.531	0.001258	0.0908386	1.93058	0					1.76453	0
									LVQAFQFTDK		0	1196.63	0	0.00144953	2.68738	0					2.84373	0
									QITVNDLPVGR		0	1211.67	0	0.00667293									3.04954	0
									TIAQDYGVLK		0	1107.6	0	0.00328509	1.93138	0					3.12014	0
									LNCQVIGASVDSHFCHLAWVNTPK	C3(Carbamidomethyl); C15(Carbamidomethyl)	0	2753.33	0	9.00739e-06									4.85704	0
									HGEVCPAGWKPGSDTIKPDVQK	C5(Carbamidomethyl)	0	2406.19	0	7.63606e-05							3.78928	0
									ATAVMPDGQFK	M5(Oxidation)	0	1180.57	0.000297	0.0102405			2.20803	0
IPI00000891	Chorionic somatomammotropin hormone	CSH1;CSH2	67.28	17	317	217	25.0044	5.59229
									AHQLAIDTYQEFEETYIPK		0	2296.11	0	7.14986e-05	2.07796	0					5.60558	0	4.44887	0
									DLEEGIQTLMGR		0	1361.67	0	0.00180573	2.70496	0			2.84408	0	3.42262	0	3.32037	0
									DMDKVETFLR		1	1253.62	0	0.0119091	3.14851	0					2.6411	0	1.77019	0
									FDTNSHNHDALLK		0	1511.72	0	0.00118838	3.56355	0					3.2992	0	2.19519	0
									ISLLLIESWLEPVR		0	1667.97	0	2.61795e-05							4.22135	0	2.85422	0
									KDMDKVETFLR		2	1381.71	0	0.00593436							2.69298	0
									LFDHAMLQAHR		0	1338.67	0	0.000478921	3.25101	0					3.8485	0
									SMFANNLVYDTSDSDDYHLLK		0	2448.1	0	6.45065e-06	4.0049	0					4.32521	0	3.28647	0
									SNLELLR		0	844.489	0.000153	0.0117495	1.58553	0					2.50005	0	1.69147	0
									VETFLR		0	764.429	0.00814	0.17856							1.10513	0
									YSFLHDSQTSFCFSDSIPTPSNMEETQQK	C12(Carbamidomethyl); M23(Oxidation)	0	3427.47	0.009595	0.197903							2.45345	0
									NYGLLYCFR	C7(Carbamidomethyl)	0	1205.58	0	0.00116438	1.97056	0					2.17207	0	1.84302	0
									DLEEGIQTLMGR	M10(Oxidation)	0	1377.67	0	0.000203536	2.23288	0					3.45643	0	2.69667	0
									DMDKVETFLR	M2(Oxidation)	1	1269.61	0	0.00576481	2.76736	0					2.36731	0
									SMFANNLVYDTSDSDDYHLLK	M2(Oxidation)	0	2464.09	0	8.24957e-09	4.0566	0					4.72673	0	2.76555	0
									KDMDKVETFLR	M3(Oxidation)	2	1397.71	0.001703	0.059353							2.55701	0
									LFDHAMLQAHR	M6(Oxidation)	0	1354.67	0	3.45438e-05	3.14884	0					3.46028	0	2.75713	0
IPI00001432	Protocadherin beta-2	PCDHB2	0.88	1	6	798	87.1999	4.89404
									SGELLLR	N-Term(Acetyl)	0	829.478	0.001028	0.0343123	1.63017	0	2.01039	0
IPI00001593	Lysosomal Pro-X carboxypeptidase	PRCP	31.45	13	152	496	55.7639	7.21045
									ALGSLHLPTNPTSLPAVAK		0	1887.07	0	2.85559e-08			3.42111	0	4.19043	0
									AMLVFAEHR		0	1073.55	0	7.96613e-05			2.3034	0	2.96216	0
									DFYDSAGK		0	902.388	0.0008	0.0131581					1.76443	0
									DITDTLVAVTISEGAHHLDLR		0	2276.19	0	3.68612e-09	2.56956	0	5.48262	0	3.80675	0	3.30191	0
									HLNFLTSEQALADFAELIK		0	2160.13	0	2.25536e-11	2.46378	0	1.09976	0	6.21676	0
									IVTTDFR		0	851.462	0.000503	0.0199227			1.22751	0	1.7845	0
									NALDPMSVLLAR		0	1299.71	0	4.90434e-06			3.14392	0	2.12591	0
									VDHFGFNTVK		0	1163.58	0	1.67027e-05			2.85799	0	3.30481	0			2.86271	0
									YYGESLPFGDNSFK		0	1623.73	0	3.20561e-06	1.94541	0	2.11981	0	4.07171	0
									LSNTGSGLQWLTGALHLCSPLTSQDIQHLK	C18(Carbamidomethyl)	0	3275.69	0	7.10817e-12					6.35948	0
									VVCQYLK	C3(Carbamidomethyl)	0	909.486	0.000321	0.0135454			1.70269	0	1.61469	0
									AMLVFAEHR	M2(Oxidation)	0	1089.55	2.5e-05	0.000445693					2.40319	0
									NALDPMSVLLAR	M6(Oxidation)	0	1315.7	0	1.28178e-05			2.53129	0	2.04747	0
IPI00001597	Lysyl oxidase homolog 1	LOXL1	2.09	1	1	574	63.0706	7.51807
									VLLAGAPQAQQR		0	1251.72	0.00404	0.132396									2.41994	0
IPI00001611	Isoform 1 of Insulin-like growth factor II	IGF2;INS;INS-IGF2	5	2	9	180	20.1273	9.31982
									SCDLALLETYCATPAK	C2(Carbamidomethyl); C11(Carbamidomethyl)	0	1812.85	0	0.00025482									3.26112
									GIVEECCFR	C6(Carbamidomethyl); C7(Carbamidomethyl)	0	1169.51	0	0.0132811									2.07482	0
IPI00001633	Leucine-rich repeat transmembrane protein FLRT2	FLRT2	21.97	10	58	660	74.0018	7.79639
									AALAQLLK		0	827.535	4.7e-05	0.00125212					2.37272	0
									GIAEGTFSHLTK		0	1260.66	0	4.77532e-05			2.82957	0	2.98699	0	2.35198	0
									LDISNNQLR		0	1072.57	0.000362	0.00487681					1.68683	0
									LEELHLDDNSISTVGVEDGAFR		0	2416.16	0	8.10496e-06					2.27483	0
									LIVDGNLLTNK		0	1199.7	0	8.49365e-05			1.8027	0	3.11479	0
									LYLQDNQINHIPLTAFSNLR		0	2370.25	0	2.921e-10					4.47096	0
									NHLSSVPVGLPVDLQELR		0	1973.08	0	5.06304e-08					3.61947	0
									NSLSHPPPDLPGTHLIR		0	1850.98	0	3.67485e-09					4.57178	0
									VLHLQENNIQTISR		0	1664.91	0	6.84042e-05					4.16149	0
									MLTQGVFDNLSNLK	M1(Oxidation)	0	1595.81	0	3.90371e-07					3.65738	0
IPI00001637	Sodium/bile acid cotransporter	SLC10A1	6.3	1	1	349	38.093	8.79248
									MIYTAATTEETIPGALGNGTYK		0	2302.13	0.00193	0.025229			3.57099	0
IPI00001754	Junctional adhesion molecule A	F11R	25.42	6	20	299	32.5625	7.89893
									ITASYEDR		0	954.451	0	0.000437183			1.87617	0					1.82892	0
									LIVLVPPSKPTVNIPSSATIGNR		0	2373.39	0	0.00895538									2.56986	0
									VTFLPTGITFK		0	1223.7	0	5.63794e-05			1.77802	0					2.41103	0
									LSCAYSGFSSPR	C3(Carbamidomethyl)	0	1331.6	0	0.000110051			3.03325	0					2.6372	0
									EDTGTYTCMVSEEGGNSYGEVK	C8(Carbamidomethyl)	0	2412.98	0	0.000179731									4.31649	0
									EDTGTYTCMVSEEGGNSYGEVK	C8(Carbamidomethyl); M9(Oxidation)	0	2428.97	0	0.000112235									4.14311	0
IPI00001769	receptor-type tyrosine-protein phosphatase O isoform d precursor	PTPRO	4.51	1	1	377	43.7319	6.46826
									LIGLDIPHFAADLPLNR		0	1875.05	9.2e-05	0.0025413	2.8501	0
IPI00001952	Endonuclease domain-containing 1 protein	ENDOD1	14.2	12	31	500	54.9813	5.70654
									DRIPVYSAFR		1	1223.65	0	0.0139072	3.29273	0			2.21858	0
									DSDIIEDVMVK		0	1263.61	4.4e-05	0.00784612					2.26452	0
									FATLYSTR		0	958.497	8.6e-05	0.0275942					2.10773	0
									FFYAGTPPAGLAADSHVK		0	1848.92	0	1.85152e-05					3.29301	0
									ILEVVNQIQDEER		0	1584.82	0	0.000459837	2.38901	0	1.66957	0	3.70092	0	3.02162	0
									IPVYSAFR		0	952.526	0.000282	0.0436948					2.19418	0
									WLVEPQIDDPNSNLEEAINEAEAITSVNSLGSK		0	3582.74	0	2.6827e-07					5.00886	0	4.43206	0
									WYVNLHSLMDR		0	1433.7	0	0.00236809					2.1274	0
									LVGEEEAGFGECDK	C12(Carbamidomethyl)	0	1539.66	0	1.21194e-06					3.38019	0
									LLPFNPQLFQNNCGETEQDTEK	C13(Carbamidomethyl)	0	2622.21	0	3.4716e-08					3.71933	0	4.35871	0
									ALTPQCGSGEDLYILTGTVPSDYR	C6(Carbamidomethyl)	0	2613.25	0	5.04765e-08							5.29993	0
									WYVNLHSLMDR	M9(Oxidation)	0	1449.7	0	7.15469e-05							2.17826	0
IPI00002191	Uncharacterized protein LP9056	ERVMER34-1	6.75	3	5	563	63.5064	7.86963
									ALFPSLGTYDLEK		0	1453.76	0.000109	0.00136358	1.51151	0	1.8376	0
									KDHVLDIPTTQR		1	1422.77	0.003546	0.0489173			2.30353	0
									NDDDDTSVCLGTR	C9(Carbamidomethyl)	0	1467.6	0.001591	0.019713			1.51535	0
IPI00002203	Isoform 1 of BRCA2 and CDKN1A-interacting protein	BCCIP	2.87	1	1	314	35.9567	4.61475
									TVMLIPGDK		0	973.539	0.002732	0.0571821							1.5208	0
IPI00002234	Isoform 2 of Mucin-20	MUC20	40.8	7	17	674	68.2675	5.05908
									ASESSASSDGLHPVITPSR		0	1897.92	0.003912	0.0601582			1.94915	0
									ASESSASSDGPHPVITPSR		0	1881.89	0.005763	0.0944513			1.24215	0
									GLSSESSASSDSPHPVITPSR		0	2098.01	0	4.53357e-06			2.56588	0
									LSVASPEDLTDPR		0	1399.71	0	0.000187373			2.54577	0
									TLTMDILTLAHTSTEAK		0	1845.97	0	7.14115e-09			4.23132	0
									VSGAAPVSIEAGSAVGK		0	1499.81	0	1.14352e-08	2.79444	0	3.91562	0
									EAIFDTLCTDDSSEEAK	C8(Carbamidomethyl)	0	1930.82	0	5.63371e-05			3.06795	0
IPI00002280	ProSAAS	PCSK1N	8.46	1	4	260	27.3558	6.62451
									ILAGSADSEGVAAPR		0	1413.73	0	0.000221822									3.28422	0
IPI00002305	Occludin/ELL domain-containing protein 1	OCEL1	3.03	1	1	264	29.3853	9.99365
									MDPGFLDK		0	922.434	0.009651	0.165117			1.90236	0
IPI00002435	CD27 antigen	CD27	5.38	2	21	260	29.1179	7.63525
									LCCQMCEPGTFLVK	C2(Carbamidomethyl); C3(Carbamidomethyl); C6(Carbamidomethyl)	0	1742.77	0	0.000104625	2.24026	0			4.10886	0	3.36371	0
									LCCQMCEPGTFLVK	C2(Carbamidomethyl); C3(Carbamidomethyl); M5(Oxidation); C6(Carbamidomethyl)	0	1758.77	0	0.000106716	1.12924	0			4.44779	0
IPI00002525	Neudesin	NENF	11.63	2	3	172	18.8448	5.69385
									ELEALDEVFTK		0	1293.66	0	0.00506428							2.17825	0
									LFTEEELAR		0	1107.57	0.000112	0.0091706							1.523	0
IPI00002535	Peptidyl-prolyl cis-trans isomerase FKBP2	FKBP2	8.45	1	1	142	15.6393	9.12939
									LVIPSELGYGER		0	1332.72	0.00368	0.13799									1.83023	0
IPI00002745	Cathepsin Z	CTSZ	24.42	6	90	303	33.8462	7.10791
									GDGLAPLGR		0	855.468	0.006448	0.221061	1.56119	0
									NSWGEPWGER		0	1217.53	0	0.00222766	1.88028	0			1.88347	0
									NVDGVNYASITR		0	1308.65	0	0.000108427	3.40624	0	2.13344	0	3.34679	0	3.04232	0	2.59811	0
									STYPRPHEYLSPADLPK		0	1971	0	9.16039e-05	5.17349	0			4.33949	0	2.43309	0	2.54741	0
									VGDYGSLSGR		0	1010.49	0	0.00269701	2.49096	0			3.06843	0	2.46571	0
									YNLAIEEHCTFGDPIV	C9(Carbamidomethyl)	0	1877.87	0	0.000140542					2.8838	0
IPI00002816	Cathepsin F	CTSF	5.37	3	4	484	53.3318	8.22119
									FSDLTEEEFR		0	1272.57	0.00016	0.00195016					1.21831	0
									GYYYLHR		0	971.475	0.002516	0.0455449					1.42864	0
									TIYLNTLLR		0	1106.65	9.3e-05	0.00165443					1.73593	0
IPI00002818	Isoform 1 of Kallikrein-11	KLK11	4.4	1	1	250	27.4479	8.42627
									LLCGATLIAPR	C3(Carbamidomethyl)	0	1184.68	0	2.69653e-05							2.7687	0
IPI00002884	Isoform 1 of PKHD domain-containing transmembrane protein C17orf101	C17orf101	10.34	7	4	319	35.624	8.17725
									GLSLGGSDGGASILDLHSGALSVGK		0	2268.18	2.9e-05	0.00051905							2.03754	0
									GVTDVVITR		0	959.55	0.001149	0.0749735					2.01515	0
									HFVNLYR		0	948.505	0.000185	0.00175049					1.6199	0	1.82906	0
									IQNIFSEEDFR		0	1397.67	0.001857	0.098551					1.92176	0
									TAHDEYWHAHVDK		0	1608.72	0	0.000691021					3.5689	0
									VSFFTSGSENLHR		0	1480.72	0	2.85442e-07			3.3315	0			2.75851	0
									FIEVPCSEDYDSHR	C6(Carbamidomethyl)	0	1753.75	0	3.82084e-08			3.53378	0	1.47884	0	3.60122	0
IPI00002910	Isoform 1 of IGF-like family receptor 1	IGFLR1	10.7	4	22	355	37.8702	7.07861
									LEYWNPDNK		0	1178.55	0.000406	0.0486926	1.41779	0
									ENCGLNDHGDFVTPPFR	C3(Carbamidomethyl)	0	1974.88	0.000383	0.0227137					1.75775	0	2.11777	0
									GHCPLTPGNPGAPSSQER	C3(Carbamidomethyl)	0	1861.86	0	0.000396434							2.43147	0	2.85287	0
									FGPPPCPDYEFR	C6(Carbamidomethyl)	0	1481.65	0	0.000820509	2.24359	0			2.26266	0	2.43028	0
IPI00002919	GTP-binding protein Di-Ras1	DIRAS1	5.56	1	3	198	22.3144	8.71924
									VVVFGAGGVGK		0	989.577	0.001805	0.0902441			1.65961	0					1.63953	0
IPI00002966	Heat shock 70 kDa protein 4	HSPA4	10.24	8	32	840	94.2712	5.18604
									FVSEDDRNSFTLK		1	1557.75	4.4e-05	0.0208521					3.32293	0
									LEDTENWLYEDGEDQPK		0	2080.9	0	6.74561e-06					4.89856	0
									LFEELGK		0	835.456	0.000934	0.0709495					2.05339	0
									NKEDQYDHLDAADMTK		1	1893.83	0	0.00015001					4.04324	0
									QSLTMDPVVK		0	1117.59	0.003131	0.121073					2.38618	0
									NAVEEYVYEMR	M10(Oxidation)	0	1418.63	0.004217	0.146398					1.51362	0
									NKEDQYDHLDAADMTK	M14(Oxidation)	1	1909.83	0	0.00236962					3.11423	0
									STNEAMEWMNNK	M6(Oxidation); M9(Oxidation)	0	1486.6	0.000357	0.0480968					1.86801	0
IPI00002968	Molybdopterin synthase sulfur carrier subunit	MOCS2	9.09	3	3	88	9.74921	4.71631
									NQIIFAVR		0	960.562	0.000153	0.0118437							2.04955	0	2.11167	0
									SETISVPQEIK		0	1230.66	0	0.000228567			2.57419	0			1.87556	0	1.70557	0
									MVPLCQVEVLYFAK	M1(Oxidation); C5(Carbamidomethyl)	0	1712.88	0	1.77099e-07									3.24333	0
IPI00003102	Ciliary neurotrophic factor receptor subunit alpha	CNTFR	8.33	13	21	372	40.6075	6.75635
									DNEIGTWSDWSVAAHATPWTEEPR		0	2755.23	0	2.54645e-07					3.44064	0
									DSWHLR		0	813.399	0.005149	0.106807							1.90687	0
									EYIIQVAAK		0	1034.59	0.002658	0.153951	1.26995	0
									HQVLLHVGLPPR		0	1365.81	0	8.88246e-08			3.81495	0	3.48117	0
									HSPQEAPHVQYER		0	1577.74	0	5.588e-06	3.1433	0	3.14945	0	2.66316	0
									LEVTWQTPSTWPDPESFPLK		0	2358.17	0	5.01368e-06					4.44392	0
									RLEVTWQTPSTWPDPESFPLK		1	2514.27	0	1.51073e-09					5.3952	0
									YMHLFSTIK		0	1139.59	0	3.19946e-05	2.28568	0	3.50581	0
									YRPLILDQWQHVELSDGTAHTITDAYAGK		0	3298.64	0	1.54776e-13	4.70418	0	6.568	0	7.04037	0
									HQVLLHVGLPPREPVLSCR	C18(Carbamidomethyl)	1	2207.23	0	8.43549e-05					3.25689	0
									IMVCEKDPALK	C4(Carbamidomethyl)	1	1303.68	2.9e-05	0.000641532			2.6045	0	2.89533	0	3.05019	0
									YMHLFSTIK	M2(Oxidation)	0	1155.58	0	4.71879e-06	2.95236	0	2.67373	0	3.42052	0	2.95746	0
									IMVCEKDPALK	M2(Oxidation); C4(Carbamidomethyl)	1	1319.67	0	0.000670129			3.16761	0	2.63347	0
IPI00003111	Ig kappa chain V-I region AU	LOC652694	34.19	1	27	117	12.8403	4.77979
									VTITCQASQDISNYLNWYQQKPGK	C5(Carbamidomethyl)	0	2842.38	0	1.05846e-11							4.82842	0	4.61118	0
IPI00003128	Isoform IIb of Prolyl 4-hydroxylase subunit alpha-2	P4HA2	5.42	1	1	535	60.8636	5.70654
									VATFLNYMSDVEAGGATVFPDLGAAIWPK	N-Term(Acetyl); M8(Oxidation)	0	3098.52	0.005162	0.102731					2.52401	0
IPI00003176	Serine protease HTRA1	HTRA1	2.29	1	4	480	51.2546	7.82568
									SAPLAAGCPDR	C8(Carbamidomethyl)	0	1114.53	0.000153	0.0133764							2.42885	0
IPI00003269	Beta-actin-like protein 2	ACTBL2	10.9	3	21	376	41.976	5.59229
									IIAPPER		0	795.471	0.002192	0.129025	1.26702	0
									SYELPDGQVITIGNER		0	1790.89	0	4.43168e-09	4.01957	0	3.09124	0	4.4375	0	3.89172	0	3.71845	0
									VAPDEHPILLTEAPLNPK		0	1954.06	0	0.00597622	2.26116	0	1.82307	0	3.17219	0	2.85429	0	2.33109	0
IPI00003362	78 kDa glucose-regulated protein	HSPA5	20.8	24	32	654	72.2884	5.16064
									DAGTIAGLNVMR		0	1217.63	0	4.11697e-06			2.56933	0
									DNHLLGTFDLTGIPPAPR		0	1934.02	0.003538	0.0686286					2.26718	0
									ELEEIVQPIISK		0	1397.79	0	0.00540473					2.29595	0			2.41148	0
									IEWLESHQDADIEDFK		0	1974.91	0	2.10539e-09					5.07014	0
									IINEPTAAAIAYGLDK		0	1659.9	0	4.23188e-09	3.41157	0	4.61443	0
									ITPSYVAFTPEGER		0	1566.78	0	0.000334987	1.75401	0	2.31677	0
									KSDIDEIVLVGGSTR		1	1588.86	0	5.48968e-07					4.27556	0
									LTPEEIER		0	986.515	0.000245	0.0305783	1.26884	0
									LYGSAGPPPTGEEDTAEKDEL		1	2175.99	0	3.9244e-10					4.83051	0
									MKETAEAYLGK		1	1240.62	2.5e-05	0.000222388					2.57816	0
									NELESYAYSLK		0	1316.64	0.000383	0.0239527					1.51403	0	1.42899	0
									NQLTSNPENTVFDAK		0	1677.81	0	3.51454e-06					3.54112	0
									SDIDEIVLVGGSTR		0	1460.76	0	0.00013473			1.9996	0
									SQIFSTASDNQPTVTIK		0	1836.93	0	5.65955e-09					3.9862	0			3.31455	0
									TFAPEEISAMVLTK		0	1536.8	0	1.25856e-06			2.55617	0
									TKPYIQVDIGGGQTK		0	1604.86	0	1.78932e-08			2.32203	0	4.2343	0
									VMEHFIK		0	903.477	0.004511	0.0717296			1.82826	0
									VTHAVVTVPAYFNDAQR		0	1887.97	0.000109	0.00144704			2.80928	0
									VYEGERPLTK		0	1191.63	0	0.00152449			2.0685	0	0.990107	0
									MKETAEAYLGK	M1(Oxidation)	1	1256.62	2.5e-05	0.000240132					2.92423	0
									TFAPEEISAMVLTK	M10(Oxidation)	0	1552.79	0	6.41067e-07					3.61045	0
									DAGTIAGLNVMR	M11(Oxidation)	0	1233.62	0	4.3654e-06			1.8182	0	2.2762	0
									FEELNMDLFR	M6(Oxidation)	0	1329.61	0	0.000117586					2.46	0
									AKFEELNMDLFR	M8(Oxidation)	1	1528.74	0	3.19606e-06					3.82844	0
IPI00003370	Isoform 1 of Syntaxin-1A	STX1A	7.64	1	1	288	33.0027	5.23682
									ELHDMFMDMAMLVESQGEMIDR	M5(Oxidation); M9(Oxidation)	0	2660.11	0.009726	0.209507					2.23683	0
IPI00003437	Guanylate cyclase activator 2B	GUCA2B	12.5	4	20	112	12.0611	6.48096
									KLSDLEAQWAPSPR		1	1597.83	0	4.1509e-05							3.80547	0	3.57125	0
									LSDLEAQWAPSPR		0	1469.74	0	0.00111233	2.84215	0					3.08038	0	3.10417	0
									VQLESMK		0	834.438	0.000381	0.016861			1.42115	0
									LQAQSLLPAVCHHPALPQDLQPVCASQEASSIFK	C11(Carbamidomethyl); C24(Carbamidomethyl)	0	3740.9	0	8.78664e-11	3.46925	0							5.03362	0
IPI00003455	Isoform 4 of Nucleoporin NDC1	TMEM48	2.4	1	1	542	60.9693	8.85107
									LILYQEAAATNGR	N-Term(Acetyl)	0	1461.77	0.007873	0.191991			0.935044	0
IPI00003470	Ig kappa chain V-I region Wes	-	16.67	2	15	108	11.6007	7.28369
									DIQMTQSPSSVSASVGDR		0	1864.87	0	3.58454e-05					4.09133	0	3.5647	0
									DIQMTQSPSSVSASVGDR	M4(Oxidation)	0	1880.86	0	7.16249e-06					3.97913	0	4.57494	0
IPI00003531	Immunoglobulin superfamily member 2	CD101	0.88	1	1	1021	115.036	6.96143
									TGSWQVLQR	N-Term(Acetyl)	0	1116.58	0.008626	0.151022			1.49148	0
IPI00003590	Isoform 1 of Sulfhydryl oxidase 1	QSOX1	6.29	24	11	747	82.5255	8.92432
									AAPGQEPPEHMAELQR		0	1760.84	0	0.00344479					2.51955	0
									AHFSPSNIILDFPAAGSAAR		0	2042.04	0	1.64226e-10	5.73084	0	3.4758	0	4.92575	0	1.95177	0
									DFNIPGFPTVR		0	1262.65	0.000297	0.00999214			1.94897	0	2.18241	0	2.70523	0
									DVQNVAAAPELAMGALELESR		0	2184.1	0	8.44516e-05					4.11977	0
									EVALDLSQHK		0	1139.61	0	0.00106084	2.67276	0	2.59929	0	2.7657	0	2.66642	0
									FPVLEGQR		0	945.513	6.3e-05	0.00194294	2.43015	0	2.37715	0	2.44041	0
									LAGAPSEDPQFPK		0	1356.68	0	0.000175878	3.31896	0	2.59878	0	3.05481	0	2.86642	0
									LDVPVWDVEATLNFLK		0	1858.99	0	7.819e-09	5.17765	0			4.90136	0
									LEEIDGFFAR		0	1196.6	0.003063	0.0374975			1.96483	0
									NNEEYLALIFEK		0	1482.75	0	2.8088e-06	3.80712	0	2.03929	0	3.83834	0	3.55444	0
									RVLNTEANVVR		1	1270.72	0.000383	0.00542465	2.30464	0			2.36821	0
									SALYSPSDPLTLLQADTVR		0	2047.07	0	1.087e-09					4.54542	0	4.4335	0
									SFYTAYLQR		0	1148.57	0	0.000573886	1.75852	0	2.50432	0	1.72585	0	1.94209	0
									VGSPNAAVLWLWSSHNR		0	1893.97	0	3.59745e-08	1.09653	0	3.08718	0
									VLNTEANVVR		0	1114.62	0	0.000886615	2.09738	0	2.467	0	2.0817	0	3.14511	0
									VPVLMESR		0	930.508	0	0.000791223	2.37453	0	2.36025	0	2.3953	0	2.48121	0
									DCASHFEQMAAASMHR	C2(Carbamidomethyl)	0	1848.76	6.3e-05	0.000106549	3.51863	0
									DCASHFEQMAAASMHR	C2(Carbamidomethyl); M14(Oxidation)	0	1864.75	0.000206	0.00441896	2.79298	0
									DCASHFEQMAAASMHR	C2(Carbamidomethyl); M9(Oxidation); M14(Oxidation)	0	1880.74	0	1.85661e-06	3.64474	0
									FGVTDFPSCYLLFR	C9(Carbamidomethyl)	0	1721.84	0	6.52805e-07	3.42195	0	2.85209	0	3.45861	0	3.32107	0
									GYVHYFFGCR	C9(Carbamidomethyl)	0	1305.58	6.3e-05	0.000930763	2.29663	0
									AAPGQEPPEHMAELQR	M11(Oxidation)	0	1776.83	0	0.00070161					1.89812	0
									IYMADLESALHYILR	M3(Oxidation)	0	1823.94	0	3.24014e-08	3.89102	0			4.5528	0
									VPVLMESR	M5(Oxidation)	0	946.502	2.9e-05	0.000493671	2.32196	0			2.33984	0	2.48832	0
IPI00003799	Isoform 2 of Heme-binding protein 2	HEBP2	13.59	2	3	184	20.8463	4.77979
									NQEQLLTLASILR		0	1498.86	0	0.000482735					3.88462	0
									VYYTAGYNSPVK		0	1361.68	0.005514	0.146853							2.15887	0
IPI00003802	Alpha-mannosidase 2	MAN2A1	1.31	1	1	1144	131.057	7.57666
									IQFGTLSDFFDALDK		0	1716.85	6.3e-05	0.000487264	2.48917	0
IPI00003807	Lysosomal acid phosphatase	ACP2	28.37	14	241	423	48.3135	6.7417
									DPYQEEEWPQGFGQLTK		0	2051.94	0	1.20175e-09			1.93844	0	5.75342	0
									EGMLQHWELGQALR		0	1667.83	0	1.97212e-06			3.73698	0	4.21507	0	2.64529	0
									FLFGIYQQAEK		0	1343.7	0	6.83935e-06	3.42329	0	2.52578	0	3.36619	0	3.16976	0
									FVTLLYR		0	911.535	0.000107	0.0040055	2.08429	0	1.77568	0	2.49464	0	2.19793	0	2.08775	0
									LKDFSFR		1	912.493	0.001061	0.0172496					2.3378	0	2.32331	0
									LPPWASPQTMQR		0	1411.71	0	1.5567e-06			2.50306	0	2.86197	0	2.33563	0
									LQGGVLLAQIR		0	1167.72	0	1.16105e-06	2.97455	0	3.15754	0	3.85439	0	3.39435	0
									LTEPVVPK		0	882.529	0.000138	0.00598798	2.20338	0	2.15434	0	2.15559	0	2.0671	0	1.96299	0
									TYPKDPYQEEEWPQGFGQLTK		1	2541.19	0	7.39647e-09			2.4367	0	3.83283	0
									CPLQDFLR	C1(Carbamidomethyl)	0	1048.52	2.5e-05	0.000582334					2.40104	0
									APWPLSLPGCPHR	C10(Carbamidomethyl)	0	1487.76	0	3.64159e-07			4.04663	0	4.00353	0
									FPLGPCPR	C6(Carbamidomethyl)	0	943.481	0.000107	0.00397787	1.96436	0	2.39735	0	2.00858	0	2.04154	0
									LPPWASPQTMQR	M10(Oxidation)	0	1427.71	0	1.03571e-05					2.70832	0
									EGMLQHWELGQALR	M3(Oxidation)	0	1683.82	0	2.55591e-06			3.11703	0	4.05817	0
IPI00003815	Rho GDP-dissociation inhibitor 1	ARHGDIA	22.55	6	24	204	23.1927	5.10986
									AEEYEFLTPVEEAPK		0	1751.83	0	0.000913986							2.97294	0
									SIQEIQELDKDDESLR		1	1917.94	0	9.11016e-06							3.91878	0
									SIQEIQELDKDDESLRK		2	2046.04	0	0.000277394					3.77462	0	2.72619	0
									TDYMVGSYGPR		0	1245.56	0	0.000679277							2.50145	0
									TDYMVGSYGPR	M4(Oxidation)	0	1261.55	0	0.00290218							2.65565	0
									IDKTDYMVGSYGPR	M7(Oxidation)	1	1617.75	0.001227	0.0450966							2.50318	0
IPI00003817	Rho GDP-dissociation inhibitor 2	ARHGDIB	34.83	6	22	201	22.9736	5.21143
									APEPHVEEDDDDELDSK		0	1939.8	0	5.46131e-06	5.17945	0					4.76322	0
									ATFMVGSYGPRPEEYEFLTPVEEAPK		0	2944.4	0.001946	0.0632519							2.13586	0
									ELQEMDKDDESLIK		1	1692.79	0	0.000905377							3.25874	0
									TLLGDGPVVTDPK		0	1311.72	0	0.0061121	1.81742	0					3.05772	0
									ATFMVGSYGPRPEEYEFLTPVEEAPK	M4(Oxidation)	0	2960.41	0	0.00036869							3.90191	0
									ELQEMDKDDESLIK	M5(Oxidation)	1	1708.79	0.000383	0.0225629							2.07824	0
IPI00003865	Isoform 1 of Heat shock cognate 71 kDa protein	HSPA8	33.59	23	90	646	70.8542	5.51611
									ARFEELNADLFR		1	1480.76	0	6.99991e-05	3.68166	0	3.45059	0
									DAGTIAGLNVLR		0	1199.68	0	1.32935e-05	1.86763	0	3.09194	0
									EIAEAYLGK		0	993.526	0	0.0142623	1.60106	0	1.88435	0
									FDDAVVQSDMK		0	1254.57	0	0.000204717			2.32386	0
									FEELNADLFR		0	1253.62	0	0.001649	2.92339	0	2.58737	0
									IINEPTAAAIAYGLDKK		1	1787.99	0	0.00206462	2.96413	0
									MVNHFIAEFK		0	1235.63	0	0.000278393	2.71725	0	2.91458	0
									NQVAMNPTNTVFDAK		0	1649.8	0	1.00795e-05	1.06545	0	3.19719	0
									NSLESYAFNMK		0	1303.6	0	7.4089e-05	2.43414	0	2.9841	0			2.11233	0
									RFDDAVVQSDMK		1	1410.67	0.001471	0.0184629			2.75724	0
									SFYPEEVSSMVLTK		0	1616.79	0	1.66108e-05			2.47399	0
									SINPDEAVAYGAAVQAAILSGDK		0	2260.15	0	1.02317e-10			4.42216	0
									SQIHDIVLVGGSTR		0	1481.8	0	0.0024449	3.02994	0	2.96609	0
									STAGDTHLGGEDFDNR		0	1691.72	0	7.31525e-06	1.79045	0	3.1805	0
									TVTNAVVTVPAYFNDSQR		0	1982	0.000378	0.0051994			2.88439	0
									GPAVGIDLGTTYSCVGVFQHGK	C14(Carbamidomethyl)	0	2263.12	0	2.47163e-07					3.8965	0
									VCNPIITK	C2(Carbamidomethyl)	0	944.523	0.006917	0.231411	1.60263	0
									MKEIAEAYLGK	M1(Oxidation)	1	1268.66	0	0.000515886	2.72546	0	3.0185	0
									MVNHFIAEFK	M1(Oxidation)	0	1251.62	0	0.00105723	3.19185	0	2.49174	0
									NSLESYAFNMK	M10(Oxidation)	0	1319.59	0.003517	0.105504							1.53695	0
									SFYPEEVSSMVLTK	M10(Oxidation)	0	1632.79	0	1.57323e-05			2.31153	0
									RFDDAVVQSDMK	M11(Oxidation)	1	1426.66	4.7e-05	0.000863765					1.98194	0
									NQVAMNPTNTVFDAK	M5(Oxidation)	0	1665.79	0	8.18525e-07	3.13113	0	2.61812	0	4.16056	0
IPI00003919	Isoform 1 of Glutaminyl-peptide cyclotransferase	QPCT	19.39	16	23	361	40.8508	6.60986
									GVPVLHLIPSPFPEVWHTMDDNEENLDESTIDNLNK		0	4114.97	0	8.37322e-09					4.97932	0	5.1896	0
									GVSPSASAWPEEK		0	1344.64	0.000596	0.00887073					1.43934	0
									LQAIEHELHELGLLK		0	1742.98	0	8.14777e-05					3.34387	0
									MASTPHPPGAR		0	1121.55	0.001114	0.074399					2.46059	0
									SFSNIISTLNPTAK		0	1492.8	0	0.00878639	2.17803	0	2.91862	0	3.54902	0
									YFQNYSYGGVIQDDHIPFLR		0	2432.17	0	2.46009e-05			3.15004	0			2.35026	0
									YFSHWNNR		0	1123.51	4.4e-05	0.0251814					1.79145	0
									YPGSPGSYAAR		0	1125.53	0	0.00280329	2.79784	0			1.76965	0
									VFVGATDSAVPCAMMLELAR	C12(Carbamidomethyl)	0	2138.05	0	2.52056e-09					5.03607	0	5.29415	0
									VFVGATDSAVPCAMMLELAR	C12(Carbamidomethyl); M14(Oxidation)	0	2154.04	0	7.69321e-10					5.04145	0	4.88272	0
									VFVGATDSAVPCAMMLELAR	C12(Carbamidomethyl); M14(Oxidation); M15(Oxidation)	0	2170.03	0	1.5889e-11					4.45088	0	3.79689	0
									HLVLACHYDSK	C6(Carbamidomethyl)	0	1342.66	0	0.00617186	1.93692	0			3.01774	0
									RHLVLACHYDSK	C7(Carbamidomethyl)	1	1498.76	4.7e-05	0.00108027					2.21026	0
									QIAEGTSISEMWQNDLQPLLIER	M11(Oxidation)	0	2687.33	0.000612	0.00957326					2.14769	0
									GVPVLHLIPSPFPEVWHTMDDNEENLDESTIDNLNK	M19(Oxidation)	0	4130.96	0	5.59372e-09					4.9959	0	5.53799	0
									GVPVLHLIPSPFPEVWHTMDDNEENLDESTIDNLNK	N-Term(Acetyl); M19(Oxidation)	0	4172.99	0.000767	0.0120777					3.57045	0
IPI00003935	Histone H2B type 2-E	HIST2H2BE	26.98	5	15	126	13.9116	10.3159
									AMGIMNSFVNDIFER		0	1743.82	0	2.94168e-05									4.67569	0
									KESYSIYVYK		1	1279.65	0.004272	0.13754									2.25739	0
									LLLPGELAK		0	953.603	0.000138	0.00526675			1.4766	0			1.82213	0	1.93472	0
									AMGIMNSFVNDIFER	M2(Oxidation)	0	1759.82	0	1.55742e-08			2.39079	0					4.4264	0
									AMGIMNSFVNDIFER	M2(Oxidation); M5(Oxidation)	0	1775.81	0	7.3279e-08			3.47142	0					4.03309	0
IPI00003947	Ig lambda chain V-II region BUR	-	10.09	1	4	109	11.4986	7.86963
									YVSWYQQHPGK		0	1392.67	0.000873	0.0638171					2.13875	0
IPI00003949	Ubiquitin-conjugating enzyme E2 N	UBE2N	23.68	3	9	152	17.127	6.56592
									LLAEPVPGIK		0	1036.64	0.006466	0.190101									2.36994	0
									TNEAQAIETAR		0	1203.6	0	0.000333796									3.2394	0
									LELFLPEEYPMAAPK	M11(Oxidation)	0	1763.89	0	0.00262661									3.48145	0
IPI00004101	Betaine--homocysteine S-methyltransferase 1	BHMT	26.85	17	26	406	44.9699	7.03467
									AGPWTPEAAVEHPEAVR		0	1816.89	0	3.78874e-06	2.25027	0	3.77032	0	1.55611	0
									AGSNVMQTFTFYASEDKLENR		1	2408.12	0	0.000560475			2.51299	0
									AIAEELAPER		0	1098.58	0	0.000606501	2.04167	0	2.6785	0	2.57144	0
									EAYNLGVR		0	921.478	0	0.00123107			1.84581	0	1.78596	0
									EYWENLR		0	1009.47	0.003451	0.0674815					1.53486	0
									GFLPPASEK		0	945.504	0.004938	0.124258			1.07117	0
									KEYWENLR		1	1137.57	0.000791	0.0114609	1.38572	0	2.05864	0
									VFLQQLEVFMK		0	1381.75	0	1.18884e-05			3.82072	0
									AGASIIGVNCHFDPTISLK	C10(Carbamidomethyl)	0	2000.03	0	1.69439e-06			3.91717	0
									ISGQEVNEAACDIAR	C11(Carbamidomethyl)	0	1632.76	0	1.51497e-08			4.03292	0
									AHLMSQPLAYHTPDCNK	C15(Carbamidomethyl)	0	1982.92	0	1.62273e-06					3.11479	0
									YIGGCCGFEPYHIR	C5(Carbamidomethyl); C6(Carbamidomethyl)	0	1728.76	0	1.36607e-07					3.84079	0
									HGSWGSGLDMHTKPWVR	M10(Oxidation)	0	1966.94	0	2.84688e-05					2.31395	0
									VFLQQLEVFMK	M10(Oxidation)	0	1397.75	0	2.56953e-05			2.02724	0	3.61348	0	3.66913	0
									KVFLQQLEVFMK	M11(Oxidation)	1	1525.84	0	1.74919e-06					3.72389	0
									AHLMSQPLAYHTPDCNK	M4(Oxidation); C15(Carbamidomethyl)	0	1998.91	0	2.32755e-10					4.2393	0
									AGSNVMQTFTFYASEDKLENR	M6(Oxidation)	1	2424.11	0	1.76018e-07					3.72528	0
IPI00004114	Ribonuclease K6	RNASE6	6.67	1	2	150	17.1847	8.76318
									LVPVHLDSIL		0	1105.66	0.00368	0.137363									1.79261	0
IPI00004299	nuclear pore membrane glycoprotein 210-like isoform 2	NUP210L	0.46	1	1	1736	193.875	7.32764
									LMLSYDLK		0	982.528	0.007348	0.155244							1.56958	0
IPI00004372	MEP1A protein	MEP1A	2.33	1	1	774	87.8414	5.78271
									MYNCTTTHTLLDHCTFEK	C4(Carbamidomethyl); C14(Carbamidomethyl)	0	2271.98	0.006325	0.161795			1.05444	0
IPI00004409	Discoidin domain-containing receptor 2	DDR2	5.26	4	17	855	96.6739	5.36377
									DLEPPIVAR		0	1009.57	0	0.00159543			1.56416	0
									HAGGHGIEFAPMYK		0	1514.72	0	0.00541981									3.27162	0
									LDSEEGDGAWCPEIPVEPDDLK	C11(Carbamidomethyl)	0	2471.09	0	0.00379781									4.33487	0
									HAGGHGIEFAPMYK	M12(Oxidation)	0	1530.72	0	2.09872e-07			3.9887	0					2.99822	0
IPI00004416	Charged multivesicular body protein 2a	CHMP2A	7.21	2	5	222	25.0879	5.97314
									ANIQAVSLK		0	943.556	0.000352	0.0162366			1.9168	0
									IMMEFER	M3(Oxidation)	0	971.433	0.00026	0.0023606							1.91443	0
IPI00004502	Isoform 1 of Glucose-fructose oxidoreductase domain-containing protein 1	GFOD1	2.31	1	1	390	43.13	5.92236
									QAFQDQDDR		0	1122.48	0.007169	0.142244					1.31795	0
IPI00004573	Polymeric immunoglobulin receptor	PIGR	27.36	26	197	764	83.2317	5.74463
									DGSFSVVITGLR		0	1250.68	0	0.000145597	2.22441	0	2.72166	0			2.40731	0
									IIEGEPNLK		0	1012.57	5.6e-05	0.000839665	1.7401	0	2.40739	0	1.9642	0
									ILLNPQDK		0	940.545	6.7e-05	0.0176392	2.05264	0	2.52414	0	2.00111	0
									ILLNPQDKDGSFSVVITGLR		1	2172.21	0	3.71119e-05			3.58525	0
									KNADLQVLKPEPELVYEDLR		1	2369.27	0	1.15025e-10	5.0058	0	6.08692	0	4.18694	0
									LVSLTLNLVTR		0	1228.77	0	5.02958e-06			3.35504	0
									NADLQVLKPEPELVYEDLR		0	2241.18	0	1.92286e-05	4.68475	0	4.70412	0	4.77546	0	4.47387	0
									RAPAFEGR		1	903.478	0.000868	0.0240334	2.61343	0	2.81836	0
									VLDSGFR		0	793.419	0.00116	0.0855518	1.14781	0	1.69086	0
									VYTVDLGR		0	922.5	6.7e-05	0.0157833	1.67057	0	2.22854	0	2.16666	0	2.17499	0
									CGLGINSR	C1(Carbamidomethyl)	0	876.434	9.2e-05	0.00229878	2.46867	0
									CPLLVDSEGWVK	C1(Carbamidomethyl)	0	1402.71	0	2.67034e-05			3.23559	0
									GVAGGSVAVLCPYNR	C11(Carbamidomethyl)	0	1519.77	0	9.22422e-05			2.70328	0
									SPIFGPEEVNSVEGNSVSITCYYPPTSVNR	C21(Carbamidomethyl)	0	3299.55	0.000358	0.011644	2.73524	0
									GGCITLISSEGYVSSK	C3(Carbamidomethyl)	0	1657.81	0	2.68347e-07	1.9366	0	4.42737	0			3.17918	0
									YLCGAHSDGQLQEGSPIQAWQLFVNEESTIPR	C3(Carbamidomethyl)	0	3630.73	0	5.98882e-11	6.19783	0	2.4032	0	6.025	0	4.68634	0
									YWCLWEGAQNGR	C3(Carbamidomethyl)	0	1539.68	0	3.34869e-06	2.97832	0
									VPCHFPCK	C3(Carbamidomethyl); C7(Carbamidomethyl)	0	1044.48	0.002383	0.0296894			1.80075	0
									AFVNCDENSR	C5(Carbamidomethyl)	0	1211.51	0	0.000394075	1.92223	0	2.47687	0
									TVTINCPFK	C6(Carbamidomethyl)	0	1079.55	0	0.0109565	2.28954	0	1.9466	0	1.81595	0
									WNNTGCQALPSQDEGPSK	C6(Carbamidomethyl)	0	1988.87	0	2.99795e-10	5.48393	0
									GSVTFHCALGPEVANVAK	C7(Carbamidomethyl)	0	1856.93	0	3.28766e-08	3.41755	0	4.62209	0
									QSSGENCDVVVNTLGK	C7(Carbamidomethyl)	0	1706.8	0	1.60938e-06			3.89759	0
									ADEGWYWCGVK	C8(Carbamidomethyl)	0	1370.58	0	0.00544053			2.23036	0	2.31491	0
									LSDAGQYLCQAGDDSNSNK	C9(Carbamidomethyl)	0	2042.87	0	3.5955e-10	5.8423	0	2.54077	0	4.41583	0
									LSDAGQYLCQAGDDSNSNKK	C9(Carbamidomethyl)	1	2170.96	0	0.000431616			3.02751	0			3.07403	0
IPI00004656	Beta-2-microglobulin	B2M	45.38	8	405	119	13.7059	6.52197
									IEKVEHSDLSFSK		1	1518.78	0	0.000727539	4.37672	0					3.4266	0	3.46172	0
									IQVYSR		0	765.425	0.000805	0.0626974	1.39155	0					1.60033	0	1.71275	0
									TPKIQVYSR		1	1091.62	0.000204	0.0072367			2.65116	0
									VEHSDLSFSK		0	1148.56	0	0.00994992	3.03474	0	3.08255	0	3.37793	0	3.38739	0	3.40007	0
									VNHVTLSQPK		0	1122.63	0	0.00262106	2.80202	0	2.6205	0			2.96514	0	2.75642	0
									VNHVTLSQPKIVK		1	1462.87	0	0.00299903	3.90917	0					3.34927	0	3.99593	0
									SNFLNCYVSGFHPSDIEVDLLK	C6(Carbamidomethyl)	0	2554.23	0	0.000268977	4.44336	0	4.03195	0	3.99152	0	4.79914	0	5.13641	0
									IVKWDRDM	M8(Oxidation)	2	1078.53	0.007006	0.176917			1.10735	0
IPI00004970	Small subunit processome component 20 homolog	UTP20	0.97	2	3	2785	318.182	7.38623
									LISIWSR		0	874.516	0.004437	0.0861621	2.13742	0			2.08579	0
									DLVQLTHYHDPEMDFFENMK	M19(Oxidation)	0	2525.1	0.008704	0.213488	0.799526	0
IPI00005024	Isoform 1 of Myb-binding protein 1A	MYBBP1A	0.6	1	1	1328	148.762	9.27588
									TLGVQRPK		0	898.546	0.006919	0.191974					1.27893	0
IPI00005038	Ribonuclease UK114	HRSP12	40.88	4	33	137	14.4846	8.67529
									AAYQVAALPK		0	1031.59	0	0.000259664			1.86917	0					2.04675	0
									APGAIGPYSQAVLVDR		0	1613.87	0	2.41803e-07			3.44561	0					3.48764	0
									TTVLLADINDFNTVNEIYK		0	2183.13	0	9.31199e-06									5.15391	0
									AAGCDFTNVVK	C4(Carbamidomethyl)	0	1181.56	0	0.00429863			2.81997	0					2.97458	0
IPI00005104	Inhibitor of nuclear factor kappa-B kinase subunit alpha	CHUK	4.56	1	1	745	84.585	6.72705
									AIHYAEVGVIGYLEDQIMSLHAEIMELQKSPYGR	M25(Oxidation)	1	3876.92	0.004975	0.117361	1.85567	0
IPI00005162	Actin-related protein 2/3 complex subunit 3	ARPC3	23.6	5	10	178	20.5334	8.5874
									AYLQQLR		0	891.504	0.001456	0.0450544			1.50281	0
									DTDIVDEAIYYFK		0	1591.75	0	0.000109438									4.17885	0
									LIGNMALLPIR		0	1210.74	0	0.00126465									3.10441	0
									VFDPQNDKPSK		0	1274.64	0	5.45181e-05			1.74076	0					2.43879	0
									LIGNMALLPIR	M5(Oxidation)	0	1226.73	0.000204	0.0181152									2.36874	0
IPI00005292	Testican-1	SPOCK1	2.05	2	2	439	49.0925	6.1001
									SLLGAFIPR		0	973.584	0	0.000719939			2.66246	0
									FDTSILPICK	C9(Carbamidomethyl)	0	1193.62	6.3e-05	0.000431585	2.66378	0
IPI00005564	Stanniocalcin-1	STC1	17.81	4	25	247	27.6038	7.98682
									NPEAITEVVQLPNHFSNR		0	2065.05	0	2.35216e-06							3.12185	0
									RNPEAITEVVQLPNHFSNR		1	2221.15	0	9.46934e-11							6.47075	0
									VAAQNSAEVVR		0	1143.62	0	0.000203948			2.73969	0			3.23101	0
									SLLECDEDTVSTIR	C5(Carbamidomethyl)	0	1637.77	0	1.36363e-05							3.32308	0
IPI00005573	Isoform 1 of 5'(3')-deoxyribonucleotidase, cytosolic type	NT5C	46.77	6	29	201	23.3681	6.63916
									ALRPDLADK		0	998.565	0.000973	0.0168674							1.85435	0
									RFPEEPHVPLEQR		1	1633.84	0	0.000179445							3.09799	0
									TVVLGDLLIDDKDTVR		1	1771.98	0	1.79682e-06							4.58815	0
									VASVYEAPGFFLDLEPIPGALDAVR		0	2646.38	0	5.19848e-07							4.41509	0
									WVEQHLGPQFVER		0	1624.83	0	0.000134106							3.03922	0	2.08579	0
									VLVDMDGVLADFEAGLLR	M5(Oxidation)	0	1949.01	0	3.97094e-06							3.9154	0
IPI00005578	EH domain-containing protein 4	EHD4	3.7	2	6	541	61.1365	6.75635
									EGADEEEWVVAK		0	1361.62	0	0.000636821							2.84023	0	2.37173	0
									LPNSVLGK		0	827.498	0.009523	0.196827							1.75444	0
IPI00005585	Tax1-binding protein 3	TAX1BP3	13.71	1	2	124	13.7261	8.48486
									VSEGGPAEIAGLQIGDK		0	1640.85	0	0.000186966									3.86795	0
IPI00005614	Isoform Long of Spectrin beta chain, brain 1	SPTBN1	0.59	1	1	2364	274.439	5.56689
									TALPAQSAATLPAR		0	1367.76	0	0.00204665					2.84039	0
IPI00005667	NEDD4-binding protein 1	N4BP1	1.12	1	1	896	100.316	5.36377
									GSAEAVVMAR	N-Term(Acetyl)	0	1032.51	0.003406	0.102313							1.22869	0
IPI00005694	Pregnancy-specific beta-1-glycoprotein 2	PSG2	32.24	6	608	335	37.1927	7.79639
									FQQSGQNLFIPQITTK		0	1849.98	0	3.32604e-05	0.92239	0	4.52467	0	4.99406	0	4.7599	0	4.26998	0
									IGLLPLLNPT		0	1050.66	0.000243	0.0406438			2.53747	0	3.08213	0	2.20227	0	1.94161	0
									IHPSYTNYR		0	1150.56	0	0.0146874	2.51436	0	1.80037	0	1.72893	0
									NSATGEESSTSLTVK		0	1510.73	0	2.5176e-06	3.79312	0	4.0851	0	3.96795	0	3.38391	0	3.43441	0
									SDPVTLNLLHGPDLPR		0	1743.94	0	2.05007e-08	3.82656	0	4.83069	0	4.62714	0	4.39041	0	4.19566	0
									TLFLFGVTK		0	1025.6	0	3.47284e-05	2.66169	0	2.09554	0	2.6027	0	2.48717	0	2.20407	0
IPI00005707	C-type mannose receptor 2	MRC2	0.88	3	4	1479	166.568	5.8335
									TLGDQLSLLLGAR		0	1356.78	0	0.000432052	2.21194	0			3.54139	0	3.14546	0
									WSDGVGFSYHNFDR		0	1686.73	0.000628	0.0393548									1.64485	0
									LCTDHGSQLVTITNR	C2(Carbamidomethyl)	0	1714.85	0	0.000153233							2.8422	0	3.36282	0
IPI00005721	Neutrophil defensin 1	DEFA1;DEFA1B	19.15	2	14	94	10.1942	6.99072
									IPACIAGER	C4(Carbamidomethyl)	0	986.509	0	0.0129097	1.89472	0							2.53493	0
									YGTCIYQGR	C4(Carbamidomethyl)	0	1117.51	0	0.01213									2.18605	0
IPI00005794	Uncharacterized protein	PGCP	15.19	8	41	540	59.7199	7.92822
									AIINLAVYGK		0	1061.63	4.4e-05	0.0115424			3.07579	0	2.75802	0
									GEESAVMLEPR		0	1217.58	0	0.00382663	1.92777	0	2.56516	0	2.61237	0
									LALLVDTVGPR		0	1153.69	0	0.000523651	2.62821	0	3.63075	0	3.90518	0	2.641	0	3.05676	0
									SVASFSIYSPHTGIQEYQDGVPK		0	2510.22	0.001509	0.019491			1.54628	0
									TYPDTDSFNTVAEITGSK		0	1945.9	0	2.03759e-05			4.31701	0	4.45734	0
									VGALASLIR		0	899.569	0	7.93232e-05	2.40661	0	3.17445	0	2.91386	0			2.45616	0
									AIQIMYQNLQQDGLEK	M5(Oxidation)	0	1907.95	0	7.82598e-08					3.1473	0
									GEESAVMLEPR	M7(Oxidation)	0	1233.58	0	4.47906e-05			2.69891	0	2.22644	0
IPI00005826	E3 ubiquitin-protein ligase HERC2	HERC2	0.41	1	1	4834	526.895	6.27783
									VPFVVDICSMTFEQLDLLLR	N-Term(Acetyl); C8(Carbamidomethyl)	0	2437.25	0.004726	0.151328									2.04154	0
IPI00005908	A disintegrin and metalloproteinase with thrombospondin motifs 1	ADAMTS1	2.17	2	4	967	105.29	6.82959
									GAFYLLGEAYFIQPLPAASER		0	2313.18	0	0.000131522					4.79793	0
									LHAFDQQLDLELRPDSSFLAPGFTLQNVGR		0	3384.73	0	3.89903e-06							3.54123	0
IPI00005969	F-actin-capping protein subunit alpha-1	CAPZA1	8.74	2	4	286	32.9023	5.69385
									FTITPPTAQVVGVLK		0	1570.92	0	9.09252e-07							3.09426	0
									LLLNNDNLLR		0	1197.69	0	1.61256e-05			2.26316	0			2.6426	0
IPI00006052	Prefoldin subunit 2	PFDN2	22.73	3	9	154	16.6376	6.58057
									GAVSAEQVIAGFNR		0	1418.74	0	0.000236156							3.64441	0	2.88272	0
									IIETLTQQLQAK		0	1385.8	0	0.00218889							2.83251	0
									MVGGVLVER		0	959.534	0.000153	0.0113999							1.87827	0
IPI00006067	GPI-linked NAD(P)(+)--arginine ADP-ribosyltransferase 1	ART1	8.56	2	2	327	36.3114	8.27979
									DEHGVALLAYTANSPLHK		0	1936	0	1.30023e-09					4.72476	0
									LGGFASASLK		0	950.53	0	0.000142031					2.10806	0
IPI00006089	Metabotropic glutamate receptor 6	GRM6	0.91	1	1	877	95.4068	8.01611
									LMETPNAR	M2(Oxidation)	0	947.46	0.006697	0.134728					1.3346	0
IPI00006114	Pigment epithelium-derived factor	SERPINF1	3.35	14	1	418	46.2833	6.37939
									ALYYDLISSPDIHGTYK		0	1955.97	0	1.38277e-09			3.42687	0	4.98598	0
									DTDTGALLFIGK		0	1250.66	0	2.27486e-06			2.47021	0	3.118	0
									EIPDEISILLLGVAHFK		0	1894.07	0	1.36667e-10					4.14443	0
									ELLDTVTAPQK		0	1214.66	0	4.9536e-05			2.60177	0	3.05276	0	2.60309	0
									KTSLEDFYLDEER		1	1644.78	7e-05	0.00156085					3.19113	0
									LAAAVSNFGYDLYR		0	1559.78	0	0.00565748					1.80604	0
									LQSLFDSPDFSK		0	1383.68	0	1.81791e-05			2.85121	0	2.79661	0
									SSFVAPLEK		0	977.529	0.000138	0.00564374			1.58262	0	1.6639	0
									SSTSPTTNVLLSPLSVATALSALSLGAEQR		0	2971.6	0	1.43059e-07					5.27097	0	3.3045	0
									TSLEDFYLDEER		0	1516.68	0	1.60331e-05					2.85653	0
									TVQAVLTVPK		0	1055.65	0	0.000122904					3.06896	0	2.38027	0
									YGLDSDLSCK	C9(Carbamidomethyl)	0	1157.51	0	0.000160289			2.44696	0	2.56175	0
									IAQLPLTGSMSIIFFLPLK	M10(Oxidation)	0	2105.21	0	1.06811e-09			1.03028	0	4.88575	0	4.60846	0
									LDLQEINNWVQAQMK	M14(Oxidation)	0	1845.92	0	6.72786e-07					3.40628	0
IPI00006128	Testican-2	SPOCK2	4.72	2	5	424	46.7489	4.83057
									DWFQLLHENSK		0	1416.69	4.3e-05	6.3857e-05	2.27147	0
									VCIAQGYQR	C2(Carbamidomethyl)	0	1094.54	6.3e-05	0.00047647	2.26923	0
IPI00006173	Isoform 1 of Cholesteryl ester transfer protein	CETP	20.28	8	42	493	54.7212	6.0874
									EINVISNIMADFVQTR		0	1849.95	0	2.02314e-08					4.65813	0
									GVSLFDIINPEIITR		0	1686.95	0	4.25271e-05	4.39235	0	2.9275	0	4.40057	0	3.97198	0	3.76689	0
									ITKPALLVLNHETAK		0	1647.98	0	2.41769e-09			4.03742	0	3.32308	0
									LFLSLLDFQITPK		0	1534.89	0	2.1009e-07					4.27694	0
									LLLHLQGER		0	1078.64	2.5e-05	0.000254553					2.36745	0
									TDAPDCYLSFHK	C6(Carbamidomethyl)	0	1453.64	0	1.65878e-05					3.37693	0
									AMMLLGQVK	M2(Oxidation); M3(Oxidation)	0	1022.54	0.001009	0.0165511					1.98908	0
									LMLSLMGDEFK	M2(Oxidation); M6(Oxidation)	0	1315.63	0	3.30078e-05					2.31927	0
IPI00006362	Isoform 2 of Endothelial differentiation-related factor 1	EDF1	10.79	1	19	139	15.4712	9.77393
									INEKPQVIADYESGR		0	1718.87	0	0.000332963	2.68916	0					3.46033	0	3.68663	0
IPI00006378	Coiled-coil domain-containing protein 72	CCDC72	35.94	3	8	64	7.06193	9.99365
									EMDEEDKAFK		1	1241.53	0.000619	0.0553361							1.88674	0	2.35119	0
									GPLATGGIK		0	813.483	0.00503	0.158156									2.02195	0
									KPLK		0	485.344	0.009952	0.200741							0.552914	0
IPI00006547	T-cell immunomodulatory protein	ITFG1	8.66	5	15	612	68.0645	5.38916
									NDFAIHTLK		0	1058.56	6.3e-05	0.00156525	2.60335	0	1.84246	0
									NNFEADAYFVK		0	1317.61	6.3e-05	0.000121841	2.36448	0
									STIYLVR		0	851.496	0.000674	0.0166952	1.6825	0			1.28765	0
									VYWELTDLNQIK		0	1521.79	0	7.26724e-06	2.89691	0
									VIVLSGLCSNDCPR	C8(Carbamidomethyl); C12(Carbamidomethyl)	0	1589.77	0	1.05518e-07	4.11794	0
IPI00006662	Apolipoprotein D	APOD	39.15	18	434	189	21.2618	5.14795
									IKVLNQELR		1	1112.68	0.000663	0.0538999					2.53759	0
									IPTTFENGR		0	1034.53	4.4e-05	0.0183948	2.41776	0			1.99975	0	1.85	0
									LEVK		0	488.308	0.004671	0.0988115							0.95608	0
									NILTSNNIDVK		0	1230.67	0	0.00169527	2.64125	0	3.09099	0	2.93641	0	3.24997	0	2.90671	0
									NILTSNNIDVKK		1	1358.77	0	0.000134093			3.25276	0			3.21857	0
									NPNLPPETVDSLK		0	1423.74	0	0.000425846	2.76073	0	2.65734	0	2.74867	0	2.74987	0	2.57655	0
									NPNLPPETVDSLKNILTSNNIDVK		1	2635.4	0	3.07426e-05			3.61681	0			2.68974	0
									VLNQELR		0	871.499	0.000357	0.0458694	1.74869	0	2.06011	0	2.43466	0	2.10617	0
									WYEIEK		0	867.425	0.003224	0.122402					1.07783	0	1.09802	0	1.34396	0
									CPNPPVQENFDVNK	C1(Carbamidomethyl)	0	1657.76	0	3.62821e-05	2.95717	0	3.42245	0	4.00859	0	3.12087	0
									KMTVTDQVNCPK	C10(Carbamidomethyl)	1	1420.69	0	0.000111849	4.033	0	3.40302	0	3.38632	0	3.54558	0
									MTVTDQVNCPK	C9(Carbamidomethyl)	0	1292.6	0	0.000232575	2.69278	0	2.66726	0	3.26574	0	3.8367	0
									MTVTDQVNCPKLS	C9(Carbamidomethyl)	1	1492.71	5.8e-05	0.000763721							2.30823	0
									MTVTDQVNCPK	M1(Oxidation); C9(Carbamidomethyl)	0	1308.6	0	0.00236857	2.72424	0	3.01243	0	3.12739	0	2.90636	0
									MTVTDQVNCPKLS	M1(Oxidation); C9(Carbamidomethyl)	1	1508.71	0	0.000145818							2.48005	0
									KMTVTDQVNCPK	M2(Oxidation); C10(Carbamidomethyl)	1	1436.69	0	0.00139867					2.48609	0	3.18897	0
									IKVLNQELR	N-Term(Acetyl)	1	1154.69	0.002378	0.0465778							1.36424	0
									KMTVTDQVNCPK	N-Term(Acetyl); M2(Oxidation); C10(Carbamidomethyl)	1	1478.7	0.005175	0.130689			2.15153	0
IPI00006705	Uteroglobin	SCGB1A1	41.76	6	177	91	9.98708	5.05908
									KLVDTLPQKPR		1	1294.78	0	0.00163471	4.19743	0					2.20878	0	3.69714	0
									LVDTLPQKPR		0	1166.69	0	0.00419247	3.10373	0	2.66694	0			2.35952	0	3.17152	0
									VIETLLMDTPSSYEAAMELFSPDQDMR		0	3089.41	0.009247	0.216777									1.85193	0
									VIETLLMDTPSSYEAAMELFSPDQDMR	M7(Oxidation)	0	3105.42	0	0.00664308									4.59321	0
									VIETLLMDTPSSYEAAMELFSPDQDMR	M7(Oxidation); M17(Oxidation); M26(Oxidation)	0	3137.4	0	0.0133357									3.71519	0
									VIETLLMDTPSSYEAAMELFSPDQDMR	M7(Oxidation); M26(Oxidation)	0	3121.41	0	0.00415892									4.27047	0
IPI00006971	Isoform 1 of Endosialin	CD248	9.78	12	65	757	80.8073	5.35107
									ELGGDLATPR		0	1028.54	0	0.00679216	1.91443	0	1.9394	0	2.11569	0
									LGFRPAEDDPHR		0	1409.69	0	0.000189776	3.04339	0	3.15318	0	2.91619	0	3.4683	0	3.24145	0
									LLWIGLQR		0	998.614	0	0.00460774	1.54155	0	2.37422	0	2.44938	0	2.31201	0	2.10776	0
									TFLEAWR		0	922.476	0.000735	0.0570038					2.50551	0
									VDSLVGAGPASR		0	1128.6	0	3.37756e-05	2.44851	0	4.26734	0					2.89092	0
									YPELFPAHQSPMFPDTR		0	2032.96	0.000287	0.00343197			1.96629	0
									CVALEASGEHR	C1(Carbamidomethyl)	0	1228.57	6.3e-05	0.000154939	1.625	0
									SCEDPCAQAPCEQQCEPGGPQGYSCHCR	C2(Carbamidomethyl); C6(Carbamidomethyl); C11(Carbamidomethyl); C15(Carbamidomethyl); C25(Carbamidomethyl); C27(Carbamidomethyl)	0	3325.23	0	1.61759e-09							5.48303	0
									GFTWTTGDQDTAFTNWAQPASGGPCPAQR	C25(Carbamidomethyl)	0	3125.38	0	1.30839e-06	5.37017	0			4.29345	0	4.51457	0
									AACGPSSCYALFPR	C3(Carbamidomethyl); C8(Carbamidomethyl)	0	1556.69	0	5.85488e-06	4.12196	0	3.49335	0	3.3826	0	3.38791	0	2.66004	0
									AGPLCLGTGCSPDNGGCEHECVEEVDGHVSCR	C5(Carbamidomethyl); C10(Carbamidomethyl); C17(Carbamidomethyl); C21(Carbamidomethyl); C31(Carbamidomethyl)	0	3515.42	0	6.18091e-11	3.58598	0					4.44191	0
									GASLLCVK	C6(Carbamidomethyl)	0	847.473	0.005976	0.106588			1.63826	0
IPI00006988	Resistin	RETN	24.07	6	39	108	11.4115	6.85889
									IQEVAGSLIFR		0	1232.7	0	0.00117927	2.77517	0					3.31927	0	3.6972	0
									TLCSMEEAINER	C3(Carbamidomethyl)	0	1452.65	0	4.25765e-08			2.4915	0
									TLCSMEEAINER	C3(Carbamidomethyl); M5(Oxidation)	0	1468.64	0.000316	0.00522921
									AETTCHCQCAGMDWTGAR	C5(Carbamidomethyl); C7(Carbamidomethyl); C9(Carbamidomethyl)	0	2111.81	0.000523	0.00812396
									AETTCHCQCAGMDWTGAR	C5(Carbamidomethyl); C7(Carbamidomethyl); C9(Carbamidomethyl); M12(Oxidation)	0	2127.81	0	3.77154e-07
									AISSIGLECQSVTSR	C9(Carbamidomethyl)	0	1607.81	0	0.000619467	2.42082	0					3.64525	0	3.73857	0
IPI00007015	Growth/differentiation factor 2	GDF2	3.26	1	1	429	47.2906	6.48096
									YHYEGMSVAECGCR	N-Term(Acetyl); M6(Oxidation); C11(Carbamidomethyl); C13(Carbamidomethyl)	0	1776.68	0.009633	0.234484					0.982128	0
IPI00007047	Protein S100-A8	S100A8	39.78	13	237	93	10.8276	7.03467
									ALNSIIDVYHK		0	1272.69	0	0.000176691	2.97187	0	3.70341	0	3.64422	0	3.3808	0	3.61185	0
									ALNSIIDVYHKYSLIK		1	1877.06	0	0.0016884									2.59282	0
									GADVWFK		0	822.413	0.001212	0.0791005	1.13619	0	2.11317	0	2.1152	0	2.11355	0	2.04882	0
									GNFHAVYR		0	963.481	0.000219	0.00462068			1.94888	0					1.36433	0
									GNFHAVYRDDLK		1	1434.71	0	0.00256466			3.12904	0					3.30629	0
									GNFHAVYRDDLKK		2	1562.81	0.000316	0.00605134									3.51964	0
									KGADVWFK		1	950.509	0.001343	0.0404243			3.45866	0
									MLTELEK		0	863.453	0.000394	0.048833	1.4361	0	1.57584	0	1.95308	0	1.57211	0	1.90991	0
									SHEESHKE		1	982.423	0.001636	0.0190896									1.66916	0
									LLETECPQYIR	C6(Carbamidomethyl)	0	1421.71	0	1.22576e-05	2.81487	0	3.4349	0	3.04171	0	2.98147	0	3.26571	0
									LLETECPQYIRK	C6(Carbamidomethyl)	1	1549.81	0	0.00231341									3.14885	0
									KLLETECPQYIR	C7(Carbamidomethyl)	1	1549.8	0	0.0178306							2.78577	0	3.41639	0
									MLTELEK	M1(Oxidation)	0	879.449	0.000219	0.0049425			1.57915	0			2.33469	0
IPI00007063	Hepatoma-derived growth factor-related protein 3	HDGFRP3	31.53	4	23	203	22.606	7.98682
									AGDLVFAK		0	820.458	0.000243	0.0347052					2.51903	0	2.22201	0
									GFNEGLWEIENNPGVK		0	1802.87	0	0.000199611					4.1721	0
									IDELPEGAVKPPANK		0	1577.85	0	0.00022306					2.98659	0
									YPIFFFGTHETAFLGPK		0	1972	0	7.88175e-05					3.35971	0
IPI00007199	Protein Z-dependent protease inhibitor	SERPINA10	4.28	1	1	444	50.6742	8.26514
									WLTPFDPVFTEVDTFHLDK		0	2307.13	0.001119	0.0188653					1.6108	0
IPI00007221	Plasma serine protease inhibitor	SERPINA5	44.09	25	569	406	45.6457	9.26123
									AAAATGTIFTFR		0	1226.65	0	3.49386e-07	3.75534	0	4.26512	0	3.64412	0	2.94006	0	3.96121	0
									AKWETSFNHK		1	1247.62	0	0.00464939	3.15954	0	2.07863	0	2.6266	0
									AVVEVDESGTR		0	1161.58	0	0.00158489	2.36214	0	3.12596	0	3.3827	0	2.98509	0	2.92905	0
									DFTFDLYR		0	1076.51	0	0.0126868	1.96351	0	1.98881	0	1.94578	0	1.39292	0
									EDQYHYLLDR		0	1351.63	0	0.00178371	2.99741	0	2.96099	0	2.8041	0	2.71426	0	2.40999	0
									FSIEGSYQLEK		0	1300.64	0	2.53543e-05	2.17198	0	3.39457	0	3.35342	0	3.01567	0	2.8702	0
									GFQQLLQELNQPR		0	1570.84	0	4.06412e-08	2.5695	0	4.90679	0	4.83637	0	3.82901	0	4.10373	0
									GTQEQDFYVTSETVVR		0	1858.88	0	6.57111e-06	1.86506	0	5.39217	0	5.81971	0	4.65468	0	5.01257	0
									IVDLLK		0	700.46	0.000711	0.0257478			2.15208	0
									MQILEGLGLNLQK		0	1456.82	0	0.00123285	2.57698	0	3.76914	0	4.20442	0
									MQQVENGLSEK		0	1262.6	4.4e-05	0.020621					2.94364	0
									NLDSNAVVIMVNYIFFK		0	1987.04	0	2.38307e-08			5.71469	0	5.51408	0
									QINDYVAK		0	950.493	0.000245	0.036626	1.64431	0			1.56042	0
									QLELYLPK		0	1003.58	4.4e-05	0.0243808	1.76439	0	1.70326	0	1.65942	0
									RDFTFDLYR		1	1232.61	0	0.00375261	3.84221	0	2.51383	0	2.58619	0	2.30708	0	1.98188	0
									RQLELYLPK		1	1159.68	0.003453	0.128768					2.34919	0
									RVEDLHVGATVAPSSR		1	1693.9	0	0.00208021	2.80879	0
									TLYLADTFPTNFR		0	1558.79	0	0.0127829	2.75855	0	3.30578	0	3.48184	0	3.52205	0	3.86924	0
									TLYLADTFPTNFRDSAGAMK		1	2219.08	0.001295	0.0236112					1.89523	0
									VVGVPYQGNATALFILPSEGK		0	2160.16	0	6.79767e-06					4.7561	0	4.23649	0
									WETSFNHK		0	1048.48	0.000107	0.00448278			2.02154	0	1.81999	0
									MQILEGLGLNLQK	M1(Oxidation)	0	1472.82	0	0.000394893	3.06777	0	3.67812	0	3.94595	0	3.69316	0	3.27288	0
									MQQVENGLSEK	M1(Oxidation)	0	1278.6	4.4e-05	0.00863075					3.31819	0
									NLDSNAVVIMVNYIFFK	M10(Oxidation)	0	2003.03	0	2.50243e-10					5.63338	0
									TLYLADTFPTNFRDSAGAMK	M19(Oxidation)	1	2235.07	0.00016	0.00192685					1.63593	0
IPI00007249	Ectonucleotide pyrophosphatase/phosphodiesterase family member 4	ENPP4	2.65	1	2	453	51.6079	6.15088
									KIDDLIGDLVQR		1	1384.78	0	2.19499e-05					3.7212	0
IPI00007726	Kallikrein-13	KLK13	4.33	1	3	277	30.5505	8.45557
									EVVHSIPHPEYR		0	1462.74	2.9e-05	0.00036336							1.76119	0
IPI00007752	Tubulin beta-2C chain	TUBB2C	10.56	3	3	445	49.799	4.89404
									GHYTEGAELVDSVLDVVR		0	1958.98	0.000236	0.0299487									2.68843	0
									INVYYNEATGGK		0	1328.65	0.000488	0.0503727									1.42164	0
									MSATFIGNSTAIQELFK	M1(Oxidation)	0	1873.93	0	0.00145235									2.54398	0
IPI00007778	Di-N-acetylchitobiase	CTBS	22.08	14	89	385	43.7316	6.63916
									APYYNYK		0	918.437	0.000748	0.0111943	1.44159	0	1.96865	0	1.87984	0
									ATYIQNYR		0	1028.51	0.000287	0.00381784	1.62065	0	2.11409	0	1.82548	0			1.37915	0
									DIIDPAFR		0	946.497	0.00092	0.0675547	1.14306	0			2.23598	0			1.94409	0
									DPAGHFHQVWYDNPQSISLK		0	2339.12	0	1.87504e-09	5.04506	0	6.01862	0	5.04488	0
									EIEGSQVTFDVAWSPK		0	1792.87	0	4.6673e-08			1.91375	0	3.86912	0
									GDVSLKDIIDPAFR		1	1545.83	2.5e-05	0.000521982					2.54757	0
									HHPDFEVFVFDVGQK		0	1800.87	0	8.05648e-06			3.43693	0
									SYDWSQITTVATFGK		0	1703.83	0	5.06744e-08	2.26213	0	4.72894	0	4.69301	0
									TQYMDGINIDIEQEVNCLSPEYDALTALVK	C17(Carbamidomethyl)	0	3442.63	0	6.03238e-08					5.11529	0
									YDSELMCYAHSK	C7(Carbamidomethyl)	0	1503.63	0	0.0014788	2.6728	0	2.70403	0	3.04191	0
									GIGMWNANCLDYSGDAVAK	C9(Carbamidomethyl)	0	2041.91	0	4.09617e-09					5.3619	0
									TQYMDGINIDIEQEVNCLSPEYDALTALVK	M4(Oxidation); C17(Carbamidomethyl)	0	3458.64	0	4.30877e-09					6.66636	0
									GIGMWNANCLDYSGDAVAK	M4(Oxidation); C9(Carbamidomethyl)	0	2057.9	0	8.69852e-09			1.67563	0	4.89042	0
									YDSELMCYAHSK	M6(Oxidation); C7(Carbamidomethyl)	0	1519.62	0	1.18394e-05			3.39448	0	2.9698	0
IPI00007797	Fatty acid-binding protein, epidermal	FABP5	59.26	12	130	135	15.1546	7.00537
									ELGVGIALR		0	927.561	0	1.88556e-05			2.73157	0					2.04419	0
									TQTVCNFTDGALVQHQEWDGK	C5(Carbamidomethyl)	0	2434.11	0	3.72815e-09			5.00556	0					4.7585	0
									LVVECVMNNVTCTR	C5(Carbamidomethyl); C12(Carbamidomethyl)	0	1694.8	0	3.69109e-05			3.15507	0					3.72584	0
									LVVECVMNNVTCTR	C5(Carbamidomethyl); M7(Oxidation); C12(Carbamidomethyl)	0	1710.8	0	2.39646e-05			2.28044	0					4.57203	0
									KTQTVCNFTDGALVQHQEWDGK	C6(Carbamidomethyl)	1	2562.2	0	3.60599e-11			6.85045	0					4.9576	0
									TTQFSCTLGEK	C6(Carbamidomethyl)	0	1271.59	0	0.000130707			2.48064	0					2.30899	0
									MGAMAKPDCIITCDGK	C9(Carbamidomethyl); C13(Carbamidomethyl)	0	1767.79	4.5e-05	0.00950957									2.3127	0
									MGAMAKPDCIITCDGK	M1(Oxidation); M4(Oxidation); C9(Carbamidomethyl); C13(Carbamidomethyl)	0	1799.78	0	3.63837e-08			4.62438	0					3.80415	0
									KMGAMAKPDCIITCDGK	M2(Oxidation); M5(Oxidation); C10(Carbamidomethyl); C14(Carbamidomethyl)	1	1927.88	8.7e-05	0.011051									2.53466	0
									MGAMAKPDCIITCDGK	M4(Oxidation); C9(Carbamidomethyl); C13(Carbamidomethyl)	0	1783.78	0	3.18451e-07			4.41149	0					3.48864	0
									KMGAMAKPDCIITCDGK	M5(Oxidation); C10(Carbamidomethyl); C14(Carbamidomethyl)	1	1911.88	0	0.00242149									2.59979	0
									GFDEYMK	M6(Oxidation)	0	905.37	0.000321	0.0151303			1.02714	0
IPI00007798	Thyrotropin-releasing hormone-degrading ectoenzyme	TRHDE	10.55	9	21	1024	116.926	6.99072
									AGLIDDAFSLAR		0	1248.65	0	1.5966e-05	3.2859	0
									AGYLPQNIPLEIIR		0	1596.91	0	2.53737e-06	3.14934	0
									FLGVTQFSPTHAR		0	1460.76	0	9.62417e-06	3.24711	0
									GLQDYLTIHK		0	1187.64	6.3e-05	0.00106108	2.44506	0
									GSGDYALHITK		0	1161.59	0.000227	0.00554582	2.54509	0
									LISGVTEFLNTEGELK		0	1749.92	0	4.50483e-08	4.58827	0
									LLIDQLIR		0	983.624	6.3e-05	0.000686767	2.5756	0
									NDLWNTLSEALK		0	1403.72	0	5.33305e-06	2.84111	0
									ILLEALTCSDDR	C8(Carbamidomethyl)	0	1405.7	0	3.22937e-05	2.161	0
IPI00007800	Angiopoietin-related protein 2	ANGPTL2	26.17	16	378	493	57.0684	7.53271
									HDPGGWTVIQR		0	1265.64	0	6.14918e-06			2.82342	0	2.31144	0	2.65343	0	1.74734	0
									KVFAEYASFR		1	1217.63	0	6.45436e-05	2.29192	0	3.1598	0			3.31101	0	3.06053	0
									LDGSVNFFR		0	1054.53	0	0.000157888	2.43521	0	2.67484	0	2.30922	0	2.83	0	2.31232	0
									LEPESEYYK		0	1157.53	0	0.00145813			1.66631	0			1.49137	0
									LLVTMEDWSGR		0	1306.65	0	8.07042e-05			2.8499	0	3.04878	0	3.32752	0	3.18157	0
									NWETYK		0	840.388	0.00874	0.187539							1.07994	0
									RLDGSVNFFR		1	1210.63	0	2.17705e-05	2.59297	0	3.95618	0			3.26517	0	2.9851	0
									VFAEYASFR		0	1089.54	0	0.0025032	2.55984	0	2.39907	0	2.63731	0	2.67946	0	2.76479	0
									YQDGVYWAEFR		0	1433.65	0	8.12045e-06	2.16562	0	2.65441	0	2.62109	0	3.27576	0	2.90151	0
									DCLQALEDGHDTSSIYLVKPENTNR	C2(Carbamidomethyl)	0	2875.35	0	1.48396e-11	3.75449	0	4.77408	0			5.88677	0
									LMQVWCDQR	C6(Carbamidomethyl)	0	1235.56	0	0.000163101							2.91704	0
									DHDVYTGNCAHYQK	C9(Carbamidomethyl)	0	1707.72	0	6.52262e-11	3.23727	0	5.60346	0	3.34491	0	3.98632	0	3.32537	0
									LMQVWCDQR	M2(Oxidation); C6(Carbamidomethyl)	0	1251.56	0	0.000347308			2.44465	0			2.3067	0
									VVMMIRPNPNTFH	M3(Oxidation)	0	1571.78	0.00026	0.00237432							2.84275	0
									VVMMIRPNPNTFH	M3(Oxidation); M4(Oxidation)	0	1587.78	0.000354	0.00323275							1.86677	0
									LLVTMEDWSGR	M5(Oxidation)	0	1322.64	0	1.75516e-05	2.7679	0	2.3522	0	2.77034	0	2.99052	0	2.92721	0
IPI00007853	Gamma-interferon-inducible lysosomal thiol reductase	IFI30	4.4	2	8	250	27.945	4.88135
									GMQLMHANAQR		0	1256.6	0	0.00561742	3.16483	0			2.70554	0	2.38435	0
									SLPLCLQLYAPGLSPDTIMECAMGDR	C5(Carbamidomethyl); M19(Oxidation); C21(Carbamidomethyl); M23(Oxidation)	0	2940.36	0.002732	0.056119							2.44967	0
IPI00007858	Myosin-13	MYH13	0.67	1	1	1938	223.465	5.68115
									VKEMTYQAEEDHK	N-Term(Acetyl)	1	1649.75	0.006844	0.197574									2.04352	0
IPI00008334	Polyadenylate-binding protein-interacting protein 2B	PAIP2B	5.69	1	6	123	14.2284	4.17041
									EFIPGEK		0	819.425	0.000506	0.00678059			1.91631	0
IPI00008405	Arylsulfatase F	ARSF	1.86	3	3	590	65.897	7.21045
									DPSESTPLTPATEPLHDFVIK		0	2294.15	0	0.00216473									2.69268	0
									EHQETIVPVTYQLSELNQGR		0	2341.18	0	3.31707e-05									3.99962	0
									ILDAIDDFGLR		0	1247.66	0.00749	0.20354					2.06714	0
IPI00008433	40S ribosomal protein S5	RPS5	7.35	1	2	204	22.8621	9.71533
									TIAECLADELINAAK	C5(Carbamidomethyl)	0	1631.83	0	0.000529394									3.84029	0
IPI00008438	40S ribosomal protein S10	RPS10	9.09	2	6	165	18.8859	10.1548
									AEAGAGSATEFQFR		0	1441.67	0	0.00638307									2.47816	0
									KAEAGAGSATEFQFR		1	1569.76	0	0.0101366									2.307	0
IPI00008494	Intercellular adhesion molecule 1	ICAM1	13.35	8	8	532	57.789	7.98682
									ASVSVTAEDEGTQR		0	1449.68	0	2.81021e-05			2.08614	0
									DGTFPLPIGESVTVTR		0	1688.89	0	0.000257069			2.80723	0
									EPAVGEPAEVTTTVLVR		0	1767.95	0	2.61219e-07			2.41485	0
									KELLLPGNNR		1	1153.66	0.001235	0.0369791	2.89049	0
									LLGIETPLPK		0	1080.67	0.000748	0.0102649			2.26981	0
									TFLTVYWTPER		0	1412.72	6.3e-05	0.000708825	2.77421	0
									VELAPLPSWQPVGK		0	1520.85	0.004124	0.0648364			1.98904	0
									DLEGTYLCR	C8(Carbamidomethyl)	0	1126.52	6.3e-05	0.00176951	1.92187	0
IPI00008511	NADH-ubiquinone oxidoreductase chain 5	MT-ND5	4.13	1	1	606	67.3547	9.1001
									TIPYLGLLTSQNLPLLLLDLTWLEK	N-Term(Acetyl)	0	2909.68	0.007104	0.129126			1.69477	0
IPI00008527	60S acidic ribosomal protein P1	RPLP1	14.04	1	3	114	11.5067	4.32275
									AAGVNVEPFWPGLFAK		0	1702.9	0	0.00160478							3.06673	0	3.03841	0
IPI00008529	60S acidic ribosomal protein P2	RPLP2	24.35	2	8	115	11.6578	4.53857
									ILDSVGIEADDDRLNK		1	1772.9	0	0.00189543									3.09738	0
									NIEDVIAQGIGK		0	1256.69	0	0.0111492							3.03103	0	3.60992	0
IPI00008552	Glutaredoxin-3	GLRX3	3.88	1	1	335	37.4082	5.38916
									YEISSVPTFLFFK		0	1577.83	0.002442	0.10353									1.82804	0
IPI00008554	Angiogenin	ANG	23.81	3	4	147	16.5394	9.64209
									DINTFIHGNK		0	1158.59	0.000127	0.0147813									2.50944	0
									YTHFLTQHYDAKPQGR		0	1961.96	0	0.00322731									2.48235	0
									SSFQVTTCK	C8(Carbamidomethyl)	0	1057.5	0.001542	0.0737118									1.19665	0
IPI00008750	Metallothionein-1H	MT1H	19.67	1	2	61	6.03427	8.06006
									SCCSCCPLGCAK	C2(Carbamidomethyl); C3(Carbamidomethyl); C5(Carbamidomethyl); C6(Carbamidomethyl); C10(Carbamidomethyl)	0	1459.53	0.00017	0.0305144					2.05612	0
IPI00008787	Alpha-N-acetylglucosaminidase	NAGLU	24.9	21	76	743	82.2136	6.65381
									AAAVSEAEADFYEQNSR		0	1857.83	0	3.41458e-06			3.16546	0
									AGGVLAYELLPALDEVLASDSR		0	2259.19	0	4.88334e-09			5.59648	0			5.39079	0
									AVLGAVPR		0	782.486	0.000227	0.00643881	1.9498	0	1.34935	0
									DPVPDLAAWVTSFAAR		0	1715.87	0	1.35114e-07	3.06253	0
									ELASLLR		0	801.48	0.001942	0.0524836	1.84669	0			1.53985	0	1.48334	0
									FLLGSWLEQAR		0	1319.71	0	5.62077e-05	1.58272	0	2.50788	0
									GSTGVAAAAGLHR		0	1167.62	0	0.00547756	2.77585	0
									KDPVPDLAAWVTSFAAR		1	1843.97	0	4.26196e-08	3.95129	0			4.05637	0
									LFLEALVDSVAQGIPFQQHQFDK		0	2630.36	0	7.94363e-12	4.40649	0			4.32679	0
									LLGPGPAADFSVSVER		0	1614.85	0	3.07191e-07	3.47441	0	3.75746	0
									LLLTSAPSLATSPAFR		0	1644.93	0	1.67452e-08	3.38289	0	4.55023	0
									LLVLDLFAESQPVYTR		0	1864.03	0	5.66288e-06			4.24	0
									LPRPLPAVPGELTEATPNR		0	2028.13	0	1.81152e-05	2.51004	0	3.25492	0
									NVFQLEQAFVLSK		0	1522.83	0	8.30297e-08	1.73651	0	4.04888	0
									SDVFEAWR		0	1009.47	4.7e-05	0.00133626	2.18646	0			2.05168	0	2.02185	0
									SFGMTPVLPAFAGHVPEAVTR		0	2184.13	0	2.39358e-07	2.82882	0	4.8767	0
									YDLLDLTR		0	1008.54	0	0.000308955	1.94076	0	2.47245	0
									YGVSHPDAGAAWR		0	1386.65	0	5.37868e-05			3.34193	0
									YQLTLWGPEGNILDYANK		0	2095.05	0	1.82683e-11	5.42181	0	1.41375	0	5.65554	0	5.17249	0
									DFCGCHVAWSGSQLR	C3(Carbamidomethyl); C5(Carbamidomethyl)	0	1779.77	0	9.57406e-09	5.24903	0			3.06077	0
									SFGMTPVLPAFAGHVPEAVTR	M4(Oxidation)	0	2200.12	0	0.00444865	3.0247	0	2.84646	0
IPI00008832	Growth arrest-specific protein 1	GAS1	2.32	1	1	345	35.67	5.5542
									AIEPCLPR	C5(Carbamidomethyl)	0	955.502	0.002636	0.0530979							1.60397	0
IPI00008964	Ras-related protein Rab-1B	RAB1B	13.43	1	2	201	22.1572	5.73193
									EFADSLGIPFLETSAK		0	1724.88	0	0.00466931									2.60624	0
IPI00009027	Lithostathine-1-alpha	REG1A	55.42	12	425	166	18.7188	5.93506
									ESGTDDFNVWIGLHDPK		0	1929.9	0	0.00184104	2.18711	0			3.05365	0	3.27471	0	3.00492	0
									ESGTDDFNVWIGLHDPKK		1	2058	0	0.00600147							1.65307	0	2.09254	0
									RWHWSSGSLVSYK		1	1592.8	0	2.19457e-05	4.59908	0			3.16226	0	4.05538	0	2.99375	0
									WHWSSGSLVSYK		0	1436.69	0	2.3681e-05	3.17713	0			2.2923	0	3.96314	0	3.53835	0
									SWGIGAPSSVNPGYCVSLTSSTGFQK	C15(Carbamidomethyl)	0	2687.27	0	0.000682807							4.69726	0	4.2569	0
									ISCPEGTNAYR	C3(Carbamidomethyl)	0	1267.57	0	0.00338906	2.61335	0			2.51107	0	2.49791	0	2.35714	0
									SYCYYFNEDR	C3(Carbamidomethyl)	0	1416.55	0	0.00322226	2.22141	0			2.27818	0	2.51763	0	2.309	0
									DVPCEDKFSFVCK	C4(Carbamidomethyl); C12(Carbamidomethyl)	1	1630.72	0	0.000416216	2.77009	0			1.42964	0	3.34994	0	2.88877	0
									FSFVCK	C5(Carbamidomethyl)	0	787.38	0.001148	0.0437878	1.80033	0					1.74961	0	1.43966	0
									FSFVCKFK	C5(Carbamidomethyl)	1	1062.54	0.001783	0.0871613									2.08487	0
									WKDVPCEDK	C6(Carbamidomethyl)	1	1176.54	0	0.00141759	2.5684	0					2.74596	0	2.67544	0
									WKDVPCEDKFSFVCK	C6(Carbamidomethyl); C14(Carbamidomethyl)	2	1944.9	0	0.00237671							2.27345	0
IPI00009143	A disintegrin and metalloproteinase with thrombospondin motifs 5	ADAMTS5	0.97	1	1	930	101.653	8.85107
									LYSNSVCVR	C7(Carbamidomethyl)	0	1097.54	0.002015	0.0531776	1.52608	0
IPI00009180	Olfactory receptor 7A10	OR7A10	10.36	1	1	309	34.3826	7.86963
									VITYAGCITQMCFFLLFVGLDNFLLTVMAYDR	C7(Carbamidomethyl); C12(Carbamidomethyl)	0	3791.88	0.005431	0.169174									1.76943	0
IPI00009197	Lithostathine-1-beta	REG1B	28.31	2	125	166	18.6527	5.94775
									ESSTDDSNVWIGLHDPK		0	1899.87	0.00906	0.192136							1.44178	0
									KFSFVCK	C6(Carbamidomethyl)	1	915.475	0.001963	0.0556654			2.61494	0					1.89245	0
IPI00009198	Tissue factor pathway inhibitor 2	TFPI2	3.83	1	2	235	26.916	8.52881
									IPSFCYSPK	C5(Carbamidomethyl)	0	1098.53	0.00092	0.069									1.7371	0
IPI00009274	Coatomer subunit zeta-2	COPZ2	4.76	1	1	210	23.533	5.17334
									AVFILDNDGR		0	1119.58	0.00247	0.106033									1.49977	0
IPI00009276	Endothelial protein C receptor precursor	PROCR	22.55	7	239	275	30.6958	8.48486
									HISAENTK		0	899.457	2.9e-05	0.000613867			1.36689	0	1.90429	0	2.59698	0
									LHMLQISYFR		0	1307.69	0	0.000290805	2.83047	0	3.53687	0	3.77741	0	3.24266	0	2.58049	0
									TLAFPLTIR		0	1031.62	0	0.0020987	2.18597	0	1.52595	0	2.28692	0	2.17141	0
									TQSGLQSYLLQFHGLVR		0	1947.05	0	2.25305e-05	4.63945	0	3.50858	0	4.4331	0	3.7711	0	3.07723	0
									CFLGCELPPEGSR	C1(Carbamidomethyl); C5(Carbamidomethyl)	0	1521.68	0	0.000524239					3.24824	0
									EFLEDTCVQYVQK	C7(Carbamidomethyl)	0	1658.78	0	9.27398e-05	2.38213	0	4.0376	0	4.55038	0	3.91771	0	3.98724	0
									LHMLQISYFR	M3(Oxidation)	0	1323.69	0	0.00562199	2.7419	0	2.65469	0	3.82895	0	3.10415	0
IPI00009308	C-C motif chemokine 2	CCL2	11.11	2	5	99	11.0178	9.24658
									WVQDSMDHLDK		0	1373.62	0	0.000747471									1.87804	0
									WVQDSMDHLDK	M6(Oxidation)	0	1389.61	0	4.14907e-05							2.79569	0
IPI00009329	Utrophin	UTRN	0.2	1	2	3433	394.22	5.32568
									DLENFLK		0	878.462	0.005778	0.145947			1.229	0					1.81419	0
IPI00009650	Lipocalin-1	LCN1	41.48	6	45	176	19.2378	5.57959
									EFPEMNLESVTPMTLTTLEGGNLEAK		0	2851.37	0.007235	0.168184							1.9053	0
									GLSTESILIPR		0	1185.68	0	0.000283801	2.26435	0					3.49386	0	3.16209	0
									HVAYIIR		0	871.514	3.7e-05	0.00191811			2.18223	0					2.01701	0
									NNLEALEDFEK		0	1321.63	0	0.00889087	2.28064	0			2.39996	0	2.5179	0	2.71687	0
									VTMLISGR		0	876.5	0.00325	0.174498	1.24131	0
									DHYIFYCEGELHGKPVR	C7(Carbamidomethyl)	0	2120	0	7.18044e-05							3.77991	0	2.12265	0
IPI00009653	Leucine-rich repeat-containing protein 19	LRRC19	3.51	3	2	370	42.3075	5.12256
									IEQLNADVFVPLR		0	1513.84	0	0.000748088			2.60396	0
									NSIYVIQQGAFLGLNK		0	1764.96	0	2.73734e-08					5.21168	0
									VLQTYFLLTELYLIENK		0	2100.16	0	4.23305e-08					4.33899	0
IPI00009655	Zinc finger BED domain-containing protein 5	ZBED5	1.59	1	1	693	78.8606	8.26514
									ILSNSSLAPSK		0	1116.63	0.008993	0.190476							1.71063	0
IPI00009720	Leukemia inhibitory factor	LIF	5.94	1	1	202	21.9937	9.34912
									ILNPSALSLHSK		0	1279.74	0.004472	0.0865044					1.43672	0
IPI00009793	Complement C1r subcomponent-like protein	C1RL	13.55	10	38	487	53.4643	7.1958
									APEGFAVR		0	846.447	4.7e-05	0.00127561	2.36508	0	2.37909	0	2.763	0	2.23891	0	1.89054	0
									GSEAINAPGDNPAK		0	1340.64	0.000243	0.0411988					2.53454	0
									LGNFPWQAFTSIHGR		0	1730.88	0	2.56361e-07	3.06416	0	3.10487	0
									VLSYVDWIK		0	1122.62	0	0.00966985	1.46973	0	2.16196	0
									VVVHPDYR		0	984.526	0.00054	0.00795077	1.91275	0	1.82171	0
									WILTAAHTIYPK		0	1413.79	0	0.000380902	3.52939	0	3.42308	0	3.55219	0
									WILTAAHTLYPK		0	1413.79	0	3.74682e-07	3.92701	0	3.65016	0	3.77111	0	2.75998	0
									EACNAWLQK	C3(Carbamidomethyl)	0	1119.53	3.7e-05	0.00211641	2.68659	0	2.04025	0	2.61232	0
									SGLLGYVSGFGMEMGWLTTELK	M12(Oxidation)	0	2392.16	0	2.86723e-07					5.08355	0
									SGLLGYVSGFGMEMGWLTTELK	M12(Oxidation); M14(Oxidation)	0	2408.15	0	5.77207e-09					5.05	0
IPI00009851	PCDH12 protein	PCDH12	5.48	5	12	1187	129.153	5.26221
									ENNLPSLHLITIK		0	1491.85	0.004409	0.108174	1.06611	0
									HAELIVVK		0	908.553	0.006615	0.153386	1.95208	0
									NPAYEVDVQAR		0	1261.61	0	3.08613e-05	2.97655	0
									YQVSEEVPSGTVIGK		0	1592.81	0	9.39403e-07	3.83847	0	1.68802	0
									YTLTLLAQDQGLQPLSAK		0	1960.08	0	8.85259e-07	4.51467	0
IPI00009865	Keratin, type I cytoskeletal 10	KRT10	64.9	56	3414	584	58.7917	5.21143
									ADLEMQIESLTEELAYLK		0	2096.05	0	9.22548e-06			5.75506	0	5.40568	0	5.3772	0	5.86635	0
									ADLEMQIESLTEELAYLKK		1	2224.14	0	2.47187e-05	4.08893	0	2.84281	0	1.59445	0	2.19277	0	2.90697	0
									ALEESNYELEGK		0	1381.65	0	0.00247578	2.802	0	3.95683	0	3.73909	0	3.44336	0	3.96395	0
									ALEESNYELEGKIK		1	1622.83	0	0.0043068									3.49789	0
									DAEAWFNEK		0	1109.49	0	0.0127025	2.18804	0	2.45545	0	2.36458	0	2.36064	0	2.56315	0
									DAEAWFNEKSK		1	1324.62	0.007863	0.201417									1.64566	0
									ELTTEIDNNIEQISSYK		0	1996.97	0	1.65985e-06	1.50421	0	5.1424	0	4.70043	0	5.34213	0	5.26466	0
									ELTTEIDNNIEQISSYKSEITELRR		2	2981.5	0	0.0031591									3.52818	0
									GSLGGGFSSGGFSGGSFSR		0	1707.77	0	3.33159e-05	4.12541	0	4.83423	0	4.3762	0	4.58333	0	4.92852	0
									IKEWYEK		1	995.519	0.001258	0.0905523	1.72401	0	1.76199	0	1.7654	0	1.6883	0	1.88369	0
									IKEWYEKHGNSHQGEPR		2	2095.01	0.000862	0.0664524									3.13669	0
									IRLENEIQTYR		1	1434.77	0	0.000514417	4.5741	0	3.81561	0	3.82661	0	4.19869	0	4.13652	0
									KDAEAWFNEK		1	1237.58	0	0.00179477	3.87396	0	2.81472	0	2.57875	0	2.82963	0	3.15046	0
									LAADDFRIK		1	1048.58	0.002019	0.0649599							1.96554	0
									LASYLDK		0	809.441	0.000111	0.00403729	2.32584	0	2.51515	0	2.0954	0	2.24768	0	2.40962	0
									LASYLDKVR		1	1064.61	0	0.000855149	3.17695	0	2.39518	0	2.86974	0	2.90354	0	2.71344	0
									LENEIQTYR		0	1165.59	0	0.00348487	3.04386	0	3.47051	0	3.69262	0	3.339	0	3.93771	0
									LKYENEVALR		1	1234.68	0	0.000285711	2.94304	0	3.66409	0	3.52013	0	3.20956	0	3.12616	0
									NHEEEMKDLR		1	1300.59	0	0.00580756	3.06868	0	2.22516	0	2.26689	0	2.15801	0	2.28712	0
									NQILNLTTDNANILLQIDNAR		0	2367.26	0	3.62596e-05	2.49786	0	6.13559	0			4.75603	0	6.1986	0
									NVQALEIELQSQLALK		0	1797.01	0	0.00191821	1.42025	0	4.45152	0	3.96316	0	4.94364	0	5.94745	0
									NVQALEIELQSQLALKQSLEASLAETEGR		1	3168.68	0	0.0113373									4.16286	0
									NVSTGDVNVEMNAAPGVDLTQLLNNMR		0	2872.39	0	2.18679e-05			4.85746	0	4.13283	0	4.54737	0	5.00617	0
									QSLEASLAETEGR		0	1390.68	0	0.000122784	3.03656	0	2.47614	0	2.53796	0	2.90985	0	2.69878	0
									QSVEADINGLR		0	1201.62	0	0.00362237	2.81992	0	3.11121	0	2.85414	0	2.68171	0	3.16544	0
									QSVEADINGLRR		1	1357.72	0	0.00790822	2.24784	0	1.854	0	1.26193	0	1.45947	0	1.05472	0
									RNVQALEIELQSQLALK		1	1953.12	0	0.00484482									3.74358	0
									RVLDELTLTK		1	1187.7	0.000109	0.00137433	2.93258	0	3.06322	0	2.63327	0	2.88821	0	3.06501	0
									SEITELR		0	847.452	0.000557	0.0291664	1.46092	0	1.94354	0	2.00823	0	1.89643	0	1.89913	0
									SEITELRR		1	1003.55	0.000873	0.0648031	1.77124	0	1.77987	0	2.04987	0	1.88403	0	2.02708	0
									SKELTTEIDNNIEQISSYK		1	2212.1	0	0.000270601	1.46793	0	4.70828	0	3.45747	0	3.85213	0	5.21771	0
									SLLEGEGSSGGGGR		0	1262.6	0	0.0200371	2.96525	0	2.91277	0	2.96285	0	2.87439	0	3.19967	0
									SQYEQLAEQNR		0	1365.64	0	0.00650312	2.91933	0	3.58528	0	3.40855	0	3.26005	0	3.8824	0
									SQYEQLAEQNRK		1	1493.73	0	0.000973668	3.22323	0	3.19428	0	3.05656	0	3.0882	0	3.37665	0
									SQYEQLAEQNRKDAEAWFNEK		2	2584.21	0	0.00283842			2.97777	0			2.7968	0	3.29188	0
									TIDDLKNQILNLTTDNANILLQIDNAR		1	3052.63	0	2.92584e-05							5.1052	0	6.36126	0
									VLDELTLTK		0	1031.6	0	0.000181648	2.36892	0	3.47664	0	3.24401	0	2.92117	0	3.00424	0
									VLDELTLTKADLEMQIESLTEELAYLKK		2	3236.73	0	0.000131359									5.78531	0
									VRALEESNYELEGK		1	1636.82	0.001915	0.0934973									2.54254	0
									VTMQNLNDR		0	1090.53	0	0.000841386	2.39246	0	2.65052	0	2.1848	0	2.26526	0	2.30555	0
									VTMQNLNDRLASYLDKVR		2	2136.12	0	0.00473699	4.0115	0	3.80346	0			2.97837	0	3.97648	0
									YENEVALR		0	993.5	0	0.00858053	2.09542	0	2.76901	0	2.70073	0	2.75363	0	2.96768	0
									YYKTIDDLK		1	1158.6	0.004189	0.136527									2.09657	0
									SGGGGGGGGCGGGGGVSSLR	C10(Carbamidomethyl)	0	1549.68	0	0.000114621	4.08676	0	4.44907	0			4.02885	0	5.00151	0
									YCVQLSQIQAQISALEEQLQQIR	C2(Carbamidomethyl)	0	2746.42	0	2.39064e-05									5.7026	0
									AETECQNTEYQQLLDIK	C5(Carbamidomethyl)	0	2082.96	0	0.00018051	1.62772	0	5.56137	0	5.19331	0	5.63325	0	6.03369	0
									AETECQNTEYQQLLDIKIRLENEIQTYR	C5(Carbamidomethyl)	2	3498.72	0	0.00328941									3.48428	0
									GSSGGGCFGGSSGGYGGLGGFGGGSFR	C7(Carbamidomethyl)	0	2342.99	0	5.9067e-05	1.77982	0	5.70017	0	5.60974	0	5.80633	0	6.02491	0
									NVSTGDVNVEMNAAPGVDLTQLLNNMR	M11(Oxidation)	0	2888.39	0	3.42884e-05			4.00553	0	4.25708	0	4.77261	0	4.57726	0
									NVSTGDVNVEMNAAPGVDLTQLLNNMR	M11(Oxidation); M26(Oxidation)	0	2904.39	0	4.13324e-06			4.03882	0	3.49841	0	3.0054	0	3.5356	0
									VLDELTLTKADLEMQIESLTEELAYLKK	M14(Oxidation)	2	3252.71	0	0.0145481									2.66687	0
									VTMQNLNDR	M3(Oxidation)	0	1106.53	0	0.0187822									1.90127	0
									VTMQNLNDRLASYLDKVR	M3(Oxidation)	2	2152.13	0	0.0172321							2.23674	0	2.34358	0
									ADLEMQIESLTEELAYLK	M5(Oxidation)	0	2112.04	0	4.20447e-06	1.74083	0	5.61504	0	5.62107	0	5.74743	0	5.34154	0
									ADLEMQIESLTEELAYLKK	M5(Oxidation)	1	2240.14	0	6.69827e-05	5.03794	0	3.35729	0			4.14495	0	4.1726	0
									YYKTIDDLKNQILNLTTDNANILLQIDNAR	N-Term(Acetyl)	2	3548.86	0.003395	0.0876861	2.08211	0
IPI00009867	Keratin, type II cytoskeletal 5	KRT5	47.63	36	1220	590	62.34	7.73779
									AQYEEIANR		0	1093.53	0	0.019609	1.93193	0	2.4699	0	2.18819	0	2.43787	0	2.58392	0
									DVDAAYMNK		0	1026.46	0.000236	0.0311668									1.95308	0
									EYQELMNTK		0	1155.53	0.000245	0.0364435	1.28145	0			1.48285	0
									FASFIDKVR		1	1082.6	0	0.013967	2.36992	0	2.34689	0			2.52216	0	2.59124	0
									FLEQQNKVLDTK		1	1462.79	0.000341	0.0206892							2.36902	0
									FLEQQNKVLDTKWTLLQEQGTK		2	2647.4	0	0.000334233							3.71232	0
									GLGVGFGSGGGSSSSVK		0	1439.71	0	0.000514478	2.33393	0	3.16208	0			3.19512	0	3.8616	0
									GRLDSELR		1	945.51	0.003203	0.172843	2.40153	0
									ISISTSGGSFR		0	1111.57	0	0.00860896	2.75741	0	2.10989	0	1.97176	0	2.49099	0	2.42258	0
									LAELEEALQK		0	1143.63	0	0.00931634	2.59888	0	3.12069	0	3.11678	0	3.69008	0	3.95357	0
									NKLAELEEALQK		1	1385.76	0	0.00481625									3.47306	0
									NMQDLVEDFK		0	1238.57	0	0.00352425	2.32457	0	2.06791	0	2.70928	0			2.29024	0
									QLDSIVGER		0	1016.54	0	0.00464767	2.1954	0	2.0027	0	1.47799	0			1.6776	0
									QNLEPLFEQYINNLR		0	1890.97	0	0.000465478			3.52203	0	3.50326	0	3.41282	0	3.79898	0
									RQLDSIVGER		1	1172.64	0.005852	0.168166	2.24484	0							2.69639	0
									SFSTASAITPSVSR		0	1410.72	0	0.000574288	2.31834	0	3.02361	0			2.67656	0	3.64401	0
									SLYNLGGSK		0	938.493	6.7e-05	0.0256776	1.30193	0	2.28268	0			2.06682	0	2.13226	0
									SLYNLGGSKR		1	1094.59	0	0.000837197			2.25667	0			3.14459	0	2.36606	0
									SRTEAESWYQTK		1	1485.7	0	0.0145809							2.30813	0	2.50515	0
									SRTEAESWYQTKYEELQQTAGR		2	2661.26	0	0.000206275							3.71585	0	4.47241	0
									TEAESWYQTK		0	1242.57	0	0.0126605	2.26358	0	2.55996	0	2.34198	0	2.43977	0	2.64248	0
									TEAESWYQTKYEELQQTAGR		1	2418.12	0	1.03941e-06			1.65231	0			5.11429	0	4.23639	0
									TSFTSVSR		0	884.447	6.7e-05	0.0264738	2.04921	0					1.34802	0	1.74844	0
									TTAENEFVMLK		0	1282.63	0	0.00154783	2.08606	0	2.82905	0	2.17383	0	2.41926	0	2.85492	0
									TTAENEFVMLKK		1	1410.73	0	0.00224165									3.09733	0
									VDALMDEINFMK		0	1425.68	0	0.00122702	1.87765	0	3.47691	0	3.27129	0	3.59823	0	3.72267	0
									WTLLQEQGTK		0	1203.64	0	0.00010074	2.58029	0	2.94852	0	2.16217	0	2.65649	0	2.64977	0
									YEELQQTAGR		0	1194.58	0	0.0031458	2.44717	0	3.31701	0	3.0093	0	3.14569	0	3.40827	0
									VSLAGACGVGGYGSR	C7(Carbamidomethyl)	0	1410.68	0	0.000379257	2.60555	0	3.91593	0			3.86298	0	4.11162	0
									KLLEGEECR	C8(Carbamidomethyl)	1	1133.56	0	0.00824764	2.20318	0
									NMQDLVEDFK	M2(Oxidation)	0	1254.57	0	0.000453294	2.2314	0	2.55971	0					2.52774	0
									VDALMDEINFMK	M5(Oxidation)	0	1441.67	0	4.35474e-05			3.27986	0					3.21009	0
									VDALMDEINFMK	M5(Oxidation); M11(Oxidation)	0	1457.66	0	3.32715e-06	1.49945	0	3.207	0			2.29613	0	2.99712	0
									EYQELMNTK	M6(Oxidation)	0	1171.53	0.000441	0.0391837	0.918582	0							2.05126	0
									TTAENEFVMLK	M9(Oxidation)	0	1298.63	0	0.00258673	1.75108	0	2.84912	0	2.27268	0	2.69716	0	2.70227	0
									TTAENEFVMLKK	M9(Oxidation)	1	1426.72	0	0.0200796									3.18344	0
IPI00009901	Nuclear transport factor 2	NUTF2	51.18	11	30	127	14.469	5.37646
									ADEDPIMGFHQMFLLK		0	1891.9	0	0.000752134							3.56266	0	3.67075	0
									LALHNFG		0	771.417	0.002553	0.0414504									1.27504	0
									LSSLPFQK		0	919.523	6.7e-05	0.0252463	1.81241	0					1.68078	0
									TQLGAIYIDASCLTWEGQQFQGK	C12(Carbamidomethyl)	0	2614.27	0	9.00676e-09									3.11772	0
									IQHSITAQDHQPTPDSCIISMVVGQLK	C17(Carbamidomethyl)	0	3003.5	0	2.70921e-05							5.33882	0
									IQHSITAQDHQPTPDSCIISMVVGQLK	C17(Carbamidomethyl); M21(Oxidation)	0	3019.51	0	9.94805e-09									5.36435	0
									NINDAWVCTNDMFR	C8(Carbamidomethyl)	0	1755.76	0	0.000915611							2.87412	0	3.29073	0
									NINDAWVCTNDMFR	C8(Carbamidomethyl); M12(Oxidation)	0	1771.76	0	0.000297524									2.81929	0
									ADEDPIMGFHQMFLLK	M12(Oxidation)	0	1907.9	0	4.9255e-05			3.99095	0					3.25771	0
									ADEDPIMGFHQMFLLK	M7(Oxidation)	0	1907.9	0	0.000544121							1.57373	0	2.87757	0
									ADEDPIMGFHQMFLLK	M7(Oxidation); M12(Oxidation)	0	1923.9	0	6.18241e-06			3.64406	0			4.24221	0	1.99996	0
IPI00009904	Protein disulfide-isomerase A4	PDIA4	4.96	2	6	645	72.887	5.07178
									FDVSGYPTLK		0	1126.58	0	0.00498565							1.78822	0	1.6586	0
									IDATSASVLASR		0	1190.63	0	6.12784e-05							3.57708	0
IPI00009976	Transmembrane emp24 domain-containing protein 1	TMED1	13.22	2	7	227	25.1897	4.4751
									KADGVHTVEPTEAGDYK		1	1816.87	0	0.00544862									3.74755	0
									LCFDNSFSTISEK	C2(Carbamidomethyl)	0	1547.7	0	0.000174092									2.84873	0
IPI00009997	N-acetyllactosaminide beta-1,3-N-acetylglucosaminyltransferase	B3GNT1	32.77	11	34	415	47.0889	7.1958
									EMLDQSNQWGGTALVVPAFEIR		0	2461.22	0.000283	0.00376473					2.32568	0
									EPGEFALLR		0	1031.55	0	0.00159966			1.85683	0	1.29114	0
									TALASGGVLDASGDYR		0	1552.76	0	2.56456e-07					3.8607	0			3.09268	0
									VPTFDER		0	863.425	0.004505	0.0870239					1.3849	0
									WEGPLSVSVFAATK		0	1491.79	0	2.3329e-06					3.33939	0
									YEAAVPDPR		0	1017.5	2.5e-05	0.000655895					2.33358	0
									EEAQLATVLAYALSSHCPDMR	C17(Carbamidomethyl)	0	2362.12	0	6.37905e-07					2.97635	0
									EEAQLATVLAYALSSHCPDMR	C17(Carbamidomethyl); M20(Oxidation)	0	2378.11	0.00018	0.00232854					1.71181	0
									VAMHLVCPSR	C7(Carbamidomethyl)	0	1169.59	0.000242	0.00334046					2.40575	0
									TTMDPNDVILATHASVDNLLHLSGLLER	M3(Oxidation)	0	3061.56	0	1.91024e-08					3.06904	0
									VAMHLVCPSR	M3(Oxidation); C7(Carbamidomethyl)	0	1185.59	0	0.000112841					2.87528	0
IPI00010105	Eukaryotic translation initiation factor 6	EIF6	22.86	8	6	245	26.5822	4.67822
									ETEEILADVLK		0	1259.67	0	3.1123e-05							3.32863	0	2.8861	0
									HGLLVPNNTTDQELQHIR		0	2085.09	0	1.07893e-07					5.3484	0
									LNEAQPSTIATSMR		0	1518.76	0.000357	0.0467051					2.36082	0
									NSLPDTVQIR		0	1142.62	0	0.00031066			2.76384	0			2.23021	0	2.13058	0
									TSIEDQDELSSLLQVPLVAGTVNR		0	2584.35	0	0.00437254					2.07141	0
									LSALGNVTTCNDYVALVHPDLDR	C10(Carbamidomethyl)	0	2543.26	0	9.67148e-07							4.16245	0	3.62276	0
									ASFENNCEIGCFAK	C7(Carbamidomethyl); C11(Carbamidomethyl)	0	1646.69	0	0.00158022			1.41028	0			2.62611	0
									LNEAQPSTIATSMR	M13(Oxidation)	0	1534.75	0	1.75429e-07			2.01829	0			3.60269	0
IPI00010130	Glutamine synthetase	GLUL	18.5	6	17	373	42.0373	6.88818
									DIVEAHYR		0	1002.5	0.000185	0.00177638					1.66081	0	1.66203	0
									LTGFHETSNINDFSAGVANR		0	2150.03	0	2.32556e-05					3.29886	0
									YIEEAIEK		0	994.51	0.000263	0.00358321					1.31438	0
									ACLYAGVK	C2(Carbamidomethyl)	0	881.455	0.007905	0.163731					2.33436	0
									LVLCEVFK	C4(Carbamidomethyl)	0	1007.56	4.7e-05	0.000672959					1.92865	0	1.94093	0
									RPSANCDPFSVTEALIR	C6(Carbamidomethyl)	0	1932.96	0	3.16109e-08					4.11981	0	3.26769	0
IPI00010182	Isoform 1 of Acyl-CoA-binding protein	DBI	52.87	6	99	87	10.038	6.56592
									AKWDAWNELK		1	1260.64	0.000862	0.0641333									2.31353	0
									QATVGDINTERPGMLDFTGK		0	2150.05	0	0.00108958	2.53409	0					1.72819	0	1.58796	0
									TKPSDEEMLFIYGHYK		0	1957.93	0	2.22949e-05	3.74321	0					4.29953	0	3.99611	0
									WDAWNELK		0	1061.51	0	0.0136573	2.19239	0					2.35191	0	2.41321	0
									QATVGDINTERPGMLDFTGK	M14(Oxidation)	0	2166.04	0	0.019659	2.10823	0					1.6424	0	2.28008	0
									TKPSDEEMLFIYGHYK	M8(Oxidation)	0	1973.93	0	0.000107075	3.37894	0					3.0201	0	4.3156	0
IPI00010191	Collectrin	TMEM27	5.86	1	13	222	25.219	5.63037
									AYAWDTNEEYLFK		0	1649.75	0	5.84821e-05							3.55545	0	3.20959	0
IPI00010228	Isoform 3 of SOSS complex subunit B2	OBFC2A	8.96	1	1	134	14.6677	7.38623
									MNRVNDPLIFIR		1	1487.82	0.00878	0.186954							1.94683	0
IPI00010277	Isoform 1 of Tumor necrosis factor receptor superfamily member 12A	TNFRSF12A	7.75	1	21	129	13.9022	8.95361
									GSSWSADLDK		0	1065.49	6.7e-05	0.0175208	1.84157	0					2.39847	0	1.96277	0
IPI00010341	Bone marrow proteoglycan	PRG2	51.35	12	151	222	25.1893	6.75635
									DGAVESISVPDMVDK		0	1561.74	0	3.44129e-06			2.50858	0
									FQWVDGSR		0	994.473	0.000211	0.00174238	1.68406	0	2.08153	0	1.47067	0	1.15956	0	1.82973	0
									GNLVSIHNFNINYR		0	1660.86	0	3.76239e-06	3.4188	0	3.96132	0	3.76989	0	2.2455	0	2.82402	0
									RFQWVDGSR		1	1150.58	0	0.00445432	3.37704	0	2.28639	0	1.61626	0
									WNFAYWAAHQPWSR		0	1819.85	0	7.64604e-08	2.88589	0	3.67191	0
									SLQTFSQAWFTCR	C12(Carbamidomethyl)	0	1631.77	0	4.76395e-06	2.36509	0	3.69926	0
									IQCSVSALNQGQVWIGGR	C3(Carbamidomethyl)	0	1973	0	2.02274e-08			4.52791	0
									NLTCPEEEDTVK	C4(Carbamidomethyl)	0	1434.64	0.006476	0.122353			1.51089	0
									LPFICSY	C5(Carbamidomethyl)	0	899.432	0.004787	0.113238	1.35377	0
									RLPFICSY	C6(Carbamidomethyl)	1	1055.53	0.000287	0.00354698			2.16262	0
									VVGIPGCQTCR	C7(Carbamidomethyl); C10(Carbamidomethyl)	0	1246.6	0	0.012982	2.05591	0	1.94737	0	2.2113	0
									DGAVESISVPDMVDK	M12(Oxidation)	0	1577.74	0	0.000607846			2.91156	0
IPI00010405	Isoform Long of Tyrosine-protein kinase transmembrane receptor ROR1	ROR1	2.35	1	5	937	104.215	7.1665
									EVVSSTGVLFVK		0	1264.72	0	0.000663452	2.01992	0	2.73563	0
IPI00010414	PDZ and LIM domain protein 1	PDLIM1	7.6	2	6	329	36.049	7.02002
									DFEQPLAISR		0	1175.61	0	0.0108119									2.48632	0
									VTPPEGYEVVTVFPK		0	1661.88	0.001512	0.0843285									1.8543	0
IPI00010471	Plastin-2	LCP1	20.26	10	36	627	70.2439	5.42725
									AYYHLLEQVAPK		0	1431.76	0	7.01593e-08					3.14123	0
									FSLVGIGGQDLNEGNR		0	1675.84	0	2.93786e-07					3.1011	0
									ISFDEFIK		0	998.519	7e-05	0.00163748					1.7265	0
									ISTSLPVLDLIDAIQPGSINYDLLK		0	2698.49	0	0.000122051					3.3041	0
									LSPEELLLR		0	1069.63	0	0.00067409			1.93834	0	2.49594	0
									NEALIALLR		0	1012.61	0	8.19545e-05			2.06129	0	2.94101	0
									VYALPEDLVEVNPK		0	1585.84	0	0.000123751					3.46916	0
									YAFVNWINK		0	1154.6	0	5.58614e-05					2.41267	0
									LENCNYAVELGK	C4(Carbamidomethyl)	0	1409.67	0	0.000132616					2.51131	0
									MINLSVPDTIDER	M1(Oxidation)	0	1518.74	0	1.73757e-05					3.02195	0
IPI00010675	Trefoil factor 2	TFF2	56.59	9	287	129	14.2744	5.80811
									NCGYPGISPEECASR	C2(Carbamidomethyl); C12(Carbamidomethyl)	0	1696.7	0	0.00529864	3.31962	0	3.24709	0	3.29762	0	3.70416	0	3.75951	0
									NCGYPGISPEECASRK	C2(Carbamidomethyl); C12(Carbamidomethyl)	1	1824.8	0.002998	0.0932642							1.73811	0
									RNCGYPGISPEECASR	C3(Carbamidomethyl); C13(Carbamidomethyl)	1	1852.81	0	1.33257e-05	3.28121	0					4.51499	0	3.62217	0
									TNCGFPGITSDQCFDNGCCFDSSVTGVPWCFHPLPK	C3(Carbamidomethyl); C13(Carbamidomethyl); C18(Carbamidomethyl); C19(Carbamidomethyl); C30(Carbamidomethyl)	0	4164.74	0	8.40516e-05							3.43355	0
									SVEDCHY	C5(Carbamidomethyl)	0	909.342	0.00814	0.178696							1.2176	0
									QESDQCVMEVSDR	C6(Carbamidomethyl)	0	1582.65	0	4.49941e-05	3.6368	0			3.3594	0	4.1179	0	3.6766	0
									QESDQCVMEVSDRR	C6(Carbamidomethyl)	1	1738.75	0	0.00713268	3.40366	0					2.04752	0	1.35389	0
									QESDQCVMEVSDR	C6(Carbamidomethyl); M8(Oxidation)	0	1598.64	0	9.37697e-06	2.36538	0			3.16834	0	3.66616	0	3.49426	0
									QESDQCVMEVSDRR	C6(Carbamidomethyl); M8(Oxidation)	1	1754.74	0.001946	0.0617357							2.18414	0	2.21684	0
IPI00010779	Isoform 1 of Tropomyosin alpha-4 chain	TPM4	42.74	15	148	248	28.5045	4.69092
									AEGDVAALNR		0	1015.52	0	0.0055468					2.56318	0
									EKAEGDVAALNR		1	1272.65	0	0.00519399	2.77101	0			3.43124	0	2.9109	0
									HIAEEADRKYEEVAR		2	1815.9	0.000341	0.0193491							2.5028	0
									IQALQQQADEAEDR		0	1614.77	0	0.00317227	2.7959	0			3.16658	0
									IQLVEEELDR		0	1243.65	0	0.00137513	2.70169	0			2.78105	0	2.28581	0
									KIQALQQQADEAEDR		1	1742.87	0	1.09233e-05	4.17267	0			4.70396	0
									KLVILEGELER		1	1298.77	0	0.000152152	3.00197	0			4.14736	0	2.76941	0
									LATALQKLEEAEKAADESER		2	2202.12	0	1.50964e-05							3.59945	0
									LEEAEKAADESER		1	1476.68	0.002054	0.0672035							2.04693	0
									LVILEGELER		0	1170.67	0	0.00191347					2.67871	0
									MEIQEMQLK		0	1149.56	0	0.0141829	1.92872	0			2.65938	0	1.24201	0
									RIQLVEEELDR		1	1399.75	0	1.93746e-05	3.7779	0			3.14702	0	2.72279	0
									YSEKEDKYEEEIK		2	1689.78	0	5.144e-05	4.76117	0			3.67061	0	2.89362	0
									EENVGLHQTLDQTLNELNCI	C19(Carbamidomethyl)	0	2340.12	0.007348	0.155193							1.87347	0
									MELQEMQLK	M6(Oxidation)	0	1165.56	0.000873	0.0640142					1.90121	0
IPI00010796	Protein disulfide-isomerase	P4HB	11.61	16	10	508	57.0807	4.86865
									EADDIVNWLK		0	1202.61	0	0.000143403			2.05389	0	2.40039	0
									ENLLDFIK		0	991.546	3.7e-05	0.00203318			1.67784	0	1.97188	0	1.86814	0
									HNQLPLVIEFTEQTAPK		0	1965.04	0	3.67995e-09					4.09519	0
									ILEFFGLK		0	966.565	0.003447	0.0452514			2.3392	0
									LGETYKDHENIVIAK		1	1729.91	0	7.75778e-06			4.77254	0	4.13987	0
									LITLEEEMTK		0	1206.63	2.5e-05	0.000515852					2.06833	0
									NFEDVAFDEK		0	1213.54	0.004639	0.0905217					1.51594	0
									SNFAEALAAHK		0	1158.59	0	2.2243e-05					2.53569	0
									TGPAATTLPDGAAAESLVESSEVAVIGFFK		0	2935.5	0	7.89788e-05			3.49789	0	3.18075	0
									THILLFLPK		0	1081.68	0.000109	0.001337			2.70741	0
									VDATEESDLAQQYGVR		0	1780.83	0	9.092e-10			2.0061	0	5.74373	0
									YKPESEELTAER		0	1451.7	0.000998	0.0127687			2.28711	0
									YQLDKDGVVLFK		1	1424.78	0	1.29428e-06					3.49138	0
									MDSTANEVEAVK	M1(Oxidation)	0	1309.6	4.7e-05	0.000864172					2.34888	0
									IKPHLMSQELPEDWDKQPVK	M6(Oxidation)	1	2434.24	0	5.51875e-07			3.98434	0	4.10529	0
									LITLEEEMTK	M8(Oxidation)	0	1222.62	0	0.000280162			1.88	0	2.16379	0
IPI00010849	Beta-casein	CSN2	7.52	1	5	226	25.3658	5.78271
									ETIESLSSSEESITEYK		0	1931.89	0	4.0558e-06							3.6414	0	3.30116	0
IPI00010863	Copper transport protein ATOX1	ATOX1	80.88	8	122	68	7.39674	7.23975
									TGKTVSYLGLE		1	1167.63	0.000385	0.0341479									2.64446	0
									TVSYLGLE		0	881.462	0.004327	0.14229									1.41262	0
									YDIDLPNK		0	977.493	0	0.0197511	1.78696	0							2.80154	0
									YDIDLPNKK		1	1105.59	0	0.0126876	2.28228	0							2.61538	0
									VCIESEHSMDTLLATLK	C2(Carbamidomethyl)	0	1946.95	0	0.000160983	3.96066	0							5.10964	0
									VCIESEHSMDTLLATLK	C2(Carbamidomethyl); M9(Oxidation)	0	1962.95	0	5.45708e-05	3.6176	0							5.05257	0
									KVCIESEHSMDTLLATLK	C3(Carbamidomethyl); M10(Oxidation)	1	2091.05	0	0.00842422									3.33106	0
									HEFSVDMTCGGCAEAVSR	M7(Oxidation); C9(Carbamidomethyl); C12(Carbamidomethyl)	0	2028.82	0	0.000532963									4.27169	0
IPI00010896	Chloride intracellular channel protein 1	CLIC1	4.98	6	2	241	26.9057	5.17334
									GVTFNVTTVDTK		0	1281.67	0	0.000189339							3.03359	0
									LAALNPESNTAGLDIFAK		0	1844.97	0	2.50359e-09							4.12341	0
									NSNPALNDNLEK		0	1328.65	4.4e-05	0.0111534					2.01888	0
									YLSNAYAR		0	957.48	0.00658	0.134506							1.41647	0
									IGNCPFSQR	C4(Carbamidomethyl)	0	1078.51	0.003218	0.0686695							2.24675	0
									LHIVQVVCK	C8(Carbamidomethyl)	0	1095.64	0.001494	0.028333							2.12703	0
IPI00010949	Isoform 1 of Sialate O-acetylesterase	SIAE	24.47	12	87	523	58.2771	7.32764
									DSPFGSIHPR		0	1112.55	0	0.000101115	1.96731	0	2.78317	0	2.43628	0	2.41369	0
									ELSNTAAYQSVR		0	1338.67	0	0.000628065	2.6207	0	3.03099	0	3.27094	0	2.92847	0
									FASYINNDMVLQK		0	1542.76	0	0.000154905	1.62577	0	3.06964	0	3.12636	0	3.61457	0
									FFPFGLVQLSSDLSK		0	1684.89	0	2.21607e-05			2.99921	0	3.17398	0	3.7644	0	2.9475	0
									IELLAHK		0	823.503	0.001379	0.0527608							2.225	0
									QGSIPYDSVTGPSK		0	1435.71	0.008251	0.144544			1.54272	0
									SSDDGFPQIR		0	1121.52	4.4e-05	0.00659074					2.22382	0
									WHQTADFGYVPNPK		0	1659.79	0	0.000103489	2.25565	0	3.85244	0	3.57038	0	3.7151	0
									YMSAVCWLFGR	C6(Carbamidomethyl)	0	1389.64	0	0.00249858			2.42177	0	2.67714	0
									IFEISCCSDHR	C6(Carbamidomethyl); C7(Carbamidomethyl)	0	1423.61	0	0.000124287			2.13118	0
									YAWTTWPCEYK	C8(Carbamidomethyl)	0	1504.66	0	2.43697e-05			2.7383	0
									FASYINNDMVLQK	M9(Oxidation)	0	1558.76	0	0.00011461			3.17166	0			3.45984	0
IPI00010951	Epiplakin	EPPK1	2.18	2	9	5090	555.279	5.60498
									EELLAEFGSGTLDLPALTR		0	2032.06	0	5.10174e-06							5.76387	0
									AMLAQQYQEGTLSVEK	N-Term(Acetyl); M2(Oxidation)	0	1853.9	0.002239	0.0278828			1.55277	0
IPI00011140	Protein NOV homolog	NOV	15.13	4	13	357	39.1355	7.72314
									GESCSDLEPCDESSGLYCDR	C4(Carbamidomethyl); C10(Carbamidomethyl); C18(Carbamidomethyl)	0	2335.87	0	0.000161055							3.76388	0
									DGQIGCVPR	C6(Carbamidomethyl)	0	1001.48	8.6e-05	0.0276933	1.89463	0			2.31321	0	1.45772	0
									AVLDGCSCCLVCAR	C6(Carbamidomethyl); C8(Carbamidomethyl); C9(Carbamidomethyl); C12(Carbamidomethyl)	0	1640.7	0	0.000152805							3.16411	0	3.01869	0
									KVEVPGECCEK	C8(Carbamidomethyl); C9(Carbamidomethyl)	1	1334.61	0.000383	0.0221535							2.68169	0
IPI00011172	Glia-activating factor	FGF9	5.29	1	3	208	23.426	7.57666
									GPAVTDLDHLK		0	1165.62	0.000127	0.0138937									2.31531	0
IPI00011229	Cathepsin D	CTSD	40.05	20	130	412	44.5236	6.53662
									DPDAQPGGELMLGGTDSK		0	1787.81	0	8.42526e-06	1.88862	0			4.81346	0
									FDGILGMAYPR		0	1239.62	0	0.000115711	2.863	0	3.34596	0	3.57684	0	3.71608	0
									ISVNNVLPVFDNLMQQK		0	1959.04	0	6.75337e-05	1.44015	0			3.91917	0	3.98029	0
									LSPEDYTLK		0	1065.55	6.7e-05	0.0276812	1.57542	0			1.48243	0
									LVDQNIFSFYLSR		0	1601.83	0	0.00317286					2.85747	0
									QPGITFIAAK		0	1045.6	0.000245	0.0379054	1.73232	0
									TMSEVGGSVEDLIAK		0	1535.76	0	0.00013392					3.60765	0
									VGFAEAAR		0	820.431	8.6e-05	0.0286092	1.84068	0	2.38675	0	2.45361	0	2.33202	0
									VSTLPAITLK		0	1042.65	0	0.00218657	2.11301	0			2.44884	0	2.18568	0
									YSQAVPAVTEGPIPEVLK		0	1898.03	0.000109	0.00137608			3.04905	0
									YYTVFDR		0	963.456	0.000406	0.0467609	1.57739	0			1.6356	0	1.6543	0
									YYTVFDRDNNR		1	1462.67	0.007422	0.156678							1.75633	0
									AIGAVPLIQGEYMIPCEK	C16(Carbamidomethyl)	0	1989.02	0	5.42755e-05					3.44955	0
									EGCEAIVDTGTSLMVGPVDEVR	C3(Carbamidomethyl)	0	2334.09	0.002168	0.0447852							2.72369	0
									LLDIACWIHHK	C6(Carbamidomethyl)	0	1405.74	0	0.00408943							3.07298	0	3.18843	0
									DPDAQPGGELMLGGTDSK	M11(Oxidation)	0	1803.81	0	8.49284e-06					4.48637	0	3.63599	0
									AIGAVPLIQGEYMIPCEK	M13(Oxidation); C16(Carbamidomethyl)	0	2005.02	0	0.000237324					3.4451	0
									ISVNNVLPVFDNLMQQK	M14(Oxidation)	0	1975.03	0	0.000386047					3.84863	0
									TMSEVGGSVEDLIAK	M2(Oxidation)	0	1551.76	0	3.58752e-07			2.75557	0	4.12175	0
									FDGILGMAYPR	M7(Oxidation)	0	1255.61	0	0.00192849	1.66287	0			2.59663	0	2.23814	0
IPI00011250	Ubiquitin carboxyl-terminal hydrolase isozyme L3	UCHL3	12.61	2	6	230	26.166	4.91943
									VTHETSAHEGQTEAPSIDEK		0	2165.99	0	4.75158e-05							3.81813	0	2.37627	0
									YLENYDAIR		0	1156.56	0.000153	0.016027							1.89263	0
IPI00011261	Complement component C8 gamma chain	C8G	7.43	5	1	202	22.2635	8.30908
									AEATTLHVAPQGTAMAVSTFR		0	2159.09	0	0.00435941									2.21288	0
									RPASPISTIQPK		0	1294.75	0.00723	0.201012									2.12822	0
									SLPVSDSVLSGFEQR		0	1620.82	0	2.22191e-05							3.32585	0
									VQEAHLTEDQIFYFPK		0	1964.98	0	1.15715e-06									4.59345	0
									AEATTLHVAPQGTAMAVSTFR	M15(Oxidation)	0	2175.09	0	0.000154487									3.46781	0
IPI00011416	Delta(3,5)-Delta(2,4)-dienoyl-CoA isomerase, mitochondrial	ECH1	7.32	2	4	328	35.7934	8.00146
									MMADEALGSGLVSR		0	1436.69	0	0.00147056					2.48434	0
									YQETFNVIER		0	1298.63	4.4e-05	0.00814524					2.3576	0
IPI00011454	Isoform 2 of Neutral alpha-glucosidase AB	GANAB	1.04	1	1	966	109.369	6.23975
									SIRPGLSPYR		0	1145.64	0.006176	0.181673									2.16999	0
IPI00011564	Syndecan-4	SDC4	19.19	5	84	198	21.628	4.50049
									AGSGSQVPTEPK		0	1157.58	6.3e-05	0.00173617	2.51726	0
									ETEVIDPQDLLEGR		0	1613.8	0	4.00369e-07	2.76499	0	4.06638	0	3.17413	0			3.5134	0
									ISPVEESEDVSNK		0	1432.68	0	0.00389847	1.90264	0	2.64764	0					2.85485	0
									KLEENEVIPK		1	1198.67	5.6e-05	0.000861607	3.49261	0	3.38467	0					2.26258	0
									RISPVEESEDVSNK		1	1588.78	0	2.86705e-07	3.39383	0	4.32092	0
IPI00011604	Glycine cleavage system H protein, mitochondrial	GCSH	17.34	4	11	173	18.8726	4.88135
									MTLSNPSELDELMSEEAYEK		0	2316.03	0	0.000100503									4.21574	0
									SCYEDGWLIK	C2(Carbamidomethyl)	0	1270.57	0.000162	0.0289288							1.54989	0	2.40019	0
									MTLSNPSELDELMSEEAYEK	M1(Oxidation)	0	2332.02	0	4.37354e-05									4.84833	0
									MTLSNPSELDELMSEEAYEK	M1(Oxidation); M13(Oxidation)	0	2348.01	0	4.60922e-05									4.64875	0
IPI00011662	Kunitz-type protease inhibitor 2	SPINT2	3.97	1	43	252	28.2098	8.29443
									SIHDFCLVSK	C6(Carbamidomethyl)	0	1205.6	0	0.000431509	2.93804	0			3.22196	0	3.1446	0	2.89659	0
IPI00011685	Collagen alpha-1(X) chain	COL10A1	2.06	1	1	680	66.1168	9.67139
									NGTPVMYTYDEYTK	N-Term(Acetyl)	0	1723.75	0.006702	0.156491	2.27026	0
IPI00011692	Involucrin	IVL	48.74	22	160	595	69.5618	4.60205
									EPQEQELQQQHWEQHEEYQK		0	2651.17	0	1.96332e-07	2.20666	0	3.95495	0
									EQLLELPEQQEGHLK		0	1790.93	0	5.81288e-08	3.39521	0	3.87724	0					2.59541	0
									GEVLLPVEHQQQK		0	1504.81	0	4.85991e-05	2.44592	0	3.31052	0					3.02337	0
									GQLEQPVFAPAPGQVQDIQPALPTK		0	2629.4	0	4.48405e-06			4.68375	0
									HLEEEEGQLK		0	1211.59	0	0.00684568	4.00858	0	2.94499	0	1.74423	0			1.97017	0
									HLEHPEQQDGQLK		0	1558.76	0	1.38171e-05	3.08626	0
									HLEQQEGQLEHLEHQEGQLGLPEQQVLQLK		0	3515.79	0	7.59822e-11	2.23278	0	7.33145	0
									HLEQQEGQLEQLEEQEGQLK		0	2393.16	0	1.12467e-08	4.37614	0	6.29651	0					3.45639	0
									HLEQQEGQLKDLEQQK		1	1950.99	0	2.17283e-06			3.9715	0
									HLEQQQGQLEVPEQQVGQPK		0	2300.16	0	5.41438e-10			5.6442	0
									HLVQQEGQLEQQER		0	1721.85	0	1.8573e-08	2.86765	0	4.37673	0					2.58194	0
									KEQLLELPEQQEGHLK		1	1919.02	0	4.70251e-10	4.71268	0	5.56563	0
									KLLDQQLDQELVK		1	1569.89	0	8.1414e-07	3.84127	0	5.25838	0
									LLDQQLDQELVK		0	1441.79	0	0.000283697	2.34302	0	4.39058	0	4.61743	0			4.19627	0
									QEAQLELPEQQVGQPK		0	1821.93	0	3.86312e-05	1.99601	0	3.99675	0
									QLELPEQQEGQVK		0	1525.78	0	0.00287492	3.02342	0	2.90907	0
									QPELPEQQMGQLK		0	1525.77	0	0.000311592	2.21318	0	1.94375	0
									QVEHLEQQVGQLK		0	1535.81	0	2.9153e-06	2.76045	0	3.48934	0
									VPVELPVEVPSK		0	1292.75	0	1.67493e-06	3.12794	0	3.73749	0	3.42858	0			2.68658	0
									VPVELPVEVPSKQEEK		1	1806.99	0	1.75922e-07	1.98091	0	4.25757	0
									YLEQQEGQLK		0	1235.63	0	9.46545e-05	1.43752	0	3.0063	0	2.22608	0			2.25251	0
									GLPEQECEQQQK	C7(Carbamidomethyl)	0	1473.66	0	2.14455e-05			3.15657	0
IPI00011832	Secreted phosphoprotein 24	SPP2	11.37	2	2	211	24.3218	8.32373
									VNSQSLSPYLFR		0	1410.74	0	0.000528217									2.8186	0
									VSAQQVQGVHAR		0	1279.69	0.000595	0.0385187									1.88503	0
IPI00011858	PDZK1-interacting protein 1	PDZK1IP1	22.81	2	11	114	12.2191	4.83057
									SSEHENAYENVPEEEGK		0	1947.82	0	5.01784e-05									5.09552	0
									YSSMAASFR		0	1019.46	0.000204	0.0199922									1.58667	0
IPI00011865	Isoform 2 of Platelet-derived growth factor D	PDGFD	3.3	1	4	364	42.1399	8.08936
									IAEFDTVEDLLK		0	1392.73	0	1.60378e-05							3.00936	0
IPI00011876	cDNA FLJ59758, highly similar to S-methyl-5-thioadenosine phosphorylase	MTAP	19.33	3	6	300	33.1649	7.45947
									IGIIGGTGLDDPEILEGR		0	1824.97	0	0.000611824					3.67322	0
									SLLLTTIPQIGSTEWSETLHNLK		0	2581.39	0	0.00574463					2.51062	0
									YVDTPFGKPSDALILGK		0	1820.98	0.000394	0.048308					1.28531	0
IPI00011994	Ectonucleotide pyrophosphatase/phosphodiesterase family member 5	ENPP5	5.03	1	1	477	54.6307	6.43018
									AKLWNTLNLIITSDHGMTQCSEER	C20(Carbamidomethyl)	1	2817.36	0.009558	0.197504							2.76947	0
IPI00012039	Isoform 18 of Basic fibroblast growth factor receptor 1	FGFR1	4.33	2	1	300	33.1036	7.76709
									IGPDNLPYVQILK		0	1469.84	0	1.3752e-05			2.57968	0
									TVALGSNVEFMCK	M11(Oxidation); C12(Carbamidomethyl)	0	1471.69	0.007792	0.159648					1.38467	0
IPI00012048	Isoform 1 of Nucleoside diphosphate kinase A	NME1;NME2;NME1-NME2	47.37	8	63	152	17.1377	6.18896
									DRPFFAGLVK		0	1149.64	0.000341	0.0211295							2.3103	0
									FMQASEDLLK		0	1181.59	0.000777	0.032323							1.70998	0
									GLVGEIIK		0	828.52	0.00368	0.137746									1.70808	0
									NIIHGSDSVESAEK		0	1485.72	0	0.00269068							3.34285	0	2.35868	0
									VMLGETNPADSKPGTIR		0	1785.92	0	1.68177e-05	2.97978	0					3.32942	0	3.28747	0
									GDFCIQVGR	C4(Carbamidomethyl)	0	1051.5	0	0.00516512							3.06472	0	2.93494	0
									FMQASEDLLK	M2(Oxidation)	0	1197.58	0.000153	0.0142668							1.66382	0	2.02585	0
									VMLGETNPADSKPGTIR	M2(Oxidation)	0	1801.91	0	0.00144981							2.68229	0	2.58396	0
IPI00012102	N-acetylglucosamine-6-sulfatase	GNS	29.53	26	340	552	62.042	8.30908
									AFQNVFAPR		0	1049.55	0	0.000343581	2.12135	0	2.66583	0	2.7266	0	2.37412	0
									IQEPNTFPAILR		0	1398.77	0	0.000363547	3.22412	0	2.62073	0	2.5973	0	2.45783	0
									NFNIHGTNK		0	1044.52	0.003043	0.0776633	1.43018	0
									QLYEFDIK		0	1055.54	0.007345	0.200644					1.59353	0
									RPNVVLLLTDDQDEVLGGMTPLK		0	2523.34	0	7.05388e-07			4.00523	0	4.07946	0	3.7671	0
									RPNVVLLLTDDQDEVLGGMTPLKK		1	2651.44	0	1.13041e-08	2.58836	0			7.14785	0
									RWQTLLSVDDLVEK		1	1701.92	0	2.47921e-07	2.86709	0			3.29381	0
									SDVLVEYQGEGR		0	1351.65	0	0.0020618	2.94367	0	2.43704	0	2.27739	0	1.97333	0	2.19963	0
									SNFEPFFMMIATPAPHSPWTAAPQYQK		0	3094.46	0	3.85136e-08	4.51376	0
									TIDPELLGK		0	985.554	0	0.011036	1.96253	0
									TPGVFDPGYR		0	1108.54	0	8.40994e-05	2.48136	0	2.54761	0
									TQMDGMSLLPILR		0	1474.77	0	7.72795e-06	2.92917	0	3.87454	0	3.49065	0	3.13111	0	2.9161	0
									WQTLLSVDDLVEK		0	1545.82	0	3.21719e-07	2.64365	0	3.77685	0	3.75085	0	3.71777	0	3.06966	0
									YLNEYGAPDAGGLEHVPLGWSYWYALEK		0	3198.52	0	7.29748e-05					4.69375	0
									SMCGYQTFFAGK	C3(Carbamidomethyl)	0	1396.6	0	0.00146056	1.89395	0	2.14651	0	3.05367	0	2.33737	0
									LMMLQSCSGPTCR	C7(Carbamidomethyl); C12(Carbamidomethyl)	0	1540.68	0	1.54162e-05			3.13139	0	3.0857	0
									RPNVVLLLTDDQDEVLGGMTPLK	M19(Oxidation)	0	2539.35	0	1.0427e-05			3.03723	0	4.25852	0	4.23284	0
									RPNVVLLLTDDQDEVLGGMTPLKK	M19(Oxidation)	1	2667.44	0	3.96066e-07					5.72834	0
									SMCGYQTFFAGK	M2(Oxidation); C3(Carbamidomethyl)	0	1412.6	0	0.00118189	1.46996	0	2.3604	0	3.39651	0
									LMMLQSCSGPTCR	M2(Oxidation); C7(Carbamidomethyl); C12(Carbamidomethyl)	0	1556.66	0	7.11726e-06	3.36149	0	3.27507	0	3.28577	0
									LMMLQSCSGPTCR	M2(Oxidation); M3(Oxidation); C7(Carbamidomethyl); C12(Carbamidomethyl)	0	1572.66	0	1.27418e-06	3.40676	0	2.82307	0	3.12366	0
									TQMDGMSLLPILR	M3(Oxidation)	0	1490.77	0	4.63852e-06	2.74698	0	3.5821	0	3.43087	0
									TQMDGMSLLPILR	M3(Oxidation); M6(Oxidation)	0	1506.76	0	0.000703717	1.63234	0	3.58913	0	3.59104	0
									TQMDGMSLLPILR	M6(Oxidation)	0	1490.77	0	2.92755e-06	3.50954	0	2.90012	0	3.63467	0	3.03526	0
									SNFEPFFMMIATPAPHSPWTAAPQYQK	M8(Oxidation)	0	3110.46	0	3.72048e-09	4.52086	0	1.98289	0
									SNFEPFFMMIATPAPHSPWTAAPQYQK	M8(Oxidation); M9(Oxidation)	0	3126.46	0	1.76268e-10	4.62956	0	2.60299	0	4.3444	0
IPI00012113	Uroplakin-2	UPK2	7.61	1	1	184	19.4257	10.4038
									LSAYQVTNLVPGTK		0	1490.82	0	0.014554									2.78451	0
IPI00012347	Matrix-remodeling-associated protein 5	MXRA5	0.85	6	4	2828	311.955	8.32373
									ASESPSIFWVLPDGSILK		0	1946.03	0	3.97946e-06	4.61024	0
									EIKDDVATNVDK		1	1346.68	0.001471	0.0184255			1.93448	0
									LIAYYSEVPVK		0	1281.71	6.3e-05	0.000355181	1.98085	0
									SSLSTQDTLLIK		0	1305.73	0.000109	0.00120126			2.68586	0
									VQVSDSGYYR		0	1173.55	0.00094	0.0286619	1.83583	0
									EMSQTLQGGNMLEGDPTHSR	M2(Oxidation); M11(Oxidation)	0	2219.96	6.3e-05	0.000329737	1.68221	0
IPI00012426	Isoform 1 of Retinoid-inducible serine carboxypeptidase	SCPEP1	23.67	14	36	452	50.7977	5.80811
									AGHMVPSDQGDMALK		0	1556.72	0.000112	0.00824331							2.60753	0
									DALSQLMNGPIR		0	1314.68	0.000112	0.00808416							2.82736	0
									DLAMVASDMMVLLK		0	1536.79	0	1.42436e-06							3.57967	0
									EFQTVPFYIFSESYGGK		0	1998.95	0.001025	0.0399375							1.96893	0
									EVWDYVTVR		0	1166.58	4.4e-05	0.0107958					1.85015	0
									MAAGIGLELYK		0	1165.63	0	0.00494034							2.33292	0
									NLAFYWILK		0	1167.66	0.001105	0.042839							1.94545	0
									SLETSAFVK		0	981.524	0.000441	0.0385295							1.60243	0	1.7274	0
									VAEQVLNAVNK		0	1184.66	0	0.00041813					2.47611	0	3.65992	0
									MAAGIGLELYK	M1(Oxidation)	0	1181.62	0	0.001343					2.081	0	2.75968	0
									AGHMVPSDQGDMALK	M12(Oxidation)	0	1572.71	0	0.0024108							2.5067	0	2.39944	0
									DLAMVASDMMVLLK	M4(Oxidation)	0	1552.78	0	2.51287e-06							3.17225	0
									DLAMVASDMMVLLK	M4(Oxidation); M10(Oxidation)	0	1568.78	0	0.000919392							2.81423	0
									AGHMVPSDQGDMALK	M4(Oxidation); M12(Oxidation)	0	1588.71	0	0.0198631							2.51454	0	2.502	0
IPI00012429	Uncharacterised protein family UPF0118 protein	C9orf5	0.79	1	1	886	98.3238	8.96826
									LMWFPLQ	M2(Oxidation)	0	950.481	0.007629	0.134957			1.58703	0
IPI00012440	Plasma alpha-L-fucosidase	FUCA2	7.07	3	9	467	54.0321	6.25244
									AILGATEVK		0	901.532	0.00016	0.00212846					2.02943	0
									WPTSGQLFLGHPK		0	1467.77	0	3.84335e-06					2.94954	0
									YEDFGPLFTAK		0	1287.62	0	1.70951e-05			2.15915	0	3.21289	0
IPI00012465	Testis-specific serine/threonine-protein kinase 1	TSSK1B	4.09	1	4	367	41.5912	7.7085
									LHIDEILSHCWMQPK	C10(Carbamidomethyl); M12(Oxidation)	0	1922.92	0.002572	0.0626269	2.14236	0			2.3764	0
IPI00012480	FKSG42	RACGAP1P	3.18	1	1	628	69.9689	8.11865
									NIDPLHVTENSNAFSTPDIK		0	2212.09	0.006799	0.171652			1.54615	0
IPI00012493	40S ribosomal protein S20	SNORD54;RPS20	19.33	2	5	119	13.3643	9.93506
									LIDLHSPSEIVK		0	1350.76	0.001687	0.0822524									1.72109	0
									TPVEPEVAIHR		0	1247.68	0	0.00524567									3.26675	0
IPI00012503	Isoform Sap-mu-0 of Proactivator polypeptide	PSAP	24.24	25	686	524	58.0739	5.17334
									DNATEEEILVYLEK		0	1665.82	0	0.00291231							1.63121	0
									DVVTAAGDMLK		0	1119.57	0	0.00306273	2.23114	0					2.15509	0	2.26696	0
									EILDAFDK		0	950.482	6.7e-05	0.0213819	1.6296	0					1.86145	0	1.83989	0
									EIVDSYLPVILDIIK		0	1730	0	4.7725e-06	1.26934	0	3.8553	0	3.96229	0	4.05647	0	3.78536	0
									KLVGYLDR		1	963.561	0.000245	0.0304326	2.44989	0					1.64713	0	2.03426	0
									LPALTVHVTQPK		0	1303.77	0.000516	0.00810451					1.48079	0
									LVGYLDR		0	835.468	0.000341	0.0217624	1.50825	0					2.06308	0	2.05972	0
									NVIPALELVEPIK		0	1434.86	0	0.000126536					2.17864	0
									NVIPALELVEPIKK		1	1562.95	0	1.82679e-05					2.85462	0
									NYISQYSEIAIQMMMHMQPK		0	2443.13	0	0.00034133									3.81699	0
									QEILAALEK		0	1014.58	6.7e-05	0.0169718	2.51185	0					1.81077	0	2.01925	0
									GCSFLPDPYQK	C2(Carbamidomethyl)	0	1311.6	0	0.00204185	2.10972	0					2.17916	0	2.54058	0
									IGACPSAHKPLLGTEK	C4(Carbamidomethyl)	0	1678.9	0	9.74144e-05					2.23034	0
									SLPCDICK	C4(Carbamidomethyl); C7(Carbamidomethyl)	0	992.453	6.7e-05	0.0229829	1.58215	0
									SDVYCEVCEFLVK	C5(Carbamidomethyl); C8(Carbamidomethyl)	0	1647.74	0	0.000119229							3.70364	0	3.43717	0
									GSAVWCQNVK	C6(Carbamidomethyl)	0	1148.55	0.001513	0.0274513					1.64844	0
									LGPGMADICK	C9(Carbamidomethyl)	0	1061.51	0	0.00986918	2.64489	0	2.01591	0	1.76269	0	2.44415	0	2.27979	0
									NYISQYSEIAIQMMMHMQPK	M13(Oxidation); M14(Oxidation); M15(Oxidation); M17(Oxidation)	0	2507.1	0	0.000323829	4.10182	0					2.36161	0	3.43923	0
									NYISQYSEIAIQMMMHMQPK	M13(Oxidation); M14(Oxidation); M17(Oxidation)	0	2491.12	0	1.01563e-05							2.72734	0	2.1643	0
									NYISQYSEIAIQMMMHMQPK	M13(Oxidation); M17(Oxidation)	0	2475.12	0	1.31618e-06			3.2282	0			2.34486	0	1.52664	0
									NYISQYSEIAIQMMMHMQPK	M14(Oxidation); M15(Oxidation); M17(Oxidation)	0	2491.11	0	0.00441218	2.42866	0					1.51667	0	2.65772	0
									NYISQYSEIAIQMMMHMQPK	M15(Oxidation); M17(Oxidation)	0	2475.12	0	0.000962591	2.89838	0					2.00639	0	2.77977	0
									NYISQYSEIAIQMMMHMQPK	M17(Oxidation)	0	2459.12	0	0.000431365	3.27316	0							4.03428	0
									LGPGMADICK	M5(Oxidation); C9(Carbamidomethyl)	0	1077.5	6.7e-05	0.0212148	2.09169	0					2.38666	0	2.42258	0
									DVVTAAGDMLK	M9(Oxidation)	0	1135.57	0	0.00546558	2.03624	0					2.58702	0	2.45246	0
IPI00012585	Beta-hexosaminidase subunit beta	HEXB	28.78	16	94	556	63.0712	6.75635
									DMDDAYDR		0	1000.37	0.002667	0.112637					1.56388	0
									DSAYPEELSR		0	1166.53	0	0.00168826	1.96651	0			2.03757	0	2.09732	0
									EISEVFPDQFIHLGGDEVEFK		0	2435.18	0	0.000318227					3.01823	0	2.6679	0
									GFGTDFK		0	771.367	0.004685	0.130457							1.20392	0
									GILIDTSR		0	874.499	0.000211	0.0324515			1.3328	0	1.30581	0
									GSIVWQEVFDDK		0	1422.69	0	0.00199349					3.33801	0	3.56389	0
									GSYSLSHVYTPNDVR		0	1694.81	0	0.00104779							3.87123	0
									IQDFMR		0	809.397	0.009458	0.232183					1.60629	0
									KLESFYIQK		1	1155.64	0	0.00311081	3.37091	0			3.09864	0	2.7854	0
									LAPGTIVEVWK		0	1212.7	0	0.00386504	2.07944	0			2.12876	0	2.39662	0
									MVIEYAR		0	881.454	0.002054	0.0666796							1.53344	0
									VEPLDFGGTQK		0	1190.6	0	0.00342463	2.2807	0			2.22839	0	2.18334	0
									VLDIIATINK		0	1099.67	0	0.00207491	2.09487	0			3.04441	0	2.9194	0
									VLPEFDTPGHTLSWGK		0	1783.9	5.9e-05	0.00702593							3.03724	0
									GIAAQPLYAGYCNHENM	C12(Carbamidomethyl); M17(Oxidation)	0	1924.83	0	1.17145e-06							3.32254	0
									TLDAMAFNK	M5(Oxidation)	0	1026.49	0.000902	0.0368329							1.52961	0
IPI00012587	Phosphatidylinositol-3,4,5-trisphosphate 3-phosphatase and dual-specificity protein phosphatase PTEN	LOC731292;PTEN	1.99	1	1	403	47.1361	6.3667
									IYNLCAER	C5(Carbamidomethyl)	0	1038.5	0.00862	0.206528	1.83485	0
IPI00012730	Platelet-activating factor receptor	PTAFR	9.36	1	1	342	39.1775	8.95361
									FHQAINDAHQVTLCLLSTNCVLDPVIYCFLTK	C14(Carbamidomethyl); C20(Carbamidomethyl); C28(Carbamidomethyl)	0	3790.87	0.000674	0.0165499	1.9901	0
IPI00012750	40S ribosomal protein S25	RPS25	7.2	1	1	125	13.7337	10.1108
									AALQELLSK		0	972.572	0.002245	0.0267854									2.33969	0
IPI00012792	Cadherin-5	CDH5	8.67	6	16	784	87.474	5.42725
									DTGENLETPSSFTIK		0	1638.78	4.4e-05	0.0241766					0.808255	0
									EYFAIDNSGR		0	1171.54	4.4e-05	0.0141178					2.11416	0
									HSIGYSIR		0	932.496	0.000243	0.0374199					1.51794	0
									VDAETGDVFAIER		0	1421.69	0	0.00014872	2.17281	0			3.70692	0
									VHDVNDNWPVFTHR		0	1735.83	0	0.00163316					2.85223	0
									YEIVVEAR		0	978.524	0.000243	0.0402297					2.27042	0
IPI00012795	Eukaryotic translation initiation factor 3 subunit I	EIF3I	5.54	1	1	325	36.4786	5.64307
									FEARFFHLAFEEEFGRVK	N-Term(Acetyl)	2	2301.14	0.009326	0.201769					2.23873	0
IPI00012887	Cathepsin L1	CTSL1	10.21	3	18	333	37.5397	5.45264
									LYGMNEEGWR		0	1254.56	4.7e-05	0.000996921					2.21274	0
									NHCGIASAASYPTV	C3(Carbamidomethyl)	0	1447.66	0	0.00222053			2.64161	0	2.23096	0	2.56561	0
									MIELHNQEYR	M1(Oxidation)	0	1348.63	0	3.60366e-05					2.48085	0
IPI00013163	Myeloid cell nuclear differentiation antigen	MNDA	2.95	1	2	407	45.8072	9.75928
									SLLAYDLGLTTK		0	1294.73	0	0.00446366									3.36932	0
IPI00013179	Prostaglandin-H2 D-isomerase	PTGDS	65.79	21	1429	190	21.0153	7.79639
									AQGFTEDTIVFLPQTDK		0	1909.96	0	0.000171583	3.37651	0	3.76472	0	4.77485	0	5.04698	0	4.26239	0
									GPGEDFR		0	777.354	0.00025	0.0173415	1.71001	0			2.09752	0	2.25911	0
									MATLYSR		0	841.423	0.000458	0.0548461	2.69077	0	1.74888	0	1.97817	0	1.95006	0	1.86757	0
									SPHWGSTYSVSVVETDYDQYALLYSQGSK		0	3267.52	0	7.79297e-06			3.24415	0	5.27128	0	6.207	0	5.28064	0
									SVVAPATDGGLNLTSTFLR		0	1919.03	0	1.35245e-05					4.36888	0	5.14657	0
									TMLLQPAGSLGSYSYR		0	1743.87	0	7.57922e-08	3.29273	0	4.75567	0	4.69782	0	4.59282	0	4.26756	0
									WFSAGLASNSSWLR		0	1581.78	0	1.68487e-05							4.0884	0
									AELKEKFTAFCK	C11(Carbamidomethyl)	2	1471.76	0	0.000579938			3.03878	0			2.8674	0
									AQGFTEDTIVFLPQTDKCMTEQ	C18(Carbamidomethyl); M19(Oxidation)	1	2575.17	0.001494	0.0284896							2.36936	0
									NQCETR	C3(Carbamidomethyl)	0	807.342	0.002732	0.0557832							1.56709	0
									KNQCETR	C4(Carbamidomethyl)	1	935.435	0.000321	0.0113834			1.746	0
									FTAFCK	C5(Carbamidomethyl)	0	773.364	0.002019	0.0660851	1.50083	0			1.26017	0	1.47886	0
									FTAFCKAQGFTEDTIVFLPQTDK	C5(Carbamidomethyl)	1	2664.31	0	0.0018734					3.34256	0	2.792	0
									AALSMCK	C6(Carbamidomethyl)	0	780.374	0.001025	0.0384959	1.25947	0					1.25018	0
									EKFTAFCK	C7(Carbamidomethyl)	1	1030.5	0.000557	0.0290097	2.08201	0					1.93793	0
									KAALSMCK	C7(Carbamidomethyl)	1	908.468	4.4e-05	0.0251006	2.62332	0			2.58318	0
									MATLYSR	M1(Oxidation)	0	857.418	0.001379	0.0501483							1.68947	0
									TMLLQPAGSLGSYSYR	M2(Oxidation)	0	1759.87	0	1.99274e-09	3.74706	0	5.01915	0	4.92929	0	4.74631	0	4.28756	0
									AALSMCK	M5(Oxidation); C6(Carbamidomethyl)	0	796.368	0.001618	0.116153	1.09115	0			0.932268	0
									TMLLQPAGSLGSYSYR	N-Term(Acetyl); M2(Oxidation)	0	1801.88	0	3.15107e-06			1.86593	0			3.4973	0
									AALSMCKSVVAPATDGGLNLTSTFLR	N-Term(Acetyl); M5(Oxidation); C6(Carbamidomethyl)	1	2738.38	0.001676	0.0335523							2.0992	0
IPI00013297	28 kDa heat- and acid-stable phosphoprotein	PDAP1	27.07	6	21	181	20.6176	8.86572
									GVEGLIDIENPNR		0	1425.73	0	0.00193722					3.02205	0	3.01414	0
									KGVEGLIDIENPNR		1	1553.83	0	0.000108248					3.3166	0	3.79833	0
									KVTQLDLDGPK		1	1213.68	0	0.000550294	2.94116	0			1.9524	0	3.12129	0
									MQSLSLNK		0	920.487	0.002332	0.107364					1.73994	0
									QYTSPEEIDAQLQAEK		0	1849.88	0	0.00174335					2.09403	0
									VTQLDLDGPK		0	1085.58	4.4e-05	0.0190964					2.13032	0	2.50421	0
IPI00013303	Limbic system-associated membrane protein	LSAMP	13.91	4	23	338	37.3702	6.97607
									EFEGEEEYLEILGITR		0	1926.94	0	6.20188e-09			5.44737	0
									HSLEYSLR		0	1004.52	6.7e-05	0.0207598	1.78126	0	2.06066	0
									SGIIFAGHDK		0	1044.55	6.7e-05	0.0281461	1.82497	0	1.43544	0
									VTVNYPPTITESK		0	1448.77	0	5.20226e-05	1.47648	0	3.13889	0
IPI00013382	Cystatin-SA	CST2	36.88	2	15	141	16.4342	4.93213
									ALHFVISEYNK		0	1320.7	0	0.0030902									2.76775	0
									IIEGGIYDADLNDER		0	1692.81	0	7.97496e-09									3.81646	0
IPI00013438	Immunoglobulin lambda-like polypeptide 1	IGLL1	7.04	1	4	213	22.9486	10.0669
									YAASSYLSLTPEQWR		0	1771.86	0	0.000699912					3.20548	0	3.90416	0
IPI00013569	Isoform 1 of Pappalysin-2	PAPPA2	1.62	22	3	1791	198.411	5.46533
									AGNYLRPYPVGEQEIHHTGR		0	2294.15	4.4e-05	0.00961847					2.44578	0
									DPPFASGLPVVVTHSHR		0	1815.95	0	1.26221e-08	2.63535	0	4.23466	0
									EAETFNSQVGLPILYFSGR		0	2128.07	0	1.83141e-06	4.1815	0
									GWALGIR		0	772.445	0.00816	0.190401	1.7028	0
									GYLDQWATR		0	1109.54	6.3e-05	0.00042601	2.58572	0
									LLLRPEVLAEIPR		0	1518.94	0	6.03168e-07	3.47134	0	3.47739	0	3.02303	0
									LQHEALNEAFSR		0	1414.7	0	5.17223e-06	3.03224	0	2.29883	0
									SLLLGGDSSEDGHYFR		0	1752.82	0	5.49827e-07	3.3743	0
									SLTIHWLPPISGVVYDR		0	1953.06	0	2.72543e-07	3.31935	0
									VGISAVALR		0	885.551	0	0.000171564			2.78259	0
									VYTFDER		0	929.434	0.004998	0.117488	1.32716	0
									ESVHLGPLDTFCDIPLTIK	C12(Carbamidomethyl)	0	2155.11	0	2.75259e-10	5.12551	0	3.74414	0
									VCFNRPGEAR	C2(Carbamidomethyl)	0	1205.58	0.000916	0.0271373	1.97091	0
									YECKPGYYVAESAEGK	C3(Carbamidomethyl)	0	1850.82	0	9.20157e-08	2.98711	0
									LGEECDDGDLVSGDGCSK	C5(Carbamidomethyl); C16(Carbamidomethyl)	0	1912.75	0	5.1277e-09	4.17966	0
									FFFSLCTDR	C6(Carbamidomethyl)	0	1192.55	6.3e-05	0.000250499	2.05011	0
									TSIVDCGIYTPK	C6(Carbamidomethyl)	0	1353.67	0.000227	0.00475479	2.56114	0
									VVLVNCEPSK	C6(Carbamidomethyl)	0	1144.6	0	0.000121062	2.14922	0	1.99727	0
									IGNDHCDPECEHPLTGYDGGDCR	C6(Carbamidomethyl); C10(Carbamidomethyl); C22(Carbamidomethyl)	0	2674.03	0	1.00836e-05	3.10703	0
									KTSIVDCGIYTPK	C7(Carbamidomethyl)	1	1481.77	6.3e-05	0.000144143	3.13294	0
									EPEPTSDTCGFTR	C9(Carbamidomethyl)	0	1496.63	0	8.63467e-07	2.47106	0	2.35767	0
									IGLSAPSNCISEDEGQNHQGQSCIHRPCGK	C9(Carbamidomethyl); C23(Carbamidomethyl); C28(Carbamidomethyl)	0	3336.48	6.3e-05	0.00070047	2.05322	0
IPI00013685	Uncharacterized protein	PSG9	6.72	1	4	402	45.3072	8.29443
									IIIYGPAYSGR		0	1209.66	0.002318	0.10152									1.94995	0
IPI00013698	N-acylsphingosine amidohydrolase (Acid ceramidase) 1, isoform CRA_c	ASAH1	23.81	14	104	546	60.644	8.80713
									DAMWIGFLTR		0	1209.61	0	0.0038052	1.61173	0			2.73765	0
									ESLDVYELDAK		0	1281.62	0	0.00255904	2.29745	0	1.9402	0	2.62112	0	2.54	0
									GQFETYLR		0	1013.51	0.00081	0.0753763	1.73181	0			2.21928	0
									HPFFLDDR		0	1046.51	0	0.0144089	2.22861	0
									HPFFLDDRR		1	1202.6	0.0057	0.118004							1.73983	0
									KESLDVYELDAK		1	1409.72	0	2.22019e-06			3.63215	0	3.75055	0	3.67925	0
									LTVYTTLIDVTK		0	1366.78	0	0.00419555	1.63543	0	2.03021	0	2.75928	0	1.4332	0	1.04894	0
									STYPPSGPTYR		0	1225.58	0	0.00618273	1.81336	0					1.11797	0	1.17081	0
									TSQENISFETMYDVLSTKPVLNK		0	2644.32	0	1.08707e-05	3.21596	0	2.73426	0	3.53533	0	2.14344	0
									WYVVQTNYDR		0	1343.64	0	0.000800244	3.03694	0			1.77588	0
									DCPDPCIGW	C2(Carbamidomethyl); C6(Carbamidomethyl)	0	1119.42	0.006655	0.136672							1.35876	0
									TSQENISFETMYDVLSTKPVLNK	M11(Oxidation)	0	2660.31	0	2.08052e-05			4.37641	0	3.40158	0	3.42175	0
									DAMWIGFLTR	M3(Oxidation)	0	1225.6	0	0.00556012	1.73307	0			2.34993	0
									WHELMLDK	M5(Oxidation)	0	1087.52	0	0.0112683	2.06672	0					1.46619	0	1.83112	0
IPI00013789	SET and MYND domain-containing protein 5	SMYD5	4.55	1	1	418	47.3099	5.04639
									DLHQNCPHCQVMYCSAECR	N-Term(Acetyl); C6(Carbamidomethyl); C9(Carbamidomethyl); M12(Oxidation); C14(Carbamidomethyl); C18(Carbamidomethyl)	0	2522.97	0.009326	0.201372					0.788343	0
IPI00013808	Alpha-actinin-4	ACTN4	5.6	14	4	911	104.788	5.43994
									ASFNHFDKDHGGALGPEEFK		1	2203.01	0	9.51998e-07	4.19871	0
									DYETATLSDIK		0	1255.6	0.000227	0.00477957	1.81935	0
									EAILAIHK		0	894.541	0.002759	0.0350362			2.09075	0
									ETTDTDTADQVIASFK		0	1741.81	0	5.46966e-08					3.42114	0
									HRPELIEYDK		0	1299.66	0.000149	0.00384902	2.10748	0
									KHEAFESDLAAHQDR		1	1753.82	0.000211	0.0016803			1.70873	0
									LASDLLEWIR		0	1215.68	0	0.000164152			2.54429	0	3.17971	0
									LSGSNPYTTVTPQIINSK		0	1920.01	0	1.14513e-06	4.64459	0
									MLDAEDIVNTARPDEK		0	1816.88	0.00553	0.0878452			2.46173	0
									SIVDYKPNLDLLEQQHQLIQEALIFDNK		0	3324.75	0	7.16466e-11	5.62253	0
									TINEVENQILTR		0	1429.77	0	0.000240393			1.79783	0
									VEQIAAIAQELNELDYYDSHNVNTR		0	2905.4	0	1.42179e-10	5.35889	0			5.45265	0
									VGWEQLLTTIAR		0	1386.77	0	6.32892e-07	4.5188	0	2.73132	0	4.1271	0	4.08605	0
									LSNRPAFMPSEGK	M8(Oxidation)	0	1449.71	0.000227	0.00476985	2.22901	0	1.49862	0	1.44136	0
IPI00013880	Semaphorin-5A	SEMA5A	2.14	2	4	1074	120.537	7.21045
									FSHVAVDVVQGR		0	1313.69	0	3.85837e-06	3.62987	0
									LADPNLLEVGR		0	1196.66	0	2.29639e-05	3.2703	0
IPI00013885	Caspase-14	CASP14	19.01	20	22	242	27.662	5.57959
									DPTAEQFQEELEK		0	1563.72	0.000162	0.0271508							1.52552	0	2.16346	0
									EGFLKGEDGEMVK		1	1438.69	0.000421	0.0313618									2.30432	0
									EGSEEDLDALEHMFR		0	1777.77	0	0.000246139			3.41047	0					3.78314	0
									FQQAIDSR		0	964.484	0	0.00132436			1.58118	0					2.34991	0
									GHILELLTEVTR		0	1380.79	0.000463	0.00631405			2.28118	0	2.2184	0	2.3239	0	2.23316	0
									KTNPEIQSTLR		1	1286.7	0	0.00114243			3.23581	0					2.52123	0
									LENLFEALNNK		0	1304.69	0	0.000521815			2.79423	0					4.07736	0
									MAEAELVQEGK		0	1204.59	0	0.00216719									3.85652	0
									RDPTAEQFQEELEK		1	1719.82	0	0.000715121									3.63097	0
									RMAEAELVQEGK		1	1360.69	0	9.57695e-05									3.14252	0
									SLEEEKYDMSGAR		1	1514.68	0.003352	0.130831									1.70563	0
									TNPEIQSTLR		0	1158.61	0.000805	0.0607297									1.87906	0
									GSCFIQTLVDVFTK	C3(Carbamidomethyl)	0	1614.82	0	1.84757e-08	4.3202	0	1.34272	0					4.6319	0
									LALILCVTK	C6(Carbamidomethyl)	0	1030.63	0	0.00265894									2.70127	0
									VYIIQACR	C7(Carbamidomethyl)	0	1022.55	0	0.000504128			2.13353	0			1.49403	0	2.61284	0
									MAEAELVQEGK	M1(Oxidation)	0	1220.58	0	1.51103e-05									3.76828	0
									EGFLKGEDGEMVK	M11(Oxidation)	1	1454.68	0	0.00875388									2.3769	0
									EGSEEDLDALEHMFR	M13(Oxidation)	0	1793.77	0	0.000805691			2.43678	0					3.15538	0
									AREGSEEDLDALEHMFR	M15(Oxidation)	1	2020.9	0	0.00169784									2.37489	0
									RMAEAELVQEGK	M2(Oxidation)	1	1376.68	0.001987	0.0575138			1.56294	0					2.8188	0
IPI00013890	Isoform 1 of 14-3-3 protein sigma	SFN	46.37	12	176	248	27.7567	4.7417
									SAYQEAMDISK		0	1242.57	0	0.00407177			2.03647	0			2.89957	0	2.39776	0
									TTFDEAMADLHTLSEDSYK		0	2173.96	0	6.97649e-09			4.60321	0			5.29907	0
									YEDMAAFMK		0	1105.47	0	9.35162e-05			2.25521	0			2.12593	0
									YLAEVATGDDK		0	1181.57	0	1.68638e-05			2.78288	0			2.90324	0	1.97849	0
									EKVETELQGVCDTVLGLLDSHLIK	C11(Carbamidomethyl)	1	2696.42	0	9.51187e-10			2.78107	0			5.52933	0
									GAVEKGEELSCEER	C11(Carbamidomethyl)	1	1592.72	2.9e-05	0.000557359							3.21667	0
									VETELQGVCDTVLGLLDSHLIK	C9(Carbamidomethyl)	0	2439.28	0	2.31191e-07			1.93778	0	3.94358	0	4.43554	0	4.01155	0
									EMPPTNPIR	M2(Oxidation)	0	1070.53	0.003359	0.0711289			1.74519	0			1.19899	0
									YEDMAAFMK	M4(Oxidation)	0	1121.46	0.00108	0.0180477							2.1105	0
									YEDMAAFMK	M4(Oxidation); M8(Oxidation)	0	1137.46	0.000185	0.0016519							1.77585	0
									SAYQEAMDISK	M7(Oxidation)	0	1258.56	0	0.00149088			1.3436	0			2.44439	0	1.85349	0
									TTFDEAMADLHTLSEDSYK	M7(Oxidation)	0	2189.95	0	4.4393e-09							4.81749	0
IPI00013894	Stress-induced-phosphoprotein 1	STIP1	7.73	4	7	543	62.5994	6.80029
									AAALEFLNR		0	1004.56	5.6e-05	0.00093849			2.57011	0
									DPQALSEHLK		0	1137.59	0.000463	0.0063098			2.13821	0
									LAYINPDLALEEK		0	1488.79	0	0.000110266	2.02324	0	3.53189	0
									LMDVGLIAIR	M2(Oxidation)	0	1116.65	0	0.000426829			2.50714	0
IPI00013895	Protein S100-A11	S100A11	46.67	6	113	105	11.7328	7.12256
									DGYNYTLSK		0	1060.49	6.7e-05	0.0264171	1.67642	0					2.63904	0	2.78201	0
									ISSPTETER		0	1019.5	0	0.00414151	1.96497	0							1.89533	0
									TEFLSFMNTELAAFTK		0	1849.9	0	0.00022354							4.45616	0	4.85931	0
									YAGKDGYNYTLSK		1	1479.71	0	0.00352255									2.85039	0
									CIESLIAVFQK	C1(Carbamidomethyl)	0	1307.7	0	0.000123388	2.6967	0					3.78455	0	3.21535	0
									TEFLSFMNTELAAFTK	M7(Oxidation)	0	1865.9	0	0.00032585	0.981969	0					4.2114	0	4.50194	0
IPI00013917	40S ribosomal protein S12	RPS12	7.58	2	1	132	14.5055	7.21045
									TALIHDGLAR		0	1066.6	0.009574	0.221923									1.89325	0
									LVEALCAEHQINLIK	C6(Carbamidomethyl)	0	1750.95	0.000891	0.053675									1.57347	0
IPI00013933	Isoform DPI of Desmoplakin	DSP	6.9	36	38	2871	331.569	6.81494
									AELIVQPELK		0	1139.67	0.001866	0.0906157									2.81573	0
									ALLQAILQTEDMLK		0	1586.89	0	2.88731e-08	4.39208	0					4.78962	0
									AQQIHSQTSQQYPLYDLDLGK		0	2433.2	0	2.47553e-05	2.07615	0
									AVTGYNDPETGNIISLFQAMNK		0	2383.16	0.002065	0.0539955	2.48698	0
									DLKDEIVR		1	987.544	0.003657	0.0920878	1.99611	0
									DVLDGHLR		0	924.489	0.00126	0.0370867	1.51134	0
									GFFDPNTEENLTYLQLK		0	2028.99	0	0.000239391									3.76477	0
									GLVGIEFKEK		1	1119.64	0.006957	0.160717	2.09415	0
									GYFNEELSEILSDPSDDTK		0	2158.96	0	2.27287e-06	3.85942	0
									IEVLEEELR		0	1129.61	0	0.00684308	1.49786	0	2.41639	0					2.50271	0
									IGLVRPGTALELLEAQAATGFIVDPVSNLR		0	3120.75	0	0.00547828									4.10102	0
									IQSQFTDAQK		0	1165.58	0.000467	0.0128834	2.09539	0
									ITNLTQQLEQASIVK		0	1685.94	0	5.62375e-07	3.88739	0
									KQQLEVELR		1	1142.65	0.00212	0.100566									1.44287	0
									LASLEELKR		1	1058.62	6.3e-05	0.0020103	2.82505	0
									LKAEFQEEAK		1	1192.62	0.00276	0.0693388	2.44954	0
									LLQLQEQMR		0	1158.63	0	0.0114303									2.31063	0
									LNDSILQATEQR		0	1387.72	0	0.00220212			1.84802	0			2.32771	0	2.93085	0
									LPVDIAYK		0	918.53	0.000178	0.00402149	1.88188	0					1.7224	0
									LQSLTENLTK		0	1146.64	0.000162	0.0288037									2.03265	0
									LSSEVEALRR		1	1159.64	0.003114	0.0794659	1.89563	0
									LTYEIEDEKR		1	1295.65	0.000488	0.0490892									2.09363	0
									NKYETEINITK		1	1352.7	0	0.0048478							2.27791	0	2.25076	0
									NTKIEVLEEELR		1	1472.79	6.3e-05	8.78071e-05	3.47971	0
									NTLTQTTENLR		0	1290.66	0.000385	0.0349361									2.1908	0
									QLQNIIQATSR		0	1271.71	0	0.00133492							2.34085	0
									SAIYQLEEEYENLLK		0	1841.91	0	4.84836e-08	3.98446	0
									SLNESKIEIER		1	1317.7	0.001359	0.0385743	2.79405	0
									TGSQYDIQDAIDK		0	1453.68	0	0.0162074									2.91478	0
									TLELQGLINDLQR		0	1512.84	6.3e-05	0.000158617	3.87573	0
									TMIQSPSGVILQEAADVHAR		0	2123.09	0	2.40676e-05							2.86868	0
									YGDGIQLTR		0	1022.52	0	0.00958896							2.54942	0	2.83906	0
									YIELLTR		0	907.525	8.5e-05	0.0219122			1.89301	0			1.84382	0	2.07887	0
									ALLQAILQTEDMLK	M12(Oxidation)	0	1602.88	0	4.43618e-07	3.70068	0
									TMIQSPSGVILQEAADVHAR	M2(Oxidation)	0	2139.08	0	1.48621e-06	3.01937	0
									LLQLQEQMR	M8(Oxidation)	0	1174.62	0.000358	0.0113815	1.85386	0
IPI00013945	Isoform 1 of Uromodulin	UMOD	53.28	56	9562	640	69.7144	5.23682
									DNRDWVSVVTPAR		1	1514.77	0	8.24202e-05	4.38804	0	4.12917	0	3.67506	0	3.15995	0
									DSTIQVVENGESSQGR		0	1705.8	0	1.47939e-07	4.95014	0	2.98981	0	5.03055	0	4.51759	0	4.53231	0
									DWVSVVTPAR		0	1129.6	0	5.61979e-05	3.44133	0	2.37925	0	3.03869	0	2.85147	0	2.51547	0
									FSVQMFR		0	914.455	0	0.000508703	2.15888	0	2.64243	0	2.07685	0	2.05782	0	2.00049	0
									FVGQGGAR		0	791.416	2.5e-05	0.000369123	2.50214	0	1.91171	0	2.39177	0	2.60776	0
									SGSVIDQSR		0	948.473	6.3e-05	0.000120252	2.97954	0
									SLGFDKVFMYLSDSR		1	1764.86	0	9.93068e-07	4.46823	0	3.67981	0	4.03106	0
									TALQPMVSALNIR		0	1413.79	0	1.16285e-09	4.98091	0	3.46984	0	4.27067	0	4.47921	0	3.50769	0
									TLDEYWR		0	982.462	0	0.00157646	2.43436	0	2.1706	0	2.35937	0	2.1922	0	1.61081	0
									VFMYLSDSR		0	1117.53	0	2.65482e-05	3.1506	0	2.79016	0	3.25163	0	2.75162	0	2.2206	0
									VGGTGMFTVR		0	1024.52	0	1.74277e-05	3.66779	0	3.33824	0	3.33151	0	3.36246	0	3.31873	0
									VLNLGPITR		0	982.604	0	0.00132404	2.97084	0	2.79854	0	2.81355	0	2.71579	0	2.46632	0
									VSLKTALQPMVSALNIR		1	1841.07	0	9.94151e-08	4.58663	0	3.17829	0	3.1283	0
									YFIIQDR		0	954.505	0	0.00131953	2.54513	0	2.49908	0	2.42977	0	2.41582	0	2.28719	0
									CQLKSLGFDK	C1(Carbamidomethyl)	1	1195.62	0	0.00122939	3.24237	0	2.88009	0
									CSGFNDR	C1(Carbamidomethyl)	0	855.342	7.3e-05	0.00362162	1.94306	0	1.93787	0
									CSGFNDRDNRDWVSVVTPAR	C1(Carbamidomethyl)	2	2351.09	4.3e-05	5.19364e-05	3.4992	0
									CKPTCSGTR	C1(Carbamidomethyl); C5(Carbamidomethyl)	0	1066.48	0.001086	0.0337508	1.93414	0
									STEYGEGYACDTDLR	C10(Carbamidomethyl)	0	1736.7	0	1.35133e-07	4.8304	0	3.05333	0	4.68519	0	4.00353	0	3.01486	0
									STEYGEGYACDTDLRGWYR	C10(Carbamidomethyl)	1	2298.97	0	3.46351e-05	2.31178	0
									DLNIKINFACSYPLDMK	C10(Carbamidomethyl); M16(Oxidation)	1	2058	6.3e-05	0.00141381	2.58362	0
									FAGNYDLVYLHCEVYLCDTMNEK	C12(Carbamidomethyl); C17(Carbamidomethyl)	0	2854.25	0	3.00913e-14	7.74131	0	0.993809	0	6.57505	0
									FAGNYDLVYLHCEVYLCDTMNEK	C12(Carbamidomethyl); C17(Carbamidomethyl); M20(Oxidation)	0	2870.24	0	2.71541e-13	7.72253	0			6.49962	0	4.86961	0	5.45042	0
									DWVSVVTPARDGPCGTVLTR	C14(Carbamidomethyl)	1	2186.1	0.000227	0.00648793	2.51423	0
									ACAHWSGHCCLWDASVQVK	C2(Carbamidomethyl); C9(Carbamidomethyl); C10(Carbamidomethyl)	0	2271.97	0	7.14543e-13	7.16451	0	7.11367	0	6.90635	0	5.75279	0
									LECGANDMK	C3(Carbamidomethyl)	0	1037.44	0	0.00143843			2.18471	0
									LECGANDMKVSLGK	C3(Carbamidomethyl)	1	1521.74	0	0.00021255	3.95252	0	4.15931	0
									KACAHWSGHCCLWDASVQVK	C3(Carbamidomethyl); C10(Carbamidomethyl); C11(Carbamidomethyl)	1	2400.08	0	1.01139e-09	6.29281	0	6.99029	0	5.0686	0
									WHCQCK	C3(Carbamidomethyl); C5(Carbamidomethyl)	0	918.371	0.000227	0.00628333	2.04821	0	2.07979	0
									LECGANDMK	C3(Carbamidomethyl); M8(Oxidation)	0	1053.43	3.7e-05	0.00300262	2.19059	0	1.5817	0	1.78621	0
									LECGANDMKVSLGK	C3(Carbamidomethyl); M8(Oxidation)	1	1537.73	0	9.91389e-06	4.11858	0	1.96651	0
									DGPCGTVLTR	C4(Carbamidomethyl)	0	1075.52	0	1.94327e-05	3.28201	0	2.67935	0	3.25998	0	3.21657	0	2.33438	0
									INFACSYPLDMK	C5(Carbamidomethyl)	0	1458.68	0	4.32662e-06	4.24761	0	2.86843	0	4.10439	0	3.73755	0	3.5972	0
									INFACSYPLDMKVSLK	C5(Carbamidomethyl)	1	1885.96	0.001232	0.0379165	2.08699	0	2.61889	0
									MAETCVPVLR	C5(Carbamidomethyl)	0	1175.59	0	2.38865e-05	3.48235	0	3.14136	0	3.57824	0	3.51436	0	2.70863	0
									INFACSYPLDMK	C5(Carbamidomethyl); M11(Oxidation)	0	1474.67	0	1.65119e-06	3.95829	0	2.07721	0	3.78297	0	4.05033	0	3.43672	0
									INFACSYPLDMKVSLK	C5(Carbamidomethyl); M11(Oxidation)	1	1901.95	0	7.55589e-07	4.40769	0	4.29765	0
									VSLGKCQLK	C6(Carbamidomethyl)	1	1032.59	0.000321	0.0135584	2.46452	0	2.52756	0
									GDGWHCECSPGSCGPGLDCVPEGDALVCADPCQAHR	C6(Carbamidomethyl); C8(Carbamidomethyl); C13(Carbamidomethyl); C19(Carbamidomethyl); C28(Carbamidomethyl); C32(Carbamidomethyl)	0	3983.57	0	1.3243e-09	6.58873	0	3.81959	0	6.20829	0	5.22804	0
									LSPGLGCTDVDECAEPGLSHCHALATCVNVVGSYLCVCPAGYR	C7(Carbamidomethyl); C13(Carbamidomethyl); C21(Carbamidomethyl); C27(Carbamidomethyl); C36(Carbamidomethyl); C38(Carbamidomethyl)	0	4722.1	0	1.03279e-08	6.77138	0	1.75636	0	5.54073	0	5.56326	0
									YFIIQDRCPHTR	C8(Carbamidomethyl)	1	1605.79	0.000121	0.00284085	2.01984	0
									MAETCVPVLR	M1(Oxidation); C5(Carbamidomethyl)	0	1191.59	0	8.71773e-06	3.40683	0	2.64935	0	3.37391	0	3.25768	0	2.89549	0
									VSLKTALQPMVSALNIR	M10(Oxidation)	1	1857.06	0	1.77037e-07	4.5877	0	2.66553	0	4.21087	0
									VFMYLSDSR	M3(Oxidation)	0	1133.53	0	9.32578e-05	3.29779	0	2.67182	0	3.21106	0	2.57633	0	2.18673	0
									FSVQMFR	M5(Oxidation)	0	930.45	0.000138	0.0047202	1.92467	0	1.978	0	1.86602	0	1.95683	0	1.72456	0
									TALQPMVSALNIR	M6(Oxidation)	0	1429.78	0	2.36637e-08	4.5836	0	2.85578	0	4.61344	0	4.1736	0	3.3739	0
									VGGTGMFTVR	M6(Oxidation)	0	1040.52	0	0.00624962	3.00439	0	2.34515	0	2.94671	0	2.85382	0	2.69652	0
									SLGFDKVFMYLSDSR	M9(Oxidation)	1	1780.86	0	1.75246e-06	4.00687	0	2.70872	0	3.84368	0
									SLGFDKVFMYLSDSR	N-Term(Acetyl)	1	1806.87	0.000206	0.00453621	2.89463	0
									VSLKTALQPMVSALNIR	N-Term(Acetyl)	1	1883.08	0	2.16151e-06	4.37639	0
									CQLKSLGFDK	N-Term(Acetyl); C1(Carbamidomethyl)	1	1237.62	0.000771	0.025879			3.35808	0
									GDGWHCECSPGSCGPGLDCVPEGDALVCADPCQAHR	N-Term(Acetyl); C6(Carbamidomethyl); C8(Carbamidomethyl); C13(Carbamidomethyl); C19(Carbamidomethyl); C28(Carbamidomethyl); C32(Carbamidomethyl)	0	4025.6	0.000868	0.0247453	3.17525	0
									LSPGLGCTDVDECAEPGLSHCHALATCVNVVGSYLCVCPAGYR	N-Term(Acetyl); C7(Carbamidomethyl); C13(Carbamidomethyl); C21(Carbamidomethyl); C27(Carbamidomethyl); C36(Carbamidomethyl); C38(Carbamidomethyl)	0	4764.09	2.5e-05	0.000396542	2.48206	0			3.12871	0
									VSLKTALQPMVSALNIR	N-Term(Acetyl); M10(Oxidation)	1	1899.07	6.3e-05	0.000163391	3.28871	0	1.91783	0	2.17559	0
									TALQPMVSALNIR	N-Term(Acetyl); M6(Oxidation)	0	1471.79	0.008137	0.190131	1.37955	0
									SLGFDKVFMYLSDSR	N-Term(Acetyl); M9(Oxidation)	1	1822.87	0.000149	0.00353904	3.04446	0
IPI00013972	Carcinoembryonic antigen-related cell adhesion molecule 8	CEACAM8	12.32	3	19	349	38.1301	7.38623
									EVLLLVHNLPQDPR		0	1642.93	0	5.85628e-05							3.95881	0
									IIGYVISNQQITPGPAYSNR		0	2191.14	0	7.32068e-05							4.80095	0	1.95605	0
									TLTLLSVTR		0	1003.61	3.7e-05	0.00256939	2.07131	0	1.91277	0
IPI00013976	Laminin subunit beta-1	LAMB1	0.62	1	1	1786	197.909	4.94482
									NIGNLFEEAEK		0	1263.62	0.006432	0.149743	1.50455	0
IPI00014048	Ribonuclease pancreatic	RNASE1	55.13	9	522	156	17.6327	8.79248
									CKPVNTFVHEPLVDVQNVCFQEK	C1(Carbamidomethyl); C19(Carbamidomethyl)	0	2787.36	0	4.49706e-07	2.01367	0	3.98995	0	5.58556	0	5.51668	0	4.9057	0
									SNSSMHITDCR	C10(Carbamidomethyl)	0	1307.55	0	0.00128294	3.31762	0			1.65317	0	2.31089	0
									QHMDSDSSPSSSSTYCNQMMR	C16(Carbamidomethyl)	0	2435.93	0	2.2849e-06	3.86962	0			6.09424	0	3.13042	0
									QHMDSDSSPSSSSTYCNQMMR	C16(Carbamidomethyl); M19(Oxidation); M20(Oxidation)	0	2467.92	0	1.11722e-06	4.23262	0			6.57756	0	4.93512	0	4.51832	0
									YPNCAYR	C4(Carbamidomethyl)	0	943.409	0.000112	0.0077632	2.24982	0	2.28464	0	2.38851	0	2.31112	0	2.32658	0
									HIIVACEGSPYVPVHFDASVEDST	C6(Carbamidomethyl)	0	2629.22	0	0.000150958			1.86494	0	2.41053	0	2.70131	0	2.89793	0
									QHMDSDSSPSSSSTYCNQMMR	M3(Oxidation); C16(Carbamidomethyl)	0	2451.93	0	1.12869e-06	3.54951	0			5.96027	0	4.18826	0	4.0906	0
									QHMDSDSSPSSSSTYCNQMMR	M3(Oxidation); C16(Carbamidomethyl); M19(Oxidation); M20(Oxidation)	0	2483.91	0	1.07082e-06	3.12002	0			7.01544	0	5.05623	0	5.94072	0
									CKPVNTFVHEPLVDVQNVCFQEK	N-Term(Acetyl); C1(Carbamidomethyl); C19(Carbamidomethyl)	0	2829.36	0	1.57327e-07	4.54288	0							4.49183	0
IPI00014055	Napsin-A	NAPSA	13.33	8	52	420	45.3578	6.60986
									DPEEPDGGELVLGGSDPAHYIPPLTFVPVTVPAYWQIHMER		0	4529.23	0	4.52615e-07							4.15265	0
									FAIQYGTGR		0	1012.52	0	0.00545865	2.19336	0	1.53756	0	2.54324	0	2.18299	0	2.07802	0
									VDGILSEDK		0	975.499	4.4e-05	0.0081343					2.35484	0
									VDGILSEDKLTIGGIK		1	1657.94	0	0.00480275					3.33106	0	2.62445	0
									GCAAILDTGTSLITGPTEEIR	C2(Carbamidomethyl)	0	2175.1	0	4.27331e-06					5.76706	0	5.29477	0	4.21451	0
									ALHAAIGGIPLLAGEYIILCSEIPK	C20(Carbamidomethyl)	0	2619.46	2.9e-05	0.000321091							2.39415	0
									VGPGLTLCAK	C8(Carbamidomethyl)	0	1015.56	0	0.0120283	2.21435	0	1.61594	0	1.99469	0
									DPEEPDGGELVLGGSDPAHYIPPLTFVPVTVPAYWQIHMER	M39(Oxidation)	0	4545.21	0	2.85882e-07							4.44661	0
IPI00014230	Complement component 1 Q subcomponent-binding protein, mitochondrial	C1QBP	16.67	4	31	282	31.3426	4.84326
									AFVDFLSDEIK		0	1283.65	0	0.00132647					3.03333	0
									AFVDFLSDEIKEER		1	1697.84	0	0.00115525	2.05991	0			3.39106	0	2.31393	0
									EVSFQSTGESEWK		0	1513.68	0	0.000550933					2.96427	0
									VEEQEPELTSTPNFVVEVIK		0	2287.17	0	0.00039115					4.80892	0
IPI00014287	folate receptor gamma precursor	FOLR3	13.06	5	25	245	27.866	7.66455
									FYAAAMNAGAPSR		0	1326.63	0	0.000651011					3.58523	0
									ILNVPLCK	C7(Carbamidomethyl)	0	956.56	4.4e-05	0.013062	1.5932	0			2.9567	0
									TDLLNVCMNAK	C7(Carbamidomethyl); M8(Oxidation)	0	1294.61	0.001272	0.0210381							2.3169	0
									LYNFNWDHCGK	C9(Carbamidomethyl)	0	1453.63	0	0.00483909					2.8557	0
									FYAAAMNAGAPSR	M6(Oxidation)	0	1342.62	4.4e-05	0.00890228					3.12894	0
IPI00014324	Isoform 1 of Inhibitor of growth protein 1	ING1	3.79	1	1	422	46.7082	9.05615
									GFIAVAVIPGLWARGR	N-Term(Acetyl)	1	1724.99	0.00586	0.0995442			2.52506	0
IPI00014375	Glutamyl aminopeptidase	ENPEP	8.88	28	32	957	109.176	5.46533
									ANPSQPPSDLGYTWNIPVK		0	2084.04	0	8.97607e-08	4.43173	0
									ASLIDDAFALAR		0	1262.68	0	4.05773e-05	1.82955	0	3.28671	0	3.44099	0
									ATYTISITHPK		0	1231.67	0	0.000400424	2.24897	0	2.87398	0
									EENFLPWQR		0	1218.59	0	0.000752287			1.52247	0
									EESVDDKWTR		1	1264.58	0.008335	0.196692	1.84714	0
									ETNLLYDPK		0	1092.55	0.00028	0.00887556	1.97965	0	1.07624	0	1.60185	0
									EWFFNLLESG		0	1241.58	0.002713	0.0677857	1.41514	0
									EYGALSNMPVAK		0	1279.64	0	3.30885e-05	1.92466	0	2.72115	0
									IAIPDFGTGAMENWGLITYR		0	2225.1	0	3.7679e-06	3.22582	0
									INPDHIGFYR		0	1231.62	0	9.41028e-05	2.0553	0	2.55446	0
									IVTIAEPFNTELQLWQMESFFAK		0	2742.38	0.000227	0.00717946	2.23544	0
									LLYGLASVK		0	963.587	0	0.000486387			1.86325	0	1.97857	0
									MLEDWIKPENFQK		0	1677.83	6.3e-05	0.000646308	1.35014	0
									NNIEWLK		0	916.488	0.001334	0.038365	1.90157	0			1.85291	0
									REENFLPWQR		1	1374.69	4.7e-05	0.00071912	2.31211	0			2.53672	0
									SIVATDHEPTDAR		0	1411.68	0	0.000111151	2.63962	0	1.85535	0	2.64189	0
									TQDVFTVIR		0	1078.59	0	0.000502292	2.13138	0	2.26066	0	1.60611	0
									TSDFWAALEEASR		0	1482.69	0	1.2314e-07			3.82894	0
									VNYEVATWDSIATALSLNHK		0	2232.13	0	1.2258e-05	3.05113	0			3.0404	0
									YLDLLK		0	764.454	0.000916	0.0270846	1.60689	0			1.48121	0	1.37599	0
									YLWLHLR		0	1000.57	6.3e-05	0.00114868	2.09751	0	1.52544	0
									SVPMSTYLVCFAVHQFDSVK	C10(Carbamidomethyl)	0	2315.12	0	2.8484e-05	3.7937	0
									GCQMYLEK	C2(Carbamidomethyl)	0	1028.45	0.000721	0.0177667	1.6125	0
									SSVLGFACK	C8(Carbamidomethyl)	0	968.486	2.5e-05	0.000460979	1.78468	0	1.49651	0	2.06454	0	1.45556	0
									MLEDWIKPENFQK	M1(Oxidation)	0	1693.82	0	2.75181e-05	3.38962	0
									IAIPDFGTGAMENWGLITYR	M11(Oxidation)	0	2241.1	0	1.04256e-09	5.29952	0
									IVTIAEPFNTELQLWQMESFFAK	M17(Oxidation)	0	2758.38	0	2.77571e-05	3.49717	0
									EYGALSNMPVAK	M8(Oxidation)	0	1295.63	0	3.05149e-05	2.65187	0	2.11629	0	2.22655	0
IPI00014850	Astrocytic phosphoprotein PEA-15	PEA15	30	3	10	130	15.0308	5.021
									ISEEDELDTK		0	1178.54	0	0.00208918							2.88887	0	2.5912	0
									LDKDNLSYIEHIFEISR		1	2092.07	0	2.41038e-06							4.73224	0
									RPDLLTMVVDYR		0	1477.79	0	0.000108586							3.30995	0
IPI00015018	Inorganic pyrophosphatase	PPA1	3.46	3	3	289	32.6392	5.85889
									DKDFAIDIIK		1	1177.65	0.000243	0.0366931					2.12508	0
									YVANLFPYK		0	1114.59	0.001599	0.0296322							1.97616	0
									VLGILAMIDEGETDWK	M7(Oxidation)	0	1805.9	0	1.28595e-05							3.93483	0
IPI00015077	Eukaryotic translation initiation factor 1	EIF1	14.16	1	4	113	12.7246	7.44482
									GDDLLPAGTEDYIHIR		0	1784.89	0	0.00028472							2.21068	0	2.11062	0
IPI00015180	Protein Shroom2	SHROOM2	0.5	1	1	1616	176.303	7.09326
									MNEVGLTR	N-Term(Acetyl)	0	961.476	0.004787	0.113255	1.23271	0
IPI00015309	Keratin, type I cytoskeletal 12	KRT12	4.05	1	60	494	53.4784	4.77979
									AQYETIAEQNR	N-Term(Acetyl)	0	1364.64	0.000604	0.0675232	1.14949	0
IPI00015345	Isoform 1 of Cadherin EGF LAG seven-pass G-type receptor 3	CELSR3	0.27	1	1	3312	357.961	6.68311
									GLLSVTVTR	N-Term(Acetyl)	0	987.583	0.005684	0.115834							1.39776	0
IPI00015351	Isoform 1 of PITH domain-containing protein 1	PITHD1	27.01	5	7	211	24.1627	5.74463
									DLTGELEYATK		0	1239.61	0	0.00653676									2.08653	0
									FVESDADEELLFNIPFTGNVK		0	2384.16	0.000662	0.0409817									3.17561	0
									GLAYGLYLR		0	1025.58	0.000127	0.0146831									2.26703	0
									GVFKPWEER		0	1147.59	0.000237	0.0233176									2.18639	0
									VFYIGLR		0	867.51	0.002037	0.0917218									1.88448	0
IPI00015401	Isoform 2 of Arf-GAP with GTPase, ANK repeat and PH domain-containing protein 2	AGAP2	0.96	1	2	836	90.4815	8.77783
									VFQEVAQK		0	948.514	0.003503	0.0684204					2.13972	0
IPI00015655	Isoform 2 of Pregnancy-specific beta-1-glycoprotein 6	PSG6	10.61	1	37	424	47.4713	8.71924
									SNPVTLNVLYGPDLPR		0	1754.94	0	6.36169e-05			3.61811	0
IPI00015688	Glypican-1	GPC1	9.86	10	11	558	61.641	7.29834
									DLYSELR		0	895.451	0.008137	0.189296	1.03826	0
									GANLHLEETLAEFWAR		0	1856.93	0	3.00021e-05	3.23599	0
									GFSLSDVPQAEISGEHLR		0	1941.97	0.00324	0.0408105			1.30474	0
									QAEALRPFGEAPR		0	1441.76	0.009164	0.159141			1.3659	0
									SFVQGLGVASDVVR		0	1433.78	0	1.98542e-07			4.56464	0	2.79524	0
									SHAELETALR		0	1126.58	0	4.33199e-05			2.93333	0
									TLQATFPGAFGELYTQNAR		0	2085.04	0	2.80271e-09	5.15929	0
									VLQAMLATQLR		0	1243.72	4.7e-05	0.00108948	2.65359	0			1.43826	0
									VAQVPLGPECSR	C10(Carbamidomethyl)	0	1312.67	4.7e-05	0.00145824	2.25294	0			1.80733	0
									VLQAMLATQLR	M5(Oxidation)	0	1259.71	0	0.00083652	2.82957	0	1.53145	0	2.30285	0
IPI00015777	Uncharacterized protein	MAP4K4	7.77	1	1	193	21.6482	8.49951
									EDGNGCFICMSLEQC	C6(Carbamidomethyl); C9(Carbamidomethyl); C15(Carbamidomethyl)	0	1819.68	0.0038	0.079413							1.63556	0
IPI00015881	Isoform 1 of Macrophage colony-stimulating factor 1	CSF1	22.56	13	254	554	60.1419	5.2876
									AFLLVQDIMEDTMR		0	1681.83	0	0.000106659	2.9825	0	4.22338	0	4.56228	0	3.93804	0
									DNTPNAIAIVQLQELSLR		0	1995.09	0	9.23299e-06			4.76377	0	5.10499	0
									FNSVPLTDTGHER		0	1472.71	0	0.0121872									2.10365	0
									FRDNTPNAIAIVQLQELSLR		1	2298.26	0	4.04659e-05			3.98822	0	3.59483	0
									ISSLRPQGLSNPSTLSAQPQLSR		0	2437.31	0	1.31515e-09			5.69892	0
									NLLDKDWNIFSK		1	1492.78	0	0.000485429	3.61662	0	3.43282	0	3.85462	0	3.08691	0
									SHSSGSVLPLGELEGR		0	1624.83	0	1.51431e-08	4.62496	0	4.73085	0	4.30788	0	3.06983	0	4.13687	0
									TFYETPLQLLEK		0	1481.79	0	0.00475102	2.1815	0	2.87864	0	3.24161	0	2.9082	0	2.65273	0
									STCQSFEPPETPVVK	C3(Carbamidomethyl)	0	1705.81	0	9.02643e-07			4.15534	0
									DPVCYLK	C4(Carbamidomethyl)	0	894.439	0.000556	0.00840234					1.88974	0
									AFLLVQDIMEDTMR	M13(Oxidation)	0	1697.83	0	0.000222211			3.61146	0	4.06266	0
									AFLLVQDIMEDTMR	M9(Oxidation)	0	1697.82	0	7.69301e-07	3.38225	0	1.7809	0	4.06579	0	4.04879	0
									AFLLVQDIMEDTMR	M9(Oxidation); M13(Oxidation)	0	1713.82	0	1.24085e-06			3.7842	0	3.72411	0
IPI00015891	Prefoldin subunit 4	PFDN4	28.36	3	11	134	15.3046	4.52588
									AAAEDVNVTFEDQQK		0	1664.77	0	0.0082413									1.86621	0
									ITELKEEIEVK		1	1330.75	0	0.000897495							3.21608	0	2.82528	0
									NLQEEIDALESR		0	1416.69	0	0.000340835							2.86292	0
IPI00015924	Isoform 1 of Tuftelin-interacting protein 11	TFIP11	2.15	1	1	837	96.7584	5.66846
									QLQYERDMVVNLFHELEK	N-Term(Acetyl); M8(Oxidation)	1	2349.15	0.000321	0.0109051			1.62835	0
IPI00016027	Frizzled-2	FZD2	1.42	1	7	565	63.512	8.104
									FGFQWPER		0	1066.51	0	0.0140201	1.56435	0			2.58067	0
IPI00016150	Neuroserpin	SERPINI1	41.22	14	40	410	46.3971	4.90674
									ALGITEIFIK		0	1104.67	0	5.60483e-05			2.2399	0	2.94543	0
									AQLVEEWANSVK		0	1373.71	0	5.89357e-06					3.24494	0
									DFDAATYLALINAVYFK		0	1934.99	0	3.48476e-05					3.33384	0
									EFSNMVTAK		0	1026.49	0.009169	0.196685					1.46551	0
									FTVEQEIDLK		0	1221.63	4.7e-05	0.00145523					2.47977	0
									FTVEQEIDLKDVLK		1	1676.91	0	0.000195465					3.0761	0
									MAVLYPQVIVDHPFFFLIR		0	2305.25	0.000632	0.0102126					2.35753	0
									TGTILFMGR		0	995.534	0	0.000111871					3.02242	0
									VEVYLPR		0	875.497	0.00357	0.0707532					1.59238	0
									YFNAAVNHVDFSQNVAVANYINK		0	2598.27	0.001025	0.0172481					2.37512	0
									MAVLYPQVIVDHPFFFLIR	M1(Oxidation)	0	2321.25	0	2.60642e-05			3.26307	0	2.65518	0
									ATGEDENILFSPLSIALAMGMMELGAQGSTQK	M19(Oxidation); M21(Oxidation); M22(Oxidation)	0	3358.58	2.5e-05	0.000413931					3.88092	0
									VMHPETMNTSGHDFEEL	M2(Oxidation); M7(Oxidation)	0	2005.83	0	1.71795e-05			2.88997	0	1.77266	0
									TGTILFMGR	M7(Oxidation)	0	1011.53	2.5e-05	0.000352769			1.75972	0	2.40661	0
IPI00016179	Protein S100-A13	S100A13	11.22	2	2	98	11.4641	6.16357
									SLDVNQDSELK		0	1247.61	0.000488	0.0433765									2.27799	0
									SLDVNQDSELK	N-Term(Acetyl)	0	1289.62	0.008459	0.179124							1.7039	0
IPI00016334	Isoform 1 of Cell surface glycoprotein MUC18	MCAM	10.53	12	32	646	71.5626	5.75732
									APEEPNIQVNPLGIPVNSK		0	2016.08	0	9.68601e-10			4.91627	0
									EETGQVLER		0	1060.53	0.000107	0.00387575	2.02628	0	2.11072	0	1.5588	0
									EVTVPVFYPTEK		0	1408.74	0	0.000298252	1.94715	0	2.18646	0
									GATLALTQVTPQDER		0	1599.83	0	3.92031e-06	1.52479	0	3.59993	0
									GPVLQLHDLK		0	1119.65	0	0.000704682	3.02191	0	3.33111	0
									GPVLQLHDLKR		1	1275.75	6.3e-05	0.000424303	2.59603	0
									TQLVNVAIFGPPWMAFK		0	1919.02	0	6.8307e-07	5.25239	0
									VHIQSSQTVESSGLYTLQSILK		0	2418.29	0	3.0032e-06	4.46107	0
									VLSTLNVLVTPELLETGVECTASNDLGK	C20(Carbamidomethyl)	0	2972.55	0	8.56623e-07	5.17816	0
									EPEEVATCVGR	C8(Carbamidomethyl)	0	1246.57	0	2.56742e-05	2.58177	0	2.78285	0
									EDKDAQFYCELNYR	C9(Carbamidomethyl)	1	1850.79	0	5.23471e-06	4.15399	0	1.79824	0	1.33419	0
									VWLEVEPVGMLK	M10(Oxidation)	0	1415.76	0	0.000361671			3.39899	0
IPI00016339	Ras-related protein Rab-5C	RAB5C	10.65	2	5	216	23.4678	8.41162
									GVDLQENNPASR		0	1299.63	0.000113	0.000797165							2.40587	0
									LVLLGESAVGK		0	1085.66	0	0.00366183									2.27288	0
IPI00016450	Amiloride-sensitive sodium channel subunit gamma	SCNN1G	1.69	1	2	649	74.2221	7.50342
									IPLLIFDQDEK		0	1330.73	0	0.000177812									3.04389	0
IPI00016513	Ras-related protein Rab-10	RAB10	11	1	2	200	22.5266	8.38232
									AFLTLAEDILR		0	1261.72	0	0.00521428									2.65399	0
IPI00016605	UPF0587 protein C1orf123	C1orf123	20.63	2	8	160	18.0368	5.0083
									AQESVGIYEVTHQFVK		0	1834.93	0	5.51593e-08							4.19401	0
									ATLENITNLRPVGEDFR		0	1945.02	0.000165	0.00116711							2.20814	0	1.91353	0
IPI00016610	Poly(rC)-binding protein 1	PCBP1	3.65	1	1	356	37.4739	7.09326
									IITLTGPTNAIFK		0	1388.82	4.4e-05	0.0163352					3.08257	0
IPI00016645	Isoform 1 of Ephrin type-A receptor 7	EPHA7	7.62	5	26	998	112.024	5.79541
									AFTAAGYGNYSPR		0	1374.64	0	0.000122969	1.30869	0	2.30237	0	2.61591	0
									IDTIAADESFTQGDLGER		0	1937.9	0	1.78026e-09					3.84541	0
									LDVATLEEATGK		0	1246.65	0	5.77131e-06					2.97779	0
									STSASINNLKPGTVYVFQIR		0	2195.18	0	4.51904e-06					3.16838	0
									DCNSLPGVLGTCK	C2(Carbamidomethyl); C12(Carbamidomethyl)	0	1420.66	0	6.11021e-05					2.53925	0	2.39802	0
IPI00016679	SLIT and NTRK-like protein 5	SLITRK5	2.3	2	2	958	107.418	6.94678
									FVPLTHLDLR		0	1210.7	0.001893	0.0333563					2.40966	0
									GIISLSEISPPR		0	1268.72	0.008366	0.175413					1.6308	0
IPI00016786	Isoform 2 of Cell division control protein 42 homolog	CDC42	32.46	5	15	191	21.245	6.55127
									NVFDEAILAALEPPEPK		0	1852.97	0	0.00210772									3.43118	0
									TPFLLVGTQIDLR		0	1472.85	0	0.000210588									3.68966	0
									TCLLISYTTNK	C2(Carbamidomethyl)	0	1313.68	0	0.00280934									2.3758	0
									YVECSALTQK	C4(Carbamidomethyl)	0	1198.58	0	0.00922401									2.33063	0
									WVPEITHHCPK	C9(Carbamidomethyl)	0	1403.69	0.000791	0.0492044									1.77567	0
IPI00017160	Vacuolar protein sorting-associated protein VTA1 homolog	VTA1	9.77	4	8	307	33.8579	6.29053
									LMDQLEALK		0	1060.57	0.000242	0.00287632					1.91614	0
									LMDQLEALKK		1	1188.67	0	5.13699e-05					2.33524	0
									YAGSALQYEDVSTAVQNLQK		0	2185.08	0.001009	0.0165595					1.62066	0
									LMDQLEALKK	M2(Oxidation)	1	1204.66	0.00016	0.0020223					2.75691	0
IPI00017203	RecQ-mediated genome instability protein 1	RMI1	3.04	1	1	625	70.1004	4.95752
									DLIDLCCLMTISFNPSLSK	C6(Carbamidomethyl); C7(Carbamidomethyl)	0	2227.07	0.00522	0.162567									2.61261	0
IPI00017526	Protein S100-P	S100P	54.74	8	208	95	10.3932	4.88135
									ELPGFLQSGK		0	1075.58	0	0.0122472	1.8128	0					1.69358	0	2.09719	0
									ELPGFLQSGKDKDAVDK		2	1846.95	0	0.00994907	3.35294	0
									MTELETAMGMIIDVFSR		0	1943.93	0	0.00545329									4.17362	0
									YSGSEGSTQTLTK		0	1358.64	0	0.000481413	3.34052	0	3.14187	0	3.60044	0	4.01859	0	4.249	0
									MTELETAMGMIIDVFSR	M1(Oxidation)	0	1959.92	0	0.000976937									5.23316	0
									MTELETAMGMIIDVFSR	M1(Oxidation); M10(Oxidation)	0	1975.91	0	0.00114883									4.92285	0
									MTELETAMGMIIDVFSR	M1(Oxidation); M8(Oxidation); M10(Oxidation)	0	1991.91	0	0.000802208									4.88072	0
									VLMEKELPGFLQSGK	M3(Oxidation)	1	1691.9	0	0.00430362									2.84337	0
IPI00017601	Ceruloplasmin	CP	60.19	61	1260	1065	122.128	5.71924
									AEEEHLGILGPQLHADVGDK		0	2128.07	0	2.17313e-06	6.76771	0	5.12212	0	1.95056	0	3.57196	0	4.66552	0
									AETGDKVYVHLK		1	1359.73	0.006001	0.10924			1.07081	0
									ALYLQYTDETFR		0	1519.74	0	0.00274656	2.87779	0	3.70602	0	3.6896	0	3.82042	0	3.90513	0
									DDEEFIESNK		0	1225.52	0	0.000138255			2.55859	0
									DIFTGLIGPMK		0	1191.64	0	0.000162663	1.81451	0	2.96998	0	2.72995	0	2.38161	0	2.69094	0
									DVDKEFYLFPTVFDENESLLLEDNIR		1	3160.53	0	1.17728e-06			4.27834	0	3.45489	0			3.9527	0
									EFYLFPTVFDENESLLLEDNIR		0	2703.32	0	6.07702e-07	4.23333	0
									ELHHLQEQNVSNAFLDK		0	2022.01	0	9.19989e-08			3.65402	0
									ERGPEEEHLGILGPVIWAEVGDTIR		1	2772.43	0	1.57728e-12			6.11811	0					5.10166	0
									EYTDASFTNR		0	1203.53	0	5.88606e-05	1.96609	0	3.00112	0	2.29982	0	1.47602	0	2.11155	0
									GAYPLSIEPIGVR		0	1371.76	0	3.0524e-05	2.75497	0	3.16348	0	3.00365	0	2.39305	0	2.62724	0
									GEFYIGSK		0	900.446	0.000458	0.054056	1.80477	0	1.96913	0	1.58715	0
									GPEEEHLGILGPVIWAEVGDTIR		0	2487.29	0	2.76204e-10	3.14154	0	5.48191	0	5.06999	0	4.64092	0	4.65545	0
									GVYSSDVFDIFPGTYQTLEMFPR		0	2669.25	0	2.4651e-06			4.04518	0	2.42858	0	3.56942	0	3.84424	0
									HYYIAAEEIIWNYAPSGIDIFTK		0	2714.34	0	1.4338e-07			4.82871	0
									HYYIGIIETTWDYASDHGEK		0	2398.1	0	3.88626e-13	4.4264	0	6.15522	0	4.46635	0	5.6773	0	5.74101	0
									HYYIGIIETTWDYASDHGEKK		1	2526.19	0	0.00500007	3.61205	0	2.95409	0
									IYHSHIDAPK		0	1180.61	0	0.00100235	3.66063	0	2.92541	0	2.62002	0	2.19183	0
									KAEEEHLGILGPQLHADVGDK		1	2256.16	0	1.15147e-07	8.67441	0	6.35349	0	6.23437	0	5.96031	0	6.36382	0
									KALYLQYTDETFR		1	1647.84	0	2.27988e-06	3.5011	0	4.27466	0			3.37481	0	3.47101	0
									KLISVDTEHSNIYLQNGPDR		1	2299.17	0	4.67554e-10	5.10984	0	6.26178	0			4.60928	0	4.2824	0
									LISVDTEHSNIYLQNGPDR		0	2171.07	0	1.89239e-06	2.29145	0	5.0112	0	3.74751	0	5.33481	0	4.60371	0
									MFTTAPDQVDK		0	1252.59	0.000109	0.00126674			2.27879	0
									MFTTAPDQVDKEDEDFQESNK		1	2474.08	0	8.39494e-05	3.65722	0	4.63916	0	2.74323	0			2.31007	0
									MYYSAVDPTK		0	1174.54	0	0.000449757	1.95788	0	3.13243	0	2.38449	0			2.43693	0
									MYYSAVDPTKDIFTGLIGPMK		1	2347.17	0	9.37416e-10			5.32012	0
									NMATRPYSIHAHGVQTESSTVTPTLPGETLTYVWK		0	3872.92	0	2.06436e-05			4.30768	0
									NNEGTYYSPNYNPQSR		0	1903.82	0	3.29368e-07	2.10337	0	4.29521	0	4.13052	0			3.15909	0
									QKDVDKEFYLFPTVFDENESLLLEDNIR		2	3416.68	0.002567	0.0329462			3.16971	0
									QSEDSTFYLGER		0	1431.64	0	3.77489e-05	2.12221	0	3.1358	0
									QYTDSTFR		0	1017.46	6.7e-05	0.0163146	1.94076	0
									RPYLKVFNPR		1	1289.75	0.002644	0.0342841			1.73357	0
									RQSEDSTFYLGER		1	1587.74	0	0.00658928	3.69173	0	3.10171	0
									SVPPSASHVAPTETFTYEWTVPK		0	2531.25	0	9.70859e-07			3.50474	0	2.63735	0
									TTIEKPVWLGFLGPIIK		0	1912.13	0	2.33917e-05	2.31258	0	4.45663	0	4.09279	0	4.02829	0	4.328	0
									VDKDNEDFQESNR		1	1595.69	0	8.6842e-07	3.19935	0	3.98476	0	3.76897	0			3.32682	0
									VNKDDEEFIESNK		1	1566.73	0	5.32403e-06	3.03001	0	3.97391	0	3.52397	0	3.58034	0	3.02616	0
									VTFHNKGAYPLSIEPIGVR		1	2098.14	0	9.06296e-09			4.56011	0
									WYLFGMGNEVDVHAAFFHGQALTNK		0	2852.36	0	2.50839e-08			4.09311	0
									SGAGTEDSACIPWAYYSTVDQVK	C10(Carbamidomethyl)	0	2505.13	0	2.75384e-08			4.48546	0
									EVGPTNADPVCLAK	C11(Carbamidomethyl)	0	1470.73	0	0.00059362	2.31134	0	3.23504	0	3.32098	0			2.01676	0
									AGLQAFFQVQECNK	C12(Carbamidomethyl)	0	1639.79	0	4.28509e-07			3.95061	0
									DIASGLIGPLIICK	C13(Carbamidomethyl)	0	1469.84	0	8.45905e-05	2.38857	0	3.89046	0	4.21571	0	3.62132	0	3.63065	0
									DLYSGLIGPLIVCR	C13(Carbamidomethyl)	0	1575.86	0	1.67437e-07	2.4347	0	3.84272	0	2.82062	0	2.75851	0	2.83787	0
									MHSMNGFMYGNQPGLTMCK	C18(Carbamidomethyl)	0	2203.93	0	2.5169e-08			2.83247	0
									VYPGEQYTYMLLATEEQSPGEGDGNCVTR	C26(Carbamidomethyl)	0	3264.44	0	3.97015e-05			3.48125	0
									TYCSEPEKVDKDNEDFQESNR	C3(Carbamidomethyl)	2	2590.09	0	5.03237e-06	4.42396	0	4.92651	0	3.6649	0			2.68069	0
									ADDKVYPGEQYTYMLLATEEQSPGEGDGNCVTR	C30(Carbamidomethyl)	1	3693.62	0	8.79454e-07			5.67782	0
									MFTTAPDQVDK	M1(Oxidation)	0	1268.58	0.002759	0.0348616			1.80505	0
									MFTTAPDQVDKEDEDFQESNK	M1(Oxidation)	1	2490.06	0	8.98225e-06	5.40638	0	3.93982	0	2.96329	0			2.60213	0
									MYYSAVDPTK	M1(Oxidation)	0	1190.54	0	0.000204879	2.01088	0	2.92463	0	2.60436	0			2.63938	0
									MYYSAVDPTKDIFTGLIGPMK	M1(Oxidation)	1	2363.16	0	5.44165e-05			4.33588	0
									MYYSAVDPTKDIFTGLIGPMK	M1(Oxidation); M20(Oxidation)	1	2379.16	0	5.55227e-08			4.04906	0
									DIFTGLIGPMK	M10(Oxidation)	0	1207.64	0	0.000309252	1.47348	0	3.00102	0	2.6141	0			2.7356	0
									ADDKVYPGEQYTYMLLATEEQSPGEGDGNCVTR	M14(Oxidation); C30(Carbamidomethyl)	1	3709.63	0	3.91327e-07			3.97029	0
									DTANLFPQTSLTLHMWPDTEGTFNVECLTTDHYTGGMK	M15(Oxidation); C27(Carbamidomethyl)	0	4344.95	0	0.000246133			3.53955	0
									DTANLFPQTSLTLHMWPDTEGTFNVECLTTDHYTGGMK	M15(Oxidation); C27(Carbamidomethyl); M37(Oxidation)	0	4360.94	0	0.000387422			3.24172	0
									IDTINLFPATLFDAYMVAQNPGEWMLSCQNLNHLK	M16(Oxidation); M25(Oxidation); C28(Carbamidomethyl)	0	4096.95	0.000121	0.0029754	1.73594	0
									NMATRPYSIHAHGVQTESSTVTPTLPGETLTYVWK	M2(Oxidation)	0	3888.91	0.000109	0.00147616			3.01474	0
									GVYSSDVFDIFPGTYQTLEMFPR	M20(Oxidation)	0	2685.25	0	0.00043836			3.16354	0			3.25339	0	2.79185	0
									WYLFGMGNEVDVHAAFFHGQALTNK	M6(Oxidation)	0	2868.35	0	4.00253e-09			3.778	0
IPI00017672	cDNA FLJ25678 fis, clone TST04067, highly similar to PURINE NUCLEOSIDE PHOSPHORYLASE	PNP	36.52	7	17	293	32.5304	7.21045
									FEVGDIMLIR		0	1192.64	0	3.01391e-05							2.87467	0
									LEQFVSILMASIPLPDK		0	1901.05	2.9e-05	0.000340336							3.10843	0
									LGADAVGMSTVPEVIVAR		0	1784.96	0	7.37015e-06							3.08227	0
									NTAEWLLSHTK		0	1299.67	0	9.07785e-05							2.72998	0
									VFGFSLITNK		0	1125.63	0	4.14115e-05							3.24508	0
									VFHLLGVDTLVVTNAAGGLNPK		0	2235.25	0	6.89526e-07							3.60433	0
									HRPQVAIICGSGLGGLTDK	C9(Carbamidomethyl)	0	1979.05	0	8.21912e-09							4.75859	0
IPI00017704	Coactosin-like protein	COTL1	55.63	8	47	142	15.935	5.66846
									AAYNLVR		0	806.452	0.000805	0.0597553							1.72651	0	1.99338	0
									DDGSAVIWVTFK		0	1337.67	0.00025	0.0175639							2.15149	0	1.90445	0
									ELEEDFIK		0	1022.5	0.000133	0.0284051	1.69828	0					1.76799	0	2.12738	0
									EVVQNFAK		0	934.498	0.002019	0.0657941							1.75106	0	2.0691	0
									FALITWIGENVSGLQR		0	1803.97	0	5.62602e-07							4.07096	0
									FTTGDAMSK		0	957.434	0	0.000225924			1.49249	0					1.25447	0
									KELEEDFIK		1	1150.6	0	0.000721303	3.72775	0					2.10916	0	1.95261	0
									YDGSTIVPGEQGAEYQHFIQQCTDDVR	C22(Carbamidomethyl)	0	3113.39	0	0.000125178							3.30902	0	2.75823	0
IPI00017799	cDNA FLJ55158, highly similar to Thioredoxin, mitochondrial	TXN2	7.61	1	2	197	21.8113	8.57275
									FVGIKDEDQLEAFLK		1	1751.92	0	0.000251007									4.29612	0
IPI00017987	Cornifin-A	SPRR1A	19.1	1	1	89	9.87088	8.48486
									VPEPCPSTVTPAPAQQK	C5(Carbamidomethyl)	0	1806.91	0.000309	0.00273272							2.64857	0
IPI00018078	Melanoma-associated antigen 12	MAGEA12	4.46	1	1	314	34.8146	4.729
									IWEELSVLEASDGR		0	1603.8	0.006121	0.180307									1.80007	0
IPI00018110	Transcription initiation factor TFIID subunit 11	TAF11	4.74	1	2	211	23.2927	4.88135
									WGEMPPLQPK		0	1182.6	0.00522	0.161959									1.4913	0
IPI00018146	14-3-3 protein theta	YWHAQ	17.14	6	53	245	27.7468	4.77979
									AVTEQGAELSNEER		0	1532.72	0	3.77188e-06							2.95339	0
									TAFDEAIAELDTLNEDSYK		0	2144.99	0	8.3506e-11							5.52516	0
									YLIANATNPESK		0	1320.68	4.4e-05	0.00888918					2.47878	0
									SICTTVLELLDK	C3(Carbamidomethyl)	0	1391.75	0	0.00231767					2.77187	0	2.12607	0
									YLAEVACGDDR	C7(Carbamidomethyl)	0	1268.56	0	0.000141703							1.97565	0
									YLAEVACGDDRK	C7(Carbamidomethyl)	1	1396.65	2.9e-05	0.000399751							2.94094	0
IPI00018236	Ganglioside GM2 activator	GM2A	45.08	11	293	193	20.8247	5.31299
									EGTYSLPK		0	894.456	0.002658	0.159834	1.09962	0
									EVAGLWIK		0	915.529	0.000245	0.0309874	1.99458	0	1.69345	0	1.80207	0	2.30295	0	1.9646	0
									IESVLSSSGK		0	1006.54	0	0.00560646	2.2465	0	1.71208	0	1.54826	0	2.78957	0	1.97295	0
									IESVLSSSGKR		1	1162.64	0.000724	0.044455									2.4245	0
									SEFVVPDLELPSWLTTGNYR		0	2323.16	0	3.53858e-05	1.53093	0	4.28896	0	4.12107	0	4.33292	0	4.4122	0
									VDLVLEK		0	815.487	0.000153	0.0158025	1.68941	0	2.39619	0	2.38626	0	2.63308	0	2.18601	0
									VDLVLEKEVAGLWIK		1	1712	0	0.000127059									4.49159	0
									KPSQLSSFSWDNCDEGKDPAVIR	C13(Carbamidomethyl)	1	2636.24	0	1.10375e-05							3.73554	0
									IPCTDYIGSCTFEHFCDVLDMLIPTGEPCPEPLR	C3(Carbamidomethyl); C10(Carbamidomethyl); C16(Carbamidomethyl); C29(Carbamidomethyl)	0	4039.81	0	0.00220408	2.05624	0							2.97793	0
									IPCTDYIGSCTFEHFCDVLDMLIPTGEPCPEPLR	C3(Carbamidomethyl); C10(Carbamidomethyl); C16(Carbamidomethyl); M21(Oxidation); C29(Carbamidomethyl)	0	4055.8	0	0.000281062	3.34306	0			2.88398	0			3.78317	0
									TYGLPCHCPFK	C6(Carbamidomethyl); C8(Carbamidomethyl)	0	1379.62	0	0.0111247	2.41161	0					2.29471	0
IPI00018275	Prion-like protein doppel	PRND	16.48	3	12	176	20.2804	9.02686
									KLDIDFGAEGNR		1	1334.67	0	0.00481443	2.79355	0			2.79598	0
									LHQQVLWR		0	1079.61	4.4e-05	0.0238035					2.39685	0
									LVQELCSLK	C6(Carbamidomethyl)	0	1089.6	0.000243	0.0333844					1.9778	0
IPI00018278	Histone H2A.V	H2AFV	31.25	2	22	128	13.5005	10.5796
									ATIAGGGVIPHIHK		0	1370.79	0	0.0013167									3.03425	0
									GDEELDSLIK		0	1118.56	0.000311	0.0267484									2.04265	0
IPI00018279	Collagen alpha-3(V) chain	COL5A3	1.03	2	3	1745	172.016	6.87354
									FISIAGLTVLGTQDLGEK		0	1862.03	0	5.95361e-05					3.49261	0
									ALGVQGGQAGVPEGPGFCPQR	C18(Carbamidomethyl)	0	2082.02	0	5.15917e-05					2.4765	0	3.06071	0
IPI00018471	Smoothened homolog	SMO	1.02	1	1	787	86.341	8.33838
									LVLWSGLR		0	943.568	0.00028	0.00772732	1.48143	0
IPI00018534	Histone H2B type 1-L	HIST1H2BL	26.98	2	36	126	13.9436	10.3159
									ESYSVYVYK		0	1137.55	0.000204	0.00777042			1.00359	0					1.66996	0
									KESYSVYVYK		1	1265.64	0	0.00559343							2.61607	0	2.24093	0
IPI00018901	Isoform 1 of Gamma-glutamyltranspeptidase 1	GGT1	17.4	9	83	569	61.3718	7.12256
									DIQAAGGIVTAEDLNNYR		0	1919.95	0	1.27205e-05					2.76843	0
									FVDVTEVVR		0	1063.58	0	8.77416e-05	2.69166	0	2.3969	0	3.03937	0	2.76011	0
									GGLSVAVPGEIR		0	1154.65	0	6.58308e-06			2.37063	0	2.99968	0
									GLAAALENK		0	886.499	4.7e-05	0.00120927					2.66657	0
									GLAAALENKR		1	1042.6	0.000138	0.00605375			2.77452	0	2.35207	0
									LFQPSIQLAR		0	1172.68	0	1.6317e-05	1.83864	0	2.07377	0	2.88945	0
									NIDQAVTAALETR		0	1401.73	0	3.6662e-06			3.11968	0			3.65527	0
									TAGGWAAASDSR		0	1149.53	0	1.31e-05							3.06165	0
									TVIEQQPVLCEVFCR	C10(Carbamidomethyl); C14(Carbamidomethyl)	0	1877.93	0	3.56261e-08			2.59196	0	4.58849	0
IPI00018909	Trefoil factor 3	TFF3	33.08	5	507	130	14.2429	7.44482
									GCCFDSR	C2(Carbamidomethyl); C3(Carbamidomethyl)	0	901.329	0.000202	0.0164032	1.24188	0					1.98797	0	1.91225	0
									VDCGYPHVTPK	C3(Carbamidomethyl)	0	1272.6	0	0.00458271	2.96684	0	3.49664	0	3.21506	0	3.69238	0	3.92195	0
									VDCGYPHVTPKECNNR	C3(Carbamidomethyl); C13(Carbamidomethyl)	1	1945.86	0.003836	0.127702									2.04834	0
									DRVDCGYPHVTPK	C5(Carbamidomethyl)	1	1543.74	0	0.000819932	4.16683	0	2.33849	0	2.4716	0	2.99302	0	3.56537	0
									IPGVPWCFKPLQEAECTF	C7(Carbamidomethyl); C16(Carbamidomethyl)	0	2179.03	0	0.000207421	0.718065	0	2.90373	0	3.56731	0	4.02999	0	4.13015	0
IPI00018953	Dipeptidyl peptidase 4	DPP4	10.84	16	23	766	88.2225	6.03662
									HSYTASYDIYDLNK		0	1689.77	0	3.14072e-07	3.50691	0			2.27476	0
									HSYTASYDIYDLNKR		1	1845.87	0	5.3128e-07			4.38354	0
									IEPNLPSYR		0	1088.57	6.7e-05	0.0202822	1.67197	0
									IISNEEGYR		0	1080.53	6.3e-05	0.000569065	2.54923	0			1.19452	0
									IQLSDYTK		0	967.509	0.003774	0.0573489			1.57455	0
									ISLQWLR		0	915.542	0.000287	0.00444281			2.40565	0
									KTYTLTDYLK		1	1245.67	0.000254	0.00243033			2.18131	0
									LGTFEVEDQIEAAR		0	1577.78	0	2.49054e-07			3.55837	0
									TYTLTDYLK		0	1117.58	0.00115	0.0157426			1.93339	0
									VLEDNSALDK		0	1103.56	0	0.0018642	1.74235	0	2.34561	0
									WEYYDSVYTER		0	1510.65	6.3e-05	0.00138198	2.34174	0
									WISDHEYLYK		0	1353.65	0	0.000499319			1.98868	0
									HICYFQIDK	C3(Carbamidomethyl)	0	1223.59	0	9.10668e-05	2.54345	0	2.74001	0
									WNCLVAR	C3(Carbamidomethyl)	0	918.46	0.009092	0.220483	2.03621	0
									VTCLSCELNPER	C3(Carbamidomethyl); C6(Carbamidomethyl)	0	1477.67	0	1.90873e-05	2.9582	0	1.91469	0
									MLQNVQMPSK	M7(Oxidation)	0	1191.58	0.000121	0.00301829	2.05093	0
IPI00019038	Lysozyme C	LYZ	45.27	5	51	148	16.5263	9.15869
									LGMDGYR		0	811.376	0.000561	0.0219541			1.47478	0					1.04993	0
									STDYGIFQINSR		0	1400.68	0	0.000193865			2.25187	0					4.4419	0
									WESGYNTR		0	1012.45	0	0.000288171			1.7449	0					1.70159	0
									TPGAVNACHLSCSALLQDNIADAVACAK	C8(Carbamidomethyl); C12(Carbamidomethyl); C26(Carbamidomethyl)	0	2927.38	0	8.81388e-06									4.7607	0
									GISLANWMCLAK	M8(Oxidation); C9(Carbamidomethyl)	0	1379.68	0	0.000175039			1.42245	0					2.62425	0
IPI00019157	Chondroitin sulfate proteoglycan 4	CSPG4	2.02	4	59	2322	250.382	5.46533
									GSLLLGGLDAEASR		0	1358.73	0	9.49142e-07					3.41729	0
									GVLSYLEPR		0	1033.57	0	0.00108622	2.26979	0	2.00779	0	2.68239	0	2.27963	0
									LEISVDQYPTHTSNR		0	1759.86	0	2.83049e-09			3.62268	0	4.4796	0	3.93326	0
									LVLGQEELR		0	1056.6	0	6.94497e-05	2.82428	0	2.54925	0	2.97552	0	2.79109	0	2.48034	0
IPI00019326	Adrenodoxin, mitochondrial	FDX1	25.54	4	12	184	19.3806	5.8335
									ITVHFINR		0	999.573	0.007172	0.200461									1.32634	0
									LDAITDEENDMLDLAYGLTDR		0	2383.1	0	1.19885e-05									5.57664	0
									VPETVADAR		0	957.501	0	0.00652853			1.79068	0					2.51011	0
									LGCQICLTK	C3(Carbamidomethyl); C6(Carbamidomethyl)	0	1092.55	0	0.00121406									2.40181	0
IPI00019329	Dynein light chain 1, cytoplasmic	DYNLL1	49.44	3	5	89	10.3591	7.40088
									NFGSYVTHETK		0	1282.61	0	0.00173387									2.11946	0
									YNPTWHCIVGR	C7(Carbamidomethyl)	0	1402.67	0	0.00182743									2.57419	0
									NADMSEEMQQDSVECATQALEK	M4(Oxidation); M8(Oxidation); C15(Carbamidomethyl)	0	2546.04	0	1.63529e-07									4.11944	0
IPI00019359	Keratin, type I cytoskeletal 9	KRT9	67.9	53	2491	623	62.0268	5.23682
									DIENQYETQITQIEHEVSSSGQEVQSSAK		0	3264.51	0	6.59701e-07	3.38159	0	6.08095	0	5.65872	0	6.12318	0	5.77483	0
									DQIVDLTVGNNK		0	1315.68	0	3.70996e-06	2.06755	0	3.75626	0	3.461	0	3.45046	0	3.57348	0
									EEMSQLTGQNSGDVNVEINVAPGK		0	2516.19	0	0.019832									2.82865	0
									EIETYHNLLEGGQEDFESSGAGK		0	2510.13	0	9.45086e-08	4.31686	0	5.16216	0	5.14409	0	5.93862	0	5.48899	0
									FEMEQNLR		0	1066.5	0	0.0107833	1.95378	0	1.2449	0			1.74356	0	1.84209	0
									FSSSSGYGGGSSR		0	1235.53	0	0.00158922	2.89952	0	2.91409	0	2.90522	0	2.95552	0	3.04248	0
									GGGGSFGYSYGGGSGGGFSASSLGGGFGGGSR		0	2705.16	0	5.11059e-05			4.41872	0	4.58835	0	5.02858	0	6.01142	0
									GGSGGSHGGGSGFGGESGGSYGGGEEASGSGGGYGGGSGK		0	3223.28	0	1.39591e-05			7.26434	0	6.69542	0	7.10145	0	7.69694	0
									GGSGGSYGGGGSGGGYGGGSGSR		0	1791.73	0	4.17999e-05	3.80848	0	5.47484	0	5.03202	0	5.16254	0	5.59047	0
									HGVQELEIELQSQLSK		0	1837.97	0	1.78694e-05	3.69265	0	6.44871	0	5.8213	0	6.16323	0	6.65255	0
									HGVQELEIELQSQLSKK		1	1966.06	0	2.71043e-06	4.68716	0	6.02344	0			4.76281	0	6.92303	0
									IKFEMEQNLR		1	1307.68	0	0.00195002	2.74826	0	3.38164	0	3.27816	0	3.26895	0	3.59998	0
									IQDWYDK		0	967.451	0.000357	0.0453235	1.57895	0	1.40657	0			1.14269	0	1.35268	0
									IQDWYDKK		1	1095.55	0.000245	0.03083	2.08403	0
									IQDWYDKKGPAAIQK		2	1760.93	0	0.00379259									2.89953	0
									KDIENQYETQITQIEHEVSSSGQEVQSSAK		1	3392.59	0	5.07022e-05			5.1367	0			4.57481	0	6.61756	0
									LASYLDKVQALEEANNDLENK		1	2377.19	0	2.44415e-05			4.73598	0			4.35097	0	5.14653	0
									LEKEIETYHNLLEGGQEDFESSGAGK		1	2880.35	0	5.42589e-05									5.68662	0
									MRLEKEIETYHNLLEGGQEDFESSGAGK		2	3167.5	0	0.00039206									5.12443	0
									MTLDDFR		0	897.413	0.000153	0.01213	2.05254	0	1.79721	0	1.84886	0	1.71834	0	1.80846	0
									NHKEEMSQLTGQNSGDVNVEINVAPGK		1	2895.39	0	0.000147552			3.98292	0					5.82256	0
									NHKEEMSQLTGQNSGDVNVEINVAPGKDLTK		2	3352.64	0	2.99012e-06	3.51375	0							7.23404	0
									NRKDIENQYETQITQIEHEVSSSGQEVQSSAK		2	3662.75	0	8.06689e-05									6.89746	0
									NYSPYYNTIDDLK		0	1605.74	0	0.00471815	2.00423	0	2.79618	0	2.47847	0	2.48928	0	2.85556	0
									NYSPYYNTIDDLKDQIVDLTVGNNK		1	2902.41	0	7.66576e-05	1.98212	0	4.72227	0	4.29581	0	3.83886	0	4.88505	0
									NYSPYYNTIDDLKDQIVDLTVGNNKTLLDIDNTR		2	3943.96	0	8.4653e-05									4.9541	0
									QEYEQLIAK		0	1121.59	0	0.0146927	1.9575	0	1.61993	0					1.58985	0
									QGVDADINGLR		0	1157.59	0	0.0027838	3.03766	0	2.76609	0	3.04006	0	2.9287	0	2.70452	0
									QVLDNLTMEK		0	1190.61	0	0.00550981	2.43565	0	2.43932	0	2.22149	0	2.34214	0	2.3139	0
									QVLDNLTMEKSDLEMQYETLQEELMALKK		2	3470.72	0	0.0060138									5.29083	0
[truncated: 11,012 more rows]

## Sheet: Table S1b_ID in Pregnancy 
Identifications in urine samples from both pregnant and non-pregnant patients are illustrated in red font.
Protein accessions	Protein description	Gene name
IPI00000059	Uncharacterized protein	CD58
IPI00000706	Sn1-specific diacylglycerol lipase alpha	DAGLA
IPI00000760	N(G),N(G)-dimethylarginine dimethylaminohydrolase 2	DDAH2
IPI00000811	Proteasome subunit beta type-6	PSMB6
IPI00000816	Isoform 1 of 14-3-3 protein epsilon	YWHAE
IPI00000833	Glycoprotein hormones alpha chain	CGA
IPI00000874	Peroxiredoxin-1	PRDX1
IPI00000891	Chorionic somatomammotropin hormone	CSH1;CSH2
IPI00001597	Lysyl oxidase homolog 1	LOXL1
IPI00001611	Isoform 1 of Insulin-like growth factor II	IGF2;INS;INS-IGF2
IPI00001637	Sodium/bile acid cotransporter	SLC10A1
IPI00001952	Endonuclease domain-containing 1 protein	ENDOD1
IPI00002191	Uncharacterized protein LP9056	ERVMER34-1
IPI00002234	Isoform 2 of Mucin-20	MUC20
IPI00002305	Occludin/ELL domain-containing protein 1	OCEL1
IPI00002435	CD27 antigen	CD27
IPI00002525	Neudesin	NENF
IPI00002745	Cathepsin Z	CTSZ
IPI00002884	Isoform 1 of PKHD domain-containing transmembrane protein C17orf101	C17orf101
IPI00002910	Isoform 1 of IGF-like family receptor 1	IGFLR1
IPI00002919	GTP-binding protein Di-Ras1	DIRAS1
IPI00002966	Heat shock 70 kDa protein 4	HSPA4
IPI00002968	Molybdopterin synthase sulfur carrier subunit	MOCS2
IPI00003102	Ciliary neurotrophic factor receptor subunit alpha	CNTFR
IPI00003176	Serine protease HTRA1	HTRA1
IPI00003269	Beta-actin-like protein 2	ACTBL2
IPI00003362	78 kDa glucose-regulated protein	HSPA5
IPI00003437	Guanylate cyclase activator 2B	GUCA2B
IPI00003470	Ig kappa chain V-I region Wes	-
IPI00003531	Immunoglobulin superfamily member 2	CD101
IPI00003590	Isoform 1 of Sulfhydryl oxidase 1	QSOX1
IPI00003799	Isoform 2 of Heme-binding protein 2	HEBP2
IPI00003815	Rho GDP-dissociation inhibitor 1	ARHGDIA
IPI00003817	Rho GDP-dissociation inhibitor 2	ARHGDIB
IPI00003865	Isoform 1 of Heat shock cognate 71 kDa protein	HSPA8
IPI00003919	Isoform 1 of Glutaminyl-peptide cyclotransferase	QPCT
IPI00003935	Histone H2B type 2-E	HIST2H2BE
IPI00003947	Ig lambda chain V-II region BUR	-
IPI00004101	Betaine--homocysteine S-methyltransferase 1	BHMT
IPI00004573	Polymeric immunoglobulin receptor	PIGR
IPI00004656	Beta-2-microglobulin	B2M
IPI00005024	Isoform 1 of Myb-binding protein 1A	MYBBP1A
IPI00005292	Testican-1	SPOCK1
IPI00005578	EH domain-containing protein 4	EHD4
IPI00005614	Isoform Long of Spectrin beta chain, brain 1	SPTBN1
IPI00005667	NEDD4-binding protein 1	N4BP1
IPI00005694	Pregnancy-specific beta-1-glycoprotein 2	PSG2
IPI00005707	C-type mannose receptor 2	MRC2
IPI00005721	Neutrophil defensin 1	DEFA1;DEFA1B
IPI00005794	Uncharacterized protein	PGCP
IPI00005826	E3 ubiquitin-protein ligase HERC2	HERC2
IPI00005908	A disintegrin and metalloproteinase with thrombospondin motifs 1	ADAMTS1
IPI00006052	Prefoldin subunit 2	PFDN2
IPI00006114	Pigment epithelium-derived factor	SERPINF1
IPI00006362	Isoform 2 of Endothelial differentiation-related factor 1	EDF1
IPI00006378	Coiled-coil domain-containing protein 72	CCDC72
IPI00006662	Apolipoprotein D	APOD
IPI00006705	Uteroglobin	SCGB1A1
IPI00006971	Isoform 1 of Endosialin	CD248
IPI00006988	Resistin	RETN
IPI00007015	Growth/differentiation factor 2	GDF2
IPI00007047	Protein S100-A8	S100A8
IPI00007063	Hepatoma-derived growth factor-related protein 3	HDGFRP3
IPI00007221	Plasma serine protease inhibitor	SERPINA5
IPI00007752	Tubulin beta-2C chain	TUBB2C
IPI00007778	Di-N-acetylchitobiase	CTBS
IPI00007853	Gamma-interferon-inducible lysosomal thiol reductase	IFI30
IPI00008334	Polyadenylate-binding protein-interacting protein 2B	PAIP2B
IPI00008405	Arylsulfatase F	ARSF
IPI00008438	40S ribosomal protein S10	RPS10
IPI00008494	Intercellular adhesion molecule 1	ICAM1
IPI00008511	NADH-ubiquinone oxidoreductase chain 5	MT-ND5
IPI00008527	60S acidic ribosomal protein P1	RPLP1
IPI00008529	60S acidic ribosomal protein P2	RPLP2
IPI00008750	Metallothionein-1H	MT1H
IPI00008787	Alpha-N-acetylglucosaminidase	NAGLU
IPI00009027	Lithostathine-1-alpha	REG1A
IPI00009197	Lithostathine-1-beta	REG1B
IPI00009198	Tissue factor pathway inhibitor 2	TFPI2
IPI00009276	Endothelial protein C receptor precursor	PROCR
IPI00009650	Lipocalin-1	LCN1
IPI00009653	Leucine-rich repeat-containing protein 19	LRRC19
IPI00009793	Complement C1r subcomponent-like protein	C1RL
IPI00009865	Keratin, type I cytoskeletal 10	KRT10
IPI00009867	Keratin, type II cytoskeletal 5	KRT5
IPI00009901	Nuclear transport factor 2	NUTF2
IPI00009904	Protein disulfide-isomerase A4	PDIA4
IPI00010105	Eukaryotic translation initiation factor 6	EIF6
IPI00010182	Isoform 1 of Acyl-CoA-binding protein	DBI
IPI00010228	Isoform 3 of SOSS complex subunit B2	OBFC2A
IPI00010277	Isoform 1 of Tumor necrosis factor receptor superfamily member 12A	TNFRSF12A
IPI00010341	Bone marrow proteoglycan	PRG2
IPI00010405	Isoform Long of Tyrosine-protein kinase transmembrane receptor ROR1	ROR1
IPI00010414	PDZ and LIM domain protein 1	PDLIM1
IPI00010675	Trefoil factor 2	TFF2
IPI00010779	Isoform 1 of Tropomyosin alpha-4 chain	TPM4
IPI00010796	Protein disulfide-isomerase	P4HB
IPI00010849	Beta-casein	CSN2
IPI00010863	Copper transport protein ATOX1	ATOX1
IPI00010896	Chloride intracellular channel protein 1	CLIC1
IPI00010949	Isoform 1 of Sialate O-acetylesterase	SIAE
IPI00010951	Epiplakin	EPPK1
IPI00011140	Protein NOV homolog	NOV
IPI00011229	Cathepsin D	CTSD
IPI00011250	Ubiquitin carboxyl-terminal hydrolase isozyme L3	UCHL3
IPI00011261	Complement component C8 gamma chain	C8G
IPI00011416	Delta(3,5)-Delta(2,4)-dienoyl-CoA isomerase, mitochondrial	ECH1
IPI00011564	Syndecan-4	SDC4
IPI00011604	Glycine cleavage system H protein, mitochondrial	GCSH
IPI00011662	Kunitz-type protease inhibitor 2	SPINT2
IPI00011692	Involucrin	IVL
IPI00011876	cDNA FLJ59758, highly similar to S-methyl-5-thioadenosine phosphorylase	MTAP
IPI00011994	Ectonucleotide pyrophosphatase/phosphodiesterase family member 5	ENPP5
IPI00012039	Isoform 18 of Basic fibroblast growth factor receptor 1	FGFR1
IPI00012048	Isoform 1 of Nucleoside diphosphate kinase A	NME1;NME2;NME1-NME2
IPI00012102	N-acetylglucosamine-6-sulfatase	GNS
IPI00012113	Uroplakin-2	UPK2
IPI00012347	Matrix-remodeling-associated protein 5	MXRA5
IPI00012426	Isoform 1 of Retinoid-inducible serine carboxypeptidase	SCPEP1
IPI00012429	Uncharacterised protein family UPF0118 protein	C9orf5
IPI00012503	Isoform Sap-mu-0 of Proactivator polypeptide	PSAP
IPI00012585	Beta-hexosaminidase subunit beta	HEXB
IPI00012792	Cadherin-5	CDH5
IPI00013179	Prostaglandin-H2 D-isomerase	PTGDS
IPI00013297	28 kDa heat- and acid-stable phosphoprotein	PDAP1
IPI00013303	Limbic system-associated membrane protein	LSAMP
IPI00013438	Immunoglobulin lambda-like polypeptide 1	IGLL1
IPI00013569	Isoform 1 of Pappalysin-2	PAPPA2
IPI00013698	N-acylsphingosine amidohydrolase (Acid ceramidase) 1, isoform CRA_c	ASAH1
IPI00013808	Alpha-actinin-4	ACTN4
IPI00013885	Caspase-14	CASP14
IPI00013894	Stress-induced-phosphoprotein 1	STIP1
IPI00013895	Protein S100-A11	S100A11
IPI00013917	40S ribosomal protein S12	RPS12
IPI00013933	Isoform DPI of Desmoplakin	DSP
IPI00013972	Carcinoembryonic antigen-related cell adhesion molecule 8	CEACAM8
IPI00014048	Ribonuclease pancreatic	RNASE1
IPI00014055	Napsin-A	NAPSA
IPI00014230	Complement component 1 Q subcomponent-binding protein, mitochondrial	C1QBP
IPI00014287	folate receptor gamma precursor	FOLR3
IPI00014324	Isoform 1 of Inhibitor of growth protein 1	ING1
IPI00014375	Glutamyl aminopeptidase	ENPEP
IPI00014850	Astrocytic phosphoprotein PEA-15	PEA15
IPI00015018	Inorganic pyrophosphatase	PPA1
IPI00015077	Eukaryotic translation initiation factor 1	EIF1
IPI00015309	Keratin, type I cytoskeletal 12	KRT12
IPI00015655	Isoform 2 of Pregnancy-specific beta-1-glycoprotein 6	PSG6
IPI00015688	Glypican-1	GPC1
IPI00015881	Isoform 1 of Macrophage colony-stimulating factor 1	CSF1
IPI00015891	Prefoldin subunit 4	PFDN4
IPI00016027	Frizzled-2	FZD2
IPI00016179	Protein S100-A13	S100A13
IPI00016334	Isoform 1 of Cell surface glycoprotein MUC18	MCAM
IPI00016610	Poly(rC)-binding protein 1	PCBP1
IPI00017203	RecQ-mediated genome instability protein 1	RMI1
IPI00017526	Protein S100-P	S100P
IPI00017601	Ceruloplasmin	CP
IPI00017704	Coactosin-like protein	COTL1
IPI00018110	Transcription initiation factor TFIID subunit 11	TAF11
IPI00018146	14-3-3 protein theta	YWHAQ
IPI00018236	Ganglioside GM2 activator	GM2A
IPI00018275	Prion-like protein doppel	PRND
IPI00018279	Collagen alpha-3(V) chain	COL5A3
IPI00018534	Histone H2B type 1-L	HIST1H2BL
IPI00018909	Trefoil factor 3	TFF3
IPI00018953	Dipeptidyl peptidase 4	DPP4
IPI00019359	Keratin, type I cytoskeletal 9	KRT9
IPI00019372	Serglycin	SRGN
IPI00019449	Non-secretory ribonuclease	RNASE2
IPI00019502	Isoform 1 of Myosin-9	MYH9
IPI00019524	Alpha-lactalbumin	LALBA
IPI00019568	Prothrombin (Fragment)	F2
IPI00019576	Coagulation factor X	F10
IPI00019580	Plasminogen	PLG
IPI00019581	Coagulation factor XII	F12
IPI00019906	Isoform 2 of Basigin	BSG
IPI00019943	Afamin	AFM
IPI00019954	Cystatin-M	CST6
IPI00019988	N-sulphoglucosamine sulphohydrolase	SGSH
IPI00020008	NEDD8	NEDD8
IPI00020019	Adiponectin	ADIPOQ
IPI00020031	Homeobox protein engrailed-2	EN2
IPI00020091	Alpha-1-acid glycoprotein 2	ORM2
IPI00020431	Isoform 1 of TGF-beta receptor type-2	TGFBR2
IPI00020599	Calreticulin	CALR
IPI00020687	Pancreatic secretory trypsin inhibitor	SPINK1
IPI00020956	Hepatoma-derived growth factor	HDGF
IPI00020986	Lumican	LUM
IPI00020990	Osteomodulin	OMD
IPI00020996	Insulin-like growth factor-binding protein complex acid labile subunit	IGFALS
IPI00021085	Peptidoglycan recognition protein 1	PGLYRP1
IPI00021263	14-3-3 protein zeta/delta	YWHAZ
IPI00021304	Keratin, type II cytoskeletal 2 epidermal	KRT2
IPI00021439	Actin, cytoplasmic 1	ACTB
IPI00021447	Alpha-amylase 2B	AMY2B
IPI00021473	Uncharacterized protein	CBFA2T3
IPI00021536	Calmodulin-like protein 5	CALML5
IPI00021794	Lysosomal protective protein	CTSA
IPI00021812	Neuroblast differentiation-associated protein AHNAK	AHNAK
IPI00021828	Cystatin-B	CSTB
IPI00021841	Apolipoprotein A-I	APOA1
IPI00021842	Apolipoprotein E	APOE
IPI00021854	Apolipoprotein A-II	APOA2
IPI00021857	Apolipoprotein C-III	APOC3
IPI00021885	Isoform 1 of Fibrinogen alpha chain	FGA
IPI00021997	Protein CREG1	CREG1
IPI00022052	WNT1-inducible-signaling pathway protein 2	WISP2
IPI00022203	Myeloid cell surface antigen CD33	CD33
IPI00022283	Trefoil factor 1	TFF1
IPI00022290	Beta-defensin 1	DEFB1
IPI00022331	Phosphatidylcholine-sterol acyltransferase	LCAT
IPI00022371	Histidine-rich glycoprotein	HRG
IPI00022391	Serum amyloid P-component	APCS
IPI00022395	Complement component C9	C9
IPI00022417	Leucine-rich alpha-2-glycoprotein	LRG1
IPI00022426	Protein AMBP	AMBP
IPI00022429	Alpha-1-acid glycoprotein 1	ORM1
IPI00022432	Transthyretin	TTR
IPI00022463	Serotransferrin	TF
IPI00022488	Hemopexin	HPX
IPI00022542	Rho-associated protein kinase 1	ROCK1
IPI00022620	Secreted Ly-6/uPAR-related protein 1	SLURP1
IPI00022774	Transitional endoplasmic reticulum ATPase	VCP
IPI00022890	Ig lambda chain V region 4A	IGLV7-43
IPI00022891	ADP/ATP translocase 1	SLC25A4
IPI00022895	Isoform 1 of Alpha-1B-glycoprotein	A1BG
IPI00022933	Isoform 1 of HLA class II histocompatibility antigen gamma chain	CD74
IPI00022974	Prolactin-inducible protein	PIP
IPI00023078	Skin-specific protein 32	C1orf68
IPI00023314	Inhibin beta C chain	INHBC
IPI00023344	Isoform 1 of Symplekin	SYMPK
IPI00023542	Transmembrane emp24 domain-containing protein 9	TMED9
IPI00023640	Programmed cell death protein 5	PDCD5
IPI00023648	Immunoglobulin superfamily containing leucine-rich repeat protein	ISLR
IPI00023673	Galectin-3-binding protein	LGALS3BP
IPI00023711	Envoplakin	EVPL
IPI00023728	Gamma-glutamyl hydrolase	GGH
IPI00023868	Canalicular multispecific organic anion transporter 1	ABCC2
IPI00024157	Peptidyl-prolyl cis-trans isomerase FKBP3	FKBP3
IPI00024284	Basement membrane-specific heparan sulfate proteoglycan core protein	HSPG2
IPI00024292	Low-density lipoprotein receptor-related protein 2	LRP2
IPI00024307	Ephrin-B1	EFNB1
IPI00024911	Endoplasmic reticulum resident protein 29	ERP29
IPI00024920	ATP synthase subunit delta, mitochondrial	ATP5D
IPI00024925	Transmembrane protein C19orf77	C19orf77
IPI00024933	Isoform 1 of 60S ribosomal protein L12	RPL12
IPI00024993	Enoyl-CoA hydratase, mitochondrial	ECHS1
IPI00025052	Isoform 2 of Ficolin-2	FCN2
IPI00025084	Calpain small subunit 1	CAPNS1
IPI00025204	CD5 antigen-like	CD5L
IPI00025276	Isoform XB of Tenascin-X	TNXB
IPI00025278	Arachidonate 12-lipoxygenase, 12R-type	ALOX12B
IPI00025285	V-type proton ATPase subunit G 1	ATP6V1G1
IPI00025311	Isoform 1 of Breast carcinoma-amplified sequence 1	BCAS1
IPI00025318	SH3 domain-binding glutamic acid-rich-like protein	SH3BGRL
IPI00025329	60S ribosomal protein L19	RPL19
IPI00025512	Heat shock protein beta-1	HSPB1
IPI00025753	Desmoglein-1	DSG1
IPI00025861	Cadherin-1	CDH1
IPI00025880	Myosin-7	MYH7
IPI00025974	Charged multivesicular body protein 4b	CHMP4B
IPI00026031	Uncharacterized protein C6orf72	C6orf72
IPI00026087	Barrier-to-autointegration factor	BANF1
IPI00026199	Glutathione peroxidase 3	GPX3
IPI00026271	40S ribosomal protein S14	RPS14
IPI00026926	Guanylin	GUCA2A
IPI00026952	Plakophilin 3b (Fragment)	PKP3
IPI00027107	elongation factor Tu, mitochondrial precursor	TUFM
IPI00027223	Isocitrate dehydrogenase [NADP] cytoplasmic	IDH1
IPI00027261	Homeobox protein Hox-B2	HOXB2
IPI00027412	Carcinoembryonic antigen-related cell adhesion molecule 6	CEACAM6
IPI00027462	Protein S100-A9	S100A9
IPI00027463	Protein S100-A6	S100A6
IPI00027482	Corticosteroid-binding globulin	SERPINA6
IPI00027547	Dermcidin	DCD
IPI00027827	Extracellular superoxide dismutase [Cu-Zn]	SOD3
IPI00027843	Isoform 1 of Vitamin K-dependent protein Z	PROZ
IPI00027851	cDNA FLJ53927, highly similar to Beta-hexosaminidase alpha chain	HEXA
IPI00028414	Glia maturation factor gamma	GMFG
IPI00028879	Isoform 3 of N-acylethanolamine-hydrolyzing acid amidase	NAAA
IPI00028911	Dystroglycan	DAG1
IPI00028931	Desmoglein-2	DSG2
IPI00029168	Apolipoprotein(a)	LPA
IPI00029260	Monocyte differentiation antigen CD14	CD14
IPI00029412	Olfactory receptor 6A2	OR6A2
IPI00029510	Lymphocyte antigen 6D	LY6D
IPI00029605	N-acetylgalactosamine-6-sulfatase	GALNS
IPI00029631	Enhancer of rudimentary homolog	ERH
IPI00029756	Tyrosine-protein kinase Mer	MERTK
IPI00029997	6-phosphogluconolactonase	PGLS
IPI00030075	Fibroleukin	FGL2
IPI00030303	prefoldin subunit 5 isoform gamma	PFDN5
IPI00030572	Isoform 1 of Trinucleotide repeat-containing gene 6C protein	TNRC6C
IPI00030936	Tetraspanin-1	TSPAN1
IPI00031065	Deoxyribonuclease-1	DNASE1
IPI00031075	Interferon alpha-8	IFNA8
IPI00031564	Isoform 1 of Gamma-glutamylcyclotransferase	GGCT
IPI00032179	Antithrombin-III	SERPINC1
IPI00032220	Angiotensinogen	AGT
IPI00032288	MANSC domain-containing protein 1	MANSC1
IPI00032293	Cystatin-C	CST3
IPI00032294	Cystatin-S	CST4
IPI00032298	Ciliary neurotrophic factor	CNTF
IPI00032304	Plastin-1	PLS1
IPI00032313	Protein S100-A4	S100A4
IPI00032325	Cystatin-A	CSTA
IPI00032328	Isoform HMW of Kininogen-1	KNG1
IPI00033583	Serpin B12	SERPINB12
IPI00038356	Isoform 3 of Arginase-1	ARG1
IPI00043550	Fatty-acid amide hydrolase 2	FAAH2
IPI00043992	Poliovirus receptor-related protein 4	PVRL4
IPI00045512	Hemicentin-1 precursor	HMCN1
IPI00056309	Liver-expressed antimicrobial peptide 2	LEAP2
IPI00056357	UPF0556 protein C19orf10	C19orf10
IPI00056430	Gap junction alpha-10 protein	GJA10
IPI00060627	Coiled-coil domain-containing protein 124	CCDC124
IPI00060800	Zymogen granule protein 16 homolog B	ZG16B
IPI00061267	Isoform 1 of RING finger and SPRY domain-containing protein 1	RSPRY1
IPI00062884	src substrate cortactin isoform b	CTTN
IPI00063242	Isoform 2 of Serine/threonine-protein phosphatase PGAM5, mitochondrial	PGAM5
IPI00063302	GTP-binding protein Di-Ras2	DIRAS2
IPI00064474	Zinc finger CCCH domain-containing protein 10	ZC3H10
IPI00064667	Beta-Ala-His dipeptidase	CNDP1
IPI00064917	Isoform 2 of Protein FAM151A	FAM151A
IPI00065501	Junctional sarcoplasmic reticulum protein 1	JSRP1
IPI00066856	Ly6/PLAUR domain-containing protein 2	LYPD2
IPI00072377	Isoform 1 of Protein SET	SET
IPI00072918	Uncharacterized protein	COL6A3
IPI00073148	Isoform 1 of Cell death activator CIDE-3	CIDEC
IPI00073772	Fructose-1,6-bisphosphatase 1	FBP1
IPI00073777	Isoform 2 of Plexin domain-containing protein 2	PLXDC2
IPI00075248	Calmodulin	-
IPI00081836	Histone H2A type 1-H	HIST1H2AH;HIST1H2AG;HIST1H2AK;HIST1H2AL;HIST1H2AM;HIST1H2AJ;HIST1H2AI
IPI00082931	Small proline-rich protein 3	SPRR3
IPI00100796	Charged multivesicular body protein 5	CHMP5
IPI00102543	SLIT and NTRK-like protein 1	SLITRK1
IPI00102821	Isoform 1 of Plasma cell-induced resident endoplasmic reticulum protein	MZB1
IPI00103104	N(6)-adenine-specific DNA methyltransferase 2	N6AMT2
IPI00107731	Isoform 6 of Osteoclast-associated immunoglobulin-like receptor	OSCAR
IPI00152586	Isoform 1 of LIM homeobox transcription factor 1-alpha	LMX1A
IPI00154588	Signal peptide peptidase-like 2A	SPPL2A
IPI00155568	cDNA FLJ13308 fis, clone OVARC1001436, weakly similar to ENL PROTEIN	YEATS2
IPI00156984	Charged multivesicular body protein 1b	CHMP1B
IPI00160130	Cubilin	CUBN
IPI00160384	Isoform Long of Protein delta homolog 1	DLK1
IPI00160766	Pancreas transcription factor 1 subunit alpha	PTF1A
IPI00163074	Isoform 2 of Platelet glycoprotein VI	GP6
IPI00163207	Isoform 1 of N-acetylmuramoyl-L-alanine amidase	PGLYRP2
IPI00163563	Phosphatidylethanolamine-binding protein 4	PEBP4
IPI00165009	Isoform 3 of MBT domain-containing protein 1	MBTD1
IPI00165360	3-mercaptopyruvate sulfurtransferase	MPST
IPI00165579	Isoform 2 of Cytosolic non-specific dipeptidase	CNDP2
IPI00165936	Isoform A of Chloride intracellular channel protein 6	CLIC6
IPI00166009	Isoform 1 of Lysine-specific demethylase 2A	KDM2A
IPI00166392	Isoform 2 of Cell adhesion molecule 1	CADM1
IPI00166729	Zinc-alpha-2-glycoprotein	AZGP1
IPI00166768	Uncharacterized protein	TUBA1C
IPI00166974	Isoform 3 of Aryl-hydrocarbon-interacting protein-like 1	AIPL1
IPI00167881	Fibrous sheath-interacting protein 1	FSIP1
IPI00168692	Isoform 2 of Zinc finger protein 318	ZNF318
IPI00168728	FLJ00385 protein (Fragment)	IGHM
IPI00168810	Isoform 1 of Zinc finger protein 397	ZNF397
IPI00168907	Inositol polyphosphate multikinase	IPMK
IPI00169285	Putative phospholipase B-like 2	PLBD2
IPI00170549	Tigger transposable element-derived protein 2	TIGD2
IPI00170635	Secreted and transmembrane protein 1	SECTM1
IPI00171196	Isoform 3 of Keratin, type I cytoskeletal 13	KRT13
IPI00171199	Isoform 2 of Proteasome subunit alpha type-3	PSMA3
IPI00174541	Isoform 4 of Interleukin-1 receptor antagonist protein	IL1RN
IPI00176199	Ankyrin repeat domain-containing protein 43	ANKRD43
IPI00176221	Neuronal growth regulator 1	NEGR1
IPI00176427	Cell adhesion molecule 4	CADM4
IPI00178316	Isoform 12 of Mucin-4	MUC4
IPI00179185	Isoform 2 of Carboxypeptidase Z	CPZ
IPI00179700	Isoform HMG-I of High mobility group protein HMG-I/HMG-Y	HMGA1
IPI00180325	Immunoglobulin superfamily member 22	IGSF22
IPI00180384	Isoform 1 of Dynein heavy chain 7, axonemal	DNAH7
IPI00180707	Isoform 1 of FRAS1-related extracellular matrix protein 2	FREM2
IPI00181359	Isoform 2 of Protein SCAF11	SCAF11
IPI00182933	Isoform 2 of Cytochrome b5	CYB5A
IPI00183487	Xylosyltransferase 1	XYLT1
IPI00184525	Isoform 2 of Methylthioribose-1-phosphate isomerase	MRI1
IPI00186736	Isoform 3 of Immunoglobulin superfamily member 8	IGSF8
IPI00215631	Isoform Vint of Versican core protein	VCAN
IPI00215706	Isoform 2 of Urokinase plasminogen activator surface receptor	PLAUR
IPI00215743	Isoform 3 of Ribosome-binding protein 1	RRBP1
IPI00215746	Fatty acid-binding protein, adipocyte	FABP4
IPI00215780	40S ribosomal protein S19	RPS19
IPI00215790	60S ribosomal protein L38	RPL38
IPI00215928	Centrin-2	CETN2
IPI00215980	Isoform Alpha of Poliovirus receptor-related protein 2	PVRL2
IPI00215983	Carbonic anhydrase 1	CA1
IPI00216298	Thioredoxin	TXN
IPI00216345	Leucine-rich repeat neuronal protein 4	LRRN4
IPI00216582	Similar to Tripartite motif-containing protein 10	TRIM10
IPI00216691	Profilin-1	PFN1
IPI00216780	Cartilage intermediate layer protein 2 precursor	CILP2
IPI00216914	Vitelline membrane outer layer protein 1 homolog	VMO1
IPI00216952	Isoform C of Prelamin-A/C	LMNA
IPI00216975	Isoform 2 of Tropomyosin alpha-4 chain	TPM4
IPI00216984	Calmodulin-like protein 3	CALML3
IPI00217232	Isoform 2 of Succinyl-CoA ligase [ADP-forming] subunit beta, mitochondrial	SUCLA2
IPI00217263	Isoform B of Low affinity immunoglobulin epsilon Fc receptor	FCER2
IPI00217291	Isoform 2 of Neogenin	NEO1
IPI00217314	Isoform 2 of Cadherin-6	CDH6
IPI00217345	Isoform 2 of UDP-GlcNAc:betaGal beta-1,3-N-acetylglucosaminyltransferase 2	B3GNT2
IPI00217422	Transcription factor AP-2-delta	TFAP2D
IPI00217437	Uncharacterized protein	TTBK2
IPI00217465	Histone H1.2	HIST1H1C
IPI00217468	Histone H1.5	HIST1H1B
IPI00217646	Isoform 2 of BRICHOS domain-containing protein C16orf79	C16orf79
IPI00217963	Keratin, type I cytoskeletal 16	KRT16
IPI00217992	Isoform 3 of Dystonin	DST
IPI00218169	Isoform 7 of Mucin-1	MUC1
IPI00218319	Isoform 2 of Tropomyosin alpha-3 chain	TPM3
IPI00218372	Isoform 2 of Proteasome subunit alpha type-7	PSMA7
IPI00218420	Isoform 14 of Fibroblast growth factor receptor 2	FGFR2
IPI00218442	Uncharacterized protein	ATP2A3
IPI00218547	Isoform Short of Delta-1-pyrroline-5-carboxylate synthase	ALDH18A1
IPI00218568	Pterin-4-alpha-carbinolamine dehydratase	PCBD1
IPI00218592	Isoform ASF-3 of Serine/arginine-rich splicing factor 1	SRSF1
IPI00218730	Rod cGMP-specific 3',5'-cyclic phosphodiesterase subunit alpha	PDE6A
IPI00218733	Superoxide dismutase [Cu-Zn]	SOD1
IPI00218795	L-selectin precursor	SELL
IPI00218803	Isoform B of Fibulin-1	FBLN1
IPI00218874	Isoform B of Osteopontin	SPP1
IPI00218888	Isoform Gamma of Poliovirus receptor-related protein 1	PVRL1
IPI00218918	Annexin A1	ANXA1
IPI00218949	Isoform Short of Complement factor H-related protein 2	CFHR2
IPI00219025	Glutaredoxin-1	GLRX
IPI00219131	Isoform 1 of ICOS ligand	ICOSLG
IPI00219153	60S ribosomal protein L22	RPL22
IPI00219217	L-lactate dehydrogenase B chain	LDHB
IPI00219221	Galectin-7	LGALS7B;LGALS7
IPI00219301	Myristoylated alanine-rich C-kinase substrate	MARCKS
IPI00219420	Structural maintenance of chromosomes protein 3	SMC3
IPI00219426	Isoform Gamma of Poliovirus receptor	PVR
IPI00219446	Phosphatidylethanolamine-binding protein 1	PEBP1
IPI00219516	Isoform Short of Beta-glucuronidase	GUSB
IPI00219625	Isoform Short of Endoglin	ENG
IPI00219684	Fatty acid-binding protein, heart	FABP3
IPI00219757	Glutathione S-transferase P	-
IPI00219806	Protein S100-A7	S100A7
IPI00219827	Secreted Ly-6/uPAR-related protein 2	LYNX1
IPI00219860	Isoform 3 of Receptor-type tyrosine-protein phosphatase delta	PTPRD
IPI00219941	Isoform A of Oxysterol-binding protein-related protein 1	OSBPL1A
IPI00220146	Isoform 2B of Desmocollin-2	DSC2
IPI00220301	Peroxiredoxin-6	PRDX6
IPI00220327	Keratin, type II cytoskeletal 1	KRT1
IPI00220362	10 kDa heat shock protein, mitochondrial	HSPE1
IPI00220416	Cytochrome b-c1 complex subunit 7	UQCRB
IPI00220520	Isoform 2 of Zinc finger MYND domain-containing protein 10	ZMYND10
IPI00220573	Myosin regulatory light chain 12A	MYL12A
IPI00220627	Isoform 5 of A-kinase anchor protein 9	AKAP9
IPI00220642	14-3-3 protein gamma	YWHAG
IPI00220647	Isoform 2 of Connective tissue growth factor	CTGF
IPI00220739	Membrane-associated progesterone receptor component 1	PGRMC1
IPI00220740	Isoform 2 of Nucleophosmin	NPM1
IPI00220797	Isoform 2 of Alpha-endosulfine	ENSA
IPI00220813	Isoform 2 of EGF-containing fibulin-like extracellular matrix protein 1	EFEMP1
IPI00221001	Isoform BIN1-10-13 of Myc box-dependent-interacting protein 1	BIN1
IPI00221178	Isoform 2 of Tumor protein D54	TPD52L2
IPI00221224	Aminopeptidase N	ANPEP
IPI00238277	Isoform 1 of Zinc finger RNA-binding protein 2	ZFR2
IPI00241841	Keratin, type II cytoskeletal 79	-
IPI00243338	cDNA, FLJ95443, highly similar to Homo sapiens keratin 23 (histone deacetylase inducible) (KRT23), transcript variant 2, mRNA	KRT23
IPI00247063	Neprilysin	MME
IPI00250153	Y-box-binding protein 2	YBX2
IPI00289275	Cartilage intermediate layer protein 1	CILP
IPI00289501	Neurosecretory protein VGF	VGF
IPI00289933	Isoform 2 of Mucosal addressin cell adhesion molecule 1	MADCAM1
IPI00290328	Receptor-type tyrosine-protein phosphatase eta precursor	PTPRJ
IPI00290856	Lymphatic vessel endothelial hyaluronic acid receptor 1	LYVE1
IPI00291006	Malate dehydrogenase, mitochondrial	MDH2
IPI00291136	Collagen alpha-1(VI) chain	COL6A1
IPI00291488	Isoform 1 of WAP four-disulfide core domain protein 2	WFDC2
IPI00291867	Complement factor I	CFI
IPI00291916	PH-interacting protein	PHIP
IPI00291922	Proteasome subunit alpha type-5	PSMA5
IPI00292130	Dermatopontin	DPT
IPI00292532	Cathelicidin antimicrobial peptide precursor	CAMP
IPI00292807	Putative uncharacterized protein	PHF8
IPI00292946	Thyroxine-binding globulin	SERPINA7
IPI00293088	Lysosomal alpha-glucosidase	GAA
IPI00293275	Isoform 3 of Receptor-type tyrosine-protein phosphatase S	PTPRS
IPI00293276	Macrophage migration inhibitory factor	-
IPI00293305	Isoform Beta-1B of Integrin beta-1	ITGB1
IPI00293434	Signal recognition particle 14 kDa protein	SRP14
IPI00293460	ATP-binding cassette sub-family A member 1	ABCA1
IPI00293539	Isoform 2 of Cadherin-11	CDH11
IPI00293665	Keratin, type II cytoskeletal 6B	KRT6B
IPI00293867	D-dopachrome decarboxylase	DDT
IPI00294495	Ubiquitin-fold modifier-conjugating enzyme 1	UFC1
IPI00294615	Fibulin-5	FBLN5
IPI00294650	Secreted frizzled-related protein 3	FRZB
IPI00295414	Collagen alpha-1(XV) chain	COL15A1
IPI00295542	Nucleobindin-1	NUCB1
IPI00295857	Isoform 1 of Coatomer subunit alpha	COPA
IPI00296099	Thrombospondin-1	THBS1
IPI00296537	Isoform C of Fibulin-1	FBLN1
IPI00296608	Complement component C7	C7
IPI00296713	Isoform 1 of Granulins	GRN
IPI00297056	Cornulin	CRNN
IPI00297224	Sushi domain-containing protein 5	SUSD5
IPI00297572	157 kDa protein	AQR
IPI00297574	Leucine-rich repeat-containing protein 37A3	LRRC37A3
IPI00297646	Collagen alpha-1(I) chain	COL1A1
IPI00297714	Gamma-synuclein	SNCG
IPI00297910	Tumor-associated calcium signal transducer 2	TACSTD2
IPI00298057	Periplakin	PPL
IPI00298337	Isoform 1 of Urea transporter 1	SLC14A1
IPI00298547	Protein DJ-1	PARK7
IPI00298828	Beta-2-glycoprotein 1	APOH
IPI00298971	Vitronectin	VTN
IPI00299024	Isoform 1 of Brain acid soluble protein 1	BASP1
IPI00299254	Eukaryotic translation initiation factor 5B	EIF5B
IPI00299301	Isoform 1 of Synemin	SYNM
IPI00299456	Fructose-1,6-bisphosphatase isozyme 2	FBP2
IPI00299547	Isoform 1 of Neutrophil gelatinase-associated lipocalin	LCN2
IPI00299699	Neural proliferation differentiation and control protein 1	NPDC1
IPI00299724	Isoform 1 of Signal-regulatory protein beta-1	SIRPB1
IPI00299977	Isoform 1 of 14 kDa phosphohistidine phosphatase	PHPT1
IPI00300046	Similar to Pregnancy-specific beta 1 glycoprotein	PSG5
IPI00300376	Protein-glutamine gamma-glutamyltransferase E	TGM3
IPI00300786	Alpha-amylase 1	AMY1C;AMY1A;AMY1B;AMY2A
IPI00301364	Isoform 1 of S-phase kinase-associated protein 1	SKP1
IPI00302944	Isoform 4 of Collagen alpha-1(XII) chain	COL12A1
IPI00303832	RNA polymerase-associated protein RTF1 homolog	RTF1
IPI00304273	Apolipoprotein A-IV	APOA4
IPI00304962	Collagen alpha-2(I) chain	COL1A2
IPI00304999	Tyrosine-protein kinase transmembrane receptor ROR2	ROR2
IPI00305286	15-hydroxyprostaglandin dehydrogenase [NAD+]	HPGD
IPI00306056	Ribonuclease P protein subunit p25	RPP25
IPI00306322	Collagen alpha-2(IV) chain	COL4A2
IPI00306339	osteopontin isoform b precursor	SPP1
IPI00306378	Isoform 2 of Mannan-binding lectin serine protease 2	MASP2
IPI00306413	Tubulin polymerization-promoting protein family member 3	TPPP3
IPI00306543	Growth/differentiation factor 15	GDF15
IPI00307184	Interferon alpha-2	IFNA2
IPI00307446	Cadherin-related family member 2	CDHR2
IPI00307466	Isoform 2 of Serpin B3	SERPINB3
IPI00328113	Fibrillin-1	FBN1
IPI00328291	Isoform 1 of Cytoskeleton-associated protein 2-like	CKAP2L
IPI00328972	Isoform 2 of NACHT, LRR and PYD domains-containing protein 9	NLRP9
IPI00329538	Prostasin	PRSS8
IPI00332814	Pregnancy-specific beta 1-glycoprotein (Fragment)	PSG3
IPI00332936	Isoform 2 of Zinc finger CCCH-type antiviral protein 1	ZC3HAV1
IPI00333281	Microtubule-associated protein (Fragment)	MAP4
IPI00334282	Protein FAM3C	FAM3C
IPI00337392	Isoform 2 of Immortalization up-regulated protein	C19orf33
IPI00373956	Keratin-associated protein 21-2	KRTAP21-2
IPI00374563	Agrin	AGRN
IPI00375192	Isoform 4 of Leukocyte immunoglobulin-like receptor subfamily A member 5	LILRA5
IPI00375396	cDNA FLJ60298, highly similar to Seprase	FAP
IPI00375426	Uncharacterized protein	CTSH
IPI00375705	Signal-regulatory protein beta-1 isoform 3	SIRPB1
IPI00376379	Keratin, type II cytoskeletal 1b	KRT77
IPI00376947	Isoform 2 of Choline/ethanolamine kinase	CHKB
IPI00382421	Ig lambda chain V-I region NEW	-
IPI00382422	Ig lambda chain V-I region NEWM	-
IPI00382426	Ig lambda chain V-II region TRO	-
IPI00382434	Ig lambda chain V-II region WIN	-
IPI00382436	Ig lambda chain V-III region SH	-
IPI00382440	Ig lambda chain V-IV region Hil	-
IPI00382442	Ig lambda chain V-V region DEL	-
IPI00382481	Ig heavy chain V-III region BUT	-
IPI00382497	Ig heavy chain V-III region TUR	-
IPI00382699	Isoform 5 of Filamin-B	FLNB
IPI00382733	Isoform 3 of Leucine-rich repeat flightless-interacting protein 1	LRRFIP1
IPI00382821	UPF0467 protein C5orf32	C5orf32
IPI00383032	Isoform 2 of Hepatitis A virus cellular receptor 2	HAVCR2
IPI00383404	Uncharacterized protein	ATXN7L2
IPI00383615	Isoform 3 of Cell adhesion molecule 3	CADM3
IPI00383808	Ig kappa chain V-IV region STH (Fragment)	-
IPI00383975	Full-length cDNA clone CS0DN001YP04 of Adult brain of Homo sapiens	CHGA
IPI00384174	Isoform 2 of Uncharacterized protein C14orf37	C14orf37
IPI00384251	Isoform 2 of Guanine nucleotide exchange factor for Rab-3A	RAB3IL1
IPI00384369	Tropomyosin 1 alpha variant 6	TPM1
IPI00384399	Myosin-reactive immunoglobulin light chain variable region (Fragment)	-
IPI00384401	Myosin-reactive immunoglobulin kappa chain variable region (Fragment)	-
IPI00384402	Myosin-reactive immunoglobulin kappa chain variable region (Fragment)	-
IPI00384404	Rheumatoid factor RF-ET9 (Fragment)	-
IPI00384407	Myosin-reactive immunoglobulin heavy chain variable region (Fragment)	-
IPI00384444	Keratin, type I cytoskeletal 14	KRT14
IPI00384503	KIAA1970 protein, isoform CRA_d	EARS2
IPI00384542	Isoform 2 of Nidogen-1	NID1
IPI00384938	Putative uncharacterized protein DKFZp686N02209	IGHV4-31;IGHG1
IPI00385143	Microfibrillar protein 2 (Fragment)	-
IPI00385252	Ig kappa chain V-III region GOL	-
IPI00385253	Ig kappa chain V-III region CLL	-
IPI00385550	Isoform 3 of CMRF35-like molecule 1	CD300LF
IPI00385555	Ig kappa chain V-I region BAN	-
IPI00385985	Ig lambda chain V-III region LOI	-
IPI00386131	Ig kappa chain V-III region IARC/BL41	-
IPI00386133	Ig kappa chain V-IV region B17	-
IPI00386142	Ig heavy chain V-II region ARH-77	-
IPI00386585	LOC100132167 protein	LOC100132167
IPI00386758	Isoform 2 of Neurofilament heavy polypeptide	NEFH
IPI00386879	cDNA FLJ14473 fis, clone MAMMA1001080, highly similar to Homo sapiens SNC73 protein (SNC73) mRNA	IGHA1
IPI00386964	P41	-
IPI00386975	Isoform 1B of Desmocollin-1	DSC1
IPI00387025	Ig kappa chain V-I region DEE	-
IPI00387096	Ig kappa chain V-I region Kue	-
IPI00387097	Ig kappa chain V-I region Lay	-
IPI00387100	Ig kappa chain V-I region Roy	-
IPI00387101	Ig kappa chain V-I region Scw	-
IPI00387105	Ig kappa chain V-I region Mev	-
IPI00387106	Ig kappa chain V-I region Ni	-
IPI00387109	Ig kappa chain V-II region FR	-
IPI00387110	Ig kappa chain V-II region MIL	-
IPI00387113	Ig kappa chain V-III region B6	-
IPI00387115	Ig kappa chain V-III region SIE	-
IPI00387116	Ig kappa chain V-III region NG9 (Fragment)	-
IPI00387119	Ig kappa chain V-III region POM	-
IPI00387120	Ig kappa chain V-IV region Len	-
IPI00387161	Ig lambda chain V-I region VOR	-
IPI00395462	Isoform 2 of Huntingtin-interacting protein K	C15orf63
IPI00395488	Vasorin	VASN
IPI00395823	Isoform 3 of Chromodomain-helicase-DNA-binding protein 6	CHD6
IPI00395835	Isoform 2 of Deoxyribonucleoside 5'-monophosphate N-glycosidase	C6orf108
IPI00395903	Transmembrane protein 106B	TMEM106B
IPI00395970	Uncharacterized protein	LOC100507738;LOC390660;ADAMTS7
IPI00396056	Isoform p18 of 7,8-dihydro-8-oxoguanine triphosphatase	NUDT1
IPI00396287	cDNA FLJ41354 fis, clone BRAWH2014876	SPTSSB
IPI00396434	Isoform 1 of Prostatic acid phosphatase	ACPP
IPI00397361	Isoform Short of Tyrosine-protein kinase receptor UFO	AXL
IPI00397362	Isoform 3 of Cyclic AMP-responsive element-binding protein 5	CREB5
IPI00397801	Filaggrin-2	FLG2
IPI00397930	DBF4-type zinc finger-containing protein 2	ZDBF2
IPI00397949	Isoform 2 of G-protein coupled receptor 56	GPR56
IPI00398020	Teneurin-3	ODZ3
IPI00398625	Hornerin	HRNR
IPI00399007	Putative uncharacterized protein DKFZp686I04196 (Fragment)	IGHG2
IPI00399104	Isoform 1 of Pregnancy-specific beta-1-glycoprotein 1	PSG1
IPI00401015	Isoform 1 of DPH3 homolog	DPH3
IPI00401283	Multiple epidermal growth factor-like domains protein 9	MEGF9
IPI00402384	Putative uncharacterized protein DKFZp686K04236	LOC151009
IPI00409613	Isoform 2 of Arf-GAP with SH3 domain, ANK repeat and PH domain-containing protein 2	ASAP2
IPI00410226	Isoform 2 of BolA-like protein 2	BOLA2B;BOLA2
IPI00410457	Isoform 1 of Protein shisa-6 homolog	SHISA6
IPI00410615	Isoform 3 of Low molecular weight phosphotyrosine protein phosphatase	ACP1
IPI00410714	Hemoglobin subunit alpha	HBA2;HBA1
IPI00411437	Uncharacterized protein C15orf62, mitochondrial	C15orf62
IPI00411540	Uncharacterized protein	HMGB3
IPI00411704	Isoform 1 of Eukaryotic translation initiation factor 5A-1	EIF5A
IPI00411765	Isoform 2 of 14-3-3 protein sigma	SFN
IPI00413451	Serpin B6	SERPINB6
IPI00413492	calpastatin isoform b	CAST
IPI00413587	Isoform 1 of BH3-interacting domain death agonist	BID
IPI00413608	testes development-related NYD-SP22 isoform 2	C9orf24
IPI00413909	Isoform 2 of Glycosyltransferase-like domain-containing protein 1	GTDC1
IPI00413958	Isoform 2 of Filamin-C	FLNC
IPI00413984	cDNA FLJ45187 fis, clone BRAWH3048548	C10orf140
IPI00414167	Uncharacterized protein	TREX2
IPI00414467	Isoform 1 of Collectin-12	COLEC12
IPI00414694	Isoform 3 of Collagen alpha-1(XVIII) chain	COL18A1
IPI00414784	Isoform 1 of CMRF35-like molecule 8	CD300A
IPI00414858	Isoform 1 of Conserved oligomeric Golgi complex subunit 3	COG3
IPI00418145	Isoform 3 of Roundabout homolog 4	ROBO4
IPI00418594	Isoform 1 of Ferric-chelate reductase 1	FRRS1
IPI00418663	Keratin 25D	KRT28
IPI00418931	cDNA FLJ45139 fis, clone BRAWH3039623	FLJ45139
IPI00419327	Isoform 2 of Protocadherin Fat 4	FAT4
IPI00419585	Peptidyl-prolyl cis-trans isomerase A	PPIA
IPI00419595	Isoform 1 of Podocalyxin-like protein 2	PODXL2
IPI00419919	Ribosomal protein L29	RPL29;RPL29P4
IPI00423340	Isoform 2 of G-protein coupled receptor 126	GPR126
IPI00428735	LP2698	CLEC4G
IPI00429324	mucin-15 isoform c	MUC15
IPI00429365	Isoform 3 of Programmed cell death 1 ligand 2	PDCD1LG2
IPI00431749	Isoform 2 of Keratin, type II cytoskeletal 80	KRT80
IPI00433194	Isoform 3 of EH domain-binding protein 1	EHBP1
IPI00436634	Isoform 3 of Nipped-B-like protein	NIPBL
IPI00441094	Isoform 3 of CD276 antigen	CD276
IPI00441498	Folate receptor alpha	FOLR1
IPI00441942	CDNA FLJ23933 fis, clone COL07392	-
IPI00441964	FLJ00357 protein (Fragment)	ARAP1
IPI00441992	cDNA FLJ16815 fis, clone THYMU3044175, highly similar to Adenosylhomocysteinase	AHCYL1
IPI00442002	Isoform 3 of Signal peptide, CUB and EGF-like domain-containing protein 2	SCUBE2
IPI00442298	Isoform 3 of Neurotrimin	NTM
IPI00445166	Isoform 6 of Trans-Golgi network integral membrane protein 2	TGOLN2
IPI00446290	cDNA FLJ42349 fis, clone UTERU2004688	ERVI-1
IPI00446473	cDNA FLJ42031 fis, clone SPLEN2037194, weakly similar to NORQ PROTEIN	MDN1
IPI00450768	Keratin, type I cytoskeletal 17	KRT17
IPI00453473	Histone H4	HIST2H4B;HIST1H4C;HIST1H4J;HIST1H4D;HIST1H4A;HIST2H4A;HIST1H4I;HIST1H4K;HIST1H4E;HIST1H4L;HIST1H4F;HIST1H4H;HIST4H4;HIST1H4B
IPI00455174	Isoform 3 of Ral GTPase-activating protein subunit alpha-2	RALGAPA2
IPI00455315	Isoform 1 of Annexin A2	ANXA2
IPI00456623	Isoform 1 of Brevican core protein	BCAN
IPI00457109	Isoform 2 of ATP-binding cassette sub-family A member 12	ABCA12
IPI00465187	Isoform 1 of Angiotensin-converting enzyme 2	ACE2
IPI00465248	Isoform alpha-enolase of Alpha-enolase	ENO1
IPI00465352	Calcyphosin	CAPS
IPI00465361	60S ribosomal protein L13	RPL13
IPI00465431	Galectin-3	LGALS3
IPI00465436	Catalase	CAT
IPI00465439	Fructose-bisphosphate aldolase A	ALDOA
IPI00470915	Isoform 2 of E3 ubiquitin-protein ligase UBR1	UBR1
IPI00471928	ATP synthase subunit alpha	ATP5A1
IPI00471970	PRAME family member 20/21	PRAMEF21;PRAMEF20
IPI00473011	Hemoglobin subunit delta	HBD
IPI00477046	Isoform 1 of Pregnancy-specific beta-1-glycoprotein 4	PSG4
IPI00477227	Isoform 1 of Keratin, type II cytoskeletal 78	KRT78
IPI00477355	KIF1-binding protein	KIAA1279
IPI00477868	LAMA5 protein	LAMA5
IPI00478809	Coagulation factor V	F5
IPI00478816	Isoform f-l of Serine protease inhibitor Kazal-type 5	SPINK5
IPI00478896	Uncharacterized protein	RPL7A;SNORD24
IPI00479116	Carboxypeptidase N subunit 2	CPN2
IPI00479145	Keratin, type I cytoskeletal 19	KRT19
IPI00479304	Isoform 3 of Contactin-1	CNTN1
IPI00479572	Isoform 2 of Proto-oncogene tyrosine-protein kinase receptor Ret	RET
IPI00479722	Proteasome activator complex subunit 1	PSME1
IPI00479723	Isoform 10 of Fibronectin	FN1
IPI00479934	non-specific lipid-transfer protein isoform 4 proprotein	SCP2
IPI00480192	Uncharacterized protein	RBP4
IPI00513830	Fructose-bisphosphate aldolase	ALDOB
IPI00513973	Isoform 2 of Sodium channel protein type 11 subunit alpha	SCN11A
IPI00514049	Cytidine monophosphate (UMP-CMP) kinase 1, cytosolic	CMPK1
IPI00514075	Isoform 2 of Protein diaphanous homolog 2	DIAPH2
IPI00514113	Uncharacterized protein	C6orf115
IPI00514391	C1orf167 protein	C1orf167
IPI00514446	Uncharacterized protein	SLIT1
IPI00514482	Uncharacterized protein	MAD2L2
IPI00514530	Uncharacterized protein	ACTA1
IPI00514669	Uncharacterized protein	SH3BGRL3
IPI00514804	Isoform 2 of Sodium channel subunit beta-4	SCN4B
IPI00514908	Keratinocyte proline-rich protein	KPRP
IPI00515092	Uncharacterized protein	OGN
IPI00549348	Isoform D1 of DNA damage-binding protein 2	DDB2
IPI00549355	Isoform 3 of Dynein assembly factor 1, axonemal	DNAAF1
IPI00549725	Phosphoglycerate mutase 1	PGAM1
IPI00550162	V2-17 protein	IGLV3-25
IPI00550363	Transgelin-2	TAGLN2
IPI00550533	Isoform 1 of Uncharacterized protein C1orf56	C1orf56
IPI00550741	Isoform 2 of ADAMTS-like protein 4	ADAMTSL4
IPI00550936	myosin light chain kinase, smooth muscle isoform 7	MYLK
IPI00552249	WISP1i	WISP1
IPI00552365	Uncharacterized protein	EFHD2
IPI00552913	Isoform 2 of Syntaxin-7	STX7
IPI00552937	NHL repeat-containing protein 3	NHLRC3
IPI00553177	Isoform 1 of Alpha-1-antitrypsin	SERPINA1
IPI00553215	Similar to V1-5 protein	IGLV2-18
IPI00554521	Ferritin heavy chain	FTH1
IPI00554556	Isoform C of Protein CutA	CUTA
IPI00554617	cDNA FLJ57277, highly similar to Tripeptidyl-peptidase 1	TPP1
IPI00554618	basal cell adhesion molecule isoform 2 precursor	BCAM
IPI00554648	Keratin, type II cytoskeletal 8	KRT8
IPI00554711	Junction plakoglobin	JUP
IPI00555577	Thy-1 cell surface antigen variant (Fragment)	THY1
IPI00555635	Tumor necrosis factor receptor superfamily, member 11a variant (Fragment)	TNFRSF11A
IPI00555812	vitamin D-binding protein isoform 1 precursor	GC
IPI00555896	Isoform 5 of SPS1/STE20-related protein kinase YSK4	YSK4
IPI00556287	Putative uncharacterized protein	-
IPI00556297	Arginine/serine-rich splicing factor 6 variant (Fragment)	SRSF6
IPI00556442	Insulin-like growth factor binding protein 2 variant (Fragment)	IGFBP2
IPI00556459	cDNA FLJ58564, highly similar to Plasma protease C1 inhibitor	SERPING1
IPI00604401	Isoform 2 of Epididymis-specific alpha-mannosidase	MAN2B2
IPI00604528	Pyruvate kinase	PKM2
IPI00604713	cDNA FLJ41699 fis, clone HCHON2004776, highly similar to Homo sapiens cytoskeleton-associated protein 4 (CKAP4), mRNA	CKAP4
IPI00607735	Isoform 2 of Thiosulfate sulfurtransferase/rhodanese-like domain-containing protein 1	TSTD1
IPI00619925	Isoform 3 of Centromere-associated protein E	CENPE
IPI00639854	ZNF283 protein	ZNF283;ZNF221
IPI00640043	62 kDa protein	TMCO4
IPI00640325	cDNA FLJ13377 fis, clone PLACE1000856, highly similar to Homo sapiens KIAA0974 protein	FAM149B1
IPI00640363	Uncharacterized protein	GSTM1
IPI00640786	cDNA FLJ34529 fis, clone HLUNG2008139, highly similar to DnaJ homolog subfamily C member 16	DNAJC16
IPI00641083	Isoform 3 of Protein FAM135A	FAM135A
IPI00641153	Isoform 1 of Golgi apparatus protein 1	GLG1
IPI00641251	CD320 antigen	CD320
IPI00641481	Isoform 2 of Cholesteryl ester transfer protein	CETP
IPI00641737	Haptoglobin	HP;HPR
IPI00642248	prostaglandin reductase 1 isoform 2	PTGR1
IPI00642256	Isoform 2 of F-actin-capping protein subunit beta	CAPZB
IPI00642422	Isoform 2 of Probable histone-lysine N-methyltransferase ASH1L	ASH1L
IPI00642457	adenine phosphoribosyltransferase isoform b	APRT
IPI00642486	7 kDa protein	URM1
IPI00642537	Isoform 2 of Mitogen-activated protein kinase kinase kinase 6	MAP3K6
IPI00643056	Uncharacterized protein	CRABP2
IPI00643078	Uncharacterized protein	RAD23B
IPI00643384	cDNA FLJ36740 fis, clone UTERU2013322, highly similar to Biglycan	BGN
IPI00643490	Uncharacterized protein	VCAM1
IPI00643788	Uncharacterized protein	LYPD3
IPI00644018	Isoform 2 of Alpha-1B-glycoprotein	A1BG
IPI00644491	Isoform 2 of Transmembrane protein 234	TMEM234
IPI00644556	Uncharacterized protein	C10orf116
IPI00644576	Uncharacterized protein	FLNA
IPI00644618	Isoform 4 of Myelin protein zero-like protein 1	MPZL1
IPI00644647	22 kDa protein	ST6GALNAC6
IPI00644653	cDNA FLJ56337, highly similar to High mobility group protein B1	HMGB1
IPI00644930	Isoform 6 of SLAM family member 5	CD84
IPI00645038	Uncharacterized protein	ITIH2
IPI00645213	Uncharacterized protein	APOM
IPI00645425	quinone oxidoreductase isoform c	CRYZ
IPI00645733	cDNA FLJ52178, highly similar to Lamin-B receptor	LBR
IPI00646291	Integral membrane protein GPR180	GPR180
IPI00646304	Peptidyl-prolyl cis-trans isomerase B	PPIB
IPI00646637	Isoform 6 of TBC1 domain family member 2A	TBC1D2
IPI00646689	Thioredoxin domain-containing protein 17	TXNDC17
IPI00646774	51 kDa protein	-
IPI00646987	glypican-3 isoform 4 precursor	GPC3
IPI00647027	32 kDa protein	CHGB
IPI00647084	programmed cell death protein 4 isoform 3	PDCD4
IPI00647118	Uncharacterized protein	EIF1AY
IPI00647161	Receptor expression-enhancing protein 6	REEP6
IPI00647405	Isoform 2 of Centromere protein I	CENPI
IPI00647507	Uncharacterized protein	FKBP1A
IPI00647665	cDNA FLJ51545, highly similar to Pregnancy-specific beta-1-glycoprotein 9	PSG9
IPI00647702	Uncharacterized protein	AKR1A1
IPI00647861	cDNA FLJ90245 fis, clone NT2RM2001792, highly similar to Homo sapiens angiopoietin-related protein-2 mRNA	ANGPTL2
IPI00654606	Protein Wnt-3a	WNT3A
IPI00654755	Hemoglobin subunit beta	HBB
IPI00655976	Isoform C of Proteoglycan 4	PRG4
IPI00657648	Upregulated in colorectal cancer gene 1	EPDR1
IPI00657796	Uncharacterized protein	CD9
IPI00657914	Isoform 2 of Armadillo repeat-containing X-linked protein 4	ARMCX4
IPI00657925	Isoform 2 of GON-4-like protein	GON4L
IPI00658130	IGL@ protein	IGLV2-11
IPI00658202	cDNA FLJ53252, highly similar to Cadherin-2	CDH2
IPI00719373	IGL@ protein	IGLC1
IPI00719622	40S ribosomal protein S28	RPS28
IPI00736778	cDNA FLJ50187	TBC1D30
IPI00737378	Isoform 3 of Torsin-3A	TOR3A
IPI00739902	Isoform 2 of Melanoma inhibitory activity protein 3	MIA3
IPI00740019	Isoform 1 of Protein Daple	CCDC88C
IPI00744232	Isoform 2 of G protein-regulated inducer of neurite outgrowth 1	GPRIN1
IPI00744524	Isoform 1 of WD repeat-containing protein 87	WDR87
IPI00745154	Isoform 2 of Multimerin-1	MMRN1
IPI00745450	Putative uncharacterized protein DKFZp686D12108 (Fragment)	NID2
IPI00745872	Isoform 1 of Serum albumin	ALB
IPI00745893	small ubiquitin-related modifier 2 isoform b precursor	LOC728825;SUMO2
IPI00746587	Conserved hypothetical protein	-
IPI00747418	Isoform 3 of Membrane-associated phosphatidylinositol transfer protein 2	PITPNM2
IPI00748312	Isoform Long of Receptor-type tyrosine-protein phosphatase zeta	PTPRZ1
IPI00748360	Uncharacterized protein KIAA1797	KIAA1797
IPI00748758	Cdk5 and Abl enzyme substrate 2	CABLES2
IPI00748955	Platelet glycoprotein Ib alpha polypeptide (Fragment)	GP1BA
IPI00748998	Single-chain Fv (Fragment)	SCFV
IPI00749485	Isoform 3 of Matrilin-4	MATN4
IPI00749513	Uncharacterized protein	KIAA0319L
IPI00759659	Isoform 2 of Golgi membrane protein 1	GOLM1
IPI00759663	Isoform Cytoplasmic+peroxisomal of Peroxiredoxin-5, mitochondrial	PRDX5
IPI00759824	Isoform 2 of Acidic leucine-rich nuclear phosphoprotein 32 family member B	ANP32B
IPI00759832	Isoform Short of 14-3-3 protein beta/alpha	YWHAB
IPI00760676	Isoform 3 of Ras association domain-containing protein 4	RASSF4
IPI00761133	Isoform 2 of Zinc finger protein 518A	ZNF518A
IPI00782983	Immunglobulin heavy chain variable region	LOC100290036
IPI00783138	cDNA FLJ35997 fis, clone TESTI2015042, weakly similar to RHO-GTPASE-ACTIVATING PROTEIN 1	ARHGAP19
IPI00783287	Immunglobulin heavy chain variable region (Fragment)	-
IPI00783390	Isoform 1 of Neural cell adhesion molecule L1-like protein	CHL1
IPI00783492	Isoform 2 of Latent-transforming growth factor beta-binding protein 4	LTBP4
IPI00783612	Uncharacterized protein C6orf163	C6orf163
IPI00783987	Complement C3 (Fragment)	C3
IPI00784295	Isoform 1 of Heat shock protein HSP 90-alpha	HSP90AA1
IPI00784419	Isoform 1 of Dual 3',5'-cyclic-AMP and -GMP phosphodiesterase 11A	PDE11A
IPI00784430	Ig kappa chain V-III region VG (Fragment)	IGKV3D-11
IPI00784842	Putative uncharacterized protein DKFZp686G11190	IGHV4-31;IGHG1
IPI00784865	IGK@ protein	IGK@
IPI00784871	MHC class II HLA-DRB9 (Fragment)	HLA-DRB9
IPI00788674	Uncharacterized protein	LGALS9
IPI00788781	11 kDa protein	FABP5
IPI00788848	Uncharacterized protein	FABP1
IPI00789134	Glyceraldehyde-3-phosphate dehydrogenase	GAPDH
IPI00789150	Uncharacterized protein	CD300E
IPI00789196	cDNA FLJ60697, highly similar to Homo sapiens stathmin-like 4 (STMN4), mRNA	STMN4
IPI00789324	Uncharacterized protein	JUP
IPI00789624	Isoform 2 of Protein piccolo	PCLO
IPI00790128	Uncharacterized protein	PLXDC1
IPI00790634	Isoform 2 of Partner of Y14 and mago	WIBG
IPI00790846	Intercellular adhesion molecule 2, isoform CRA_b	-
IPI00791426	Uncharacterized protein	RPL24
IPI00792115	Uncharacterized protein	CLEC3B
IPI00792533	Uncharacterized protein	PGC
IPI00792841	cDNA FLJ46620 fis, clone TLUNG2000654, highly similar to Keratin, type II cytoskeletal 7	KRT7
IPI00793090	Uncharacterized protein	FAM83G
IPI00793512	Iron/zinc purple acid phosphatase-like protein	PAPL
IPI00794024	Uncharacterized protein	ENPP2
IPI00794069	Isoform 2 of RB1-inducible coiled-coil protein 1	RB1CC1
IPI00794082	cDNA FLJ57650, highly similar to Bleomycin hydrolase	BLMH
IPI00794777	Uncharacterized protein	PRDX2
IPI00794835	Uncharacterized protein	LRRK2
IPI00795292	Isoform 3 of Nucleoside diphosphate kinase B	NME1;NME2;NME1-NME2
IPI00795307	Isoform 2 of Protein HEG homolog 1	HEG1
IPI00795501	Low affinity immunoglobulin gamma Fc region receptor III-B	FCGR3B
IPI00795958	Isoform 2 of Keratin, type I cuticular Ha6	KRT36
IPI00796281	Isoform 2 of Receptor-type tyrosine-protein phosphatase gamma	PTPRG
IPI00796316	Uncharacterized protein	GSN
IPI00796687	Uncharacterized protein	MFAP5
IPI00796731	asialoglycoprotein receptor 2 isoform d	ASGR2
IPI00797026	Uncharacterized protein	SEPX1
IPI00797270	Isoform 1 of Triosephosphate isomerase	TPI1;TPI1P1
IPI00797941	cDNA FLJ57770, moderately similar to ADP-ribosylation factor 3	ARF3
IPI00798210	Isoform 4 of Mesothelin	MSLN
IPI00807403	Isoform 2 of CD166 antigen	ALCAM
IPI00807428	Putative uncharacterized protein	-
IPI00807694	Putative uncharacterized protein (Fragment)	C10orf71
IPI00815665	Trypsin-2	-
IPI00815674	LPHN1 protein (Fragment)	LPHN1
IPI00816555	V1-4 protein	IGLV2-14
IPI00816687	FGB protein (Fragment)	FGB
IPI00816794	REV25-2 (Fragment)	-
IPI00816801	Isoform 2 of DNA2-like helicase	DNA2
IPI00827486	Rheumatoid factor light chain variable region (Fragment)	-
IPI00827532	Anti-folate binding protein (Fragment)	-
IPI00827643	HRV Fab 027-VL (Fragment)	-
IPI00827773	Cold agglutinin FS-1 L-chain (Fragment)	-
IPI00827776	VL87-2 protein (Fragment)	-
IPI00827795	Isoform 8 of CD44 antigen	CD44
IPI00827815	Light chain Fab (Fragment)	-
IPI00827839	VK3 protein (Fragment)	-
IPI00827875	Lambda-chain	-
IPI00827906	Anti-mucin1 light chain variable region (Fragment)	-
IPI00828099	UGa8H (Fragment)	-
IPI00829695	Uncharacterized protein	FAM170A
IPI00829740	V2-6 protein	-
IPI00829803	13 kDa protein	-
IPI00829813	Isoform 2 of Phosphoinositide-3-kinase-interacting protein 1	PIK3IP1
IPI00829827	13 kDa protein	-
IPI00829833	Isoform 2 of Mucin-19	MUC19
IPI00829845	Immunglobulin heavy chain variable region	-
IPI00829956	Rheumatoid factor C6 light chain (Fragment)	-
IPI00830092	Isoform 2 of Twisted gastrulation protein homolog 1	TWSG1
IPI00830122	A30	-
IPI00843797	Isoform 1 of SCO-spondin	SSPO
IPI00843810	Uncharacterized protein	CEL
IPI00843910	Tissue alpha-L-fucosidase	FUCA1
IPI00843996	cDNA FLJ52832, highly similar to Splicing factor, arginine/serine-rich 3	SRSF3
IPI00844271	Isoform 2 of Choriogonadotropin subunit beta variant 1	CGB1
IPI00844498	CD99L2 protein	CD99L2
IPI00844583	Uncharacterized protein	PIP5K1B
IPI00845506	Isoform 2 of Peptidase inhibitor 16	PI16
IPI00847208	Similar to Suppressor of hairy wing homolog 4 isoform 1	-
IPI00847635	Isoform 1 of Alpha-1-antichymotrypsin	SERPINA3
IPI00847746	small G protein signaling modulator 1 isoform 2	SGSM1
IPI00847996	C1QL2 protein (Fragment)	-
IPI00852696	Isoform 2 of Coiled-coil domain-containing protein 43	CCDC43
IPI00853210	Uncharacterized protein	IFNAR2
IPI00853238	GNAS complex locus	GNAS
IPI00853441	Uncharacterized protein	NBL1
IPI00853468	arylsulfatase A isoform b	ARSA
IPI00853633	Uncharacterized protein	IFNAR1
IPI00855922	Uncharacterized protein	DENND3
IPI00867560	Uncharacterized protein	TNC
IPI00867707	cDNA FLJ60014, highly similar to Ribosome biogenesis protein BMS1 homolog	-
IPI00867740	Isoform 5 of Solute carrier family 12 member 8	SLC12A8
IPI00871172	WASH complex subunit FAM21C isoform 3	FAM21C
IPI00871723	Isoform 2 of Nuclear pore membrane glycoprotein 210	NUP210
IPI00872091	Isoform 3 of Splicing factor U2AF 26 kDa subunit	U2AF1L4
IPI00872250	Isoform 1 of Putative PDZ domain-containing protein 1P	PDZK1P1;PDZK1P2
IPI00872278	Isoform 7 of Deleted in malignant brain tumors 1 protein	DMBT1
IPI00872282	Uncharacterized protein C2orf74	C2orf74
IPI00872684	cDNA FLJ54141, highly similar to Ezrin	EZR
IPI00872780	cDNA FLJ51794, highly similar to Annexin A4	ANXA4
IPI00873572	cytochrome P450 2A7 isoform 2	CYP2A7
IPI00873761	Uncharacterized protein	SPRR1B
IPI00873924	Isoform A of Interleukin-18-binding protein	IL18BP
IPI00877625	Uncharacterized protein	FGG
IPI00877756	Signal peptide, CUB domain, EGF-like 1	SCUBE1
IPI00877989	Protein	C1S
IPI00878073	Protein C17orf37	C17orf37
IPI00878140	cDNA FLJ57870, highly similar to Thiosulfate sulfurtransferase	TST
IPI00879231	Alpha-2-antiplasmin	SERPINF2
IPI00879413	Uncharacterized protein	MB
IPI00879763	Uncharacterized protein	MKL1
IPI00879783	Uncharacterized protein	MTA3
IPI00879909	Uncharacterized protein	GGT1
IPI00879935	Uncharacterized protein	PVALB
IPI00880101	Protein	CEACAM5
IPI00883681	RNA-directed DNA polymerase (reverse transcriptase), related domain containing protein	-
IPI00883722	Uncharacterized protein	CFHR1
IPI00883900	cDNA FLJ61360, highly similar to Crumbs homolog 1	CRB1
IPI00883941	ninein isoform 6	NIN
IPI00883946	Uncharacterized protein	LASP1
IPI00884041	Isoform 2 of Citron Rho-interacting kinase	CIT
IPI00884105	Lysosome-associated membrane glycoprotein 1	LAMP1
IPI00884187	Isoform 2 of EF-hand calcium-binding domain-containing protein 4B	EFCAB4B
IPI00884959	Isoform 4 of Dynein heavy chain 6, axonemal	DNAH6
IPI00885178	Isoform Zeta of Apoptosis regulator BAX	BAX
IPI00887563	Isoform 5 of GLIPR1-like protein 2	GLIPR1L2
IPI00887837	solute carrier family 22 member 24	SLC22A24
IPI00887869	Uncharacterized protein C7orf72	C7orf72
IPI00890703	Cryocrystalglobulin CC1 kappa light chain variable region (Fragment)	-
IPI00890754	Cryocrystalglobulin CC1 heavy chain variable region (Fragment)	-
IPI00890801	Isoform 4 of High affinity immunoglobulin alpha and immunoglobulin mu Fc receptor	FCAMR
IPI00892521	Protein	ST13
IPI00892569	12 kDa protein	-
IPI00892611	25 kDa protein	IL10RB
IPI00892674	cDNA FLJ60837, highly similar to Syndecan-1	SDC1
IPI00892879	Uncharacterized protein	ESAM
IPI00892987	Acylphosphatase	ACYP2
IPI00893034	Uncharacterized protein	PSG5
IPI00893062	X-ray repair complementing defective repair in Chinese hamster cells 6	XRCC6
IPI00893243	Uncharacterized protein	TANK
IPI00893273	latent-transforming growth factor beta-binding protein 1 isoform 5 precursor	LTBP1
IPI00893362	Uncharacterized protein	RYR3
IPI00893424	cDNA FLJ53828, highly similar to Guanine nucleotide-binding protein-like 1	GNL1
IPI00893541	14 kDa protein	PDIA3
IPI00893583	Isoform 2 of Pregnancy-specific beta-1-glycoprotein 11	PSG11
IPI00893864	Uncharacterized protein	CFB
IPI00894116	16 kDa protein	COL28A1
IPI00894477	22 kDa protein	CCDC164
IPI00895917	low affinity immunoglobulin gamma Fc region receptor III-A isoform d precursor	FCGR3A
IPI00896380	Isoform 2 of Ig mu chain C region	IGHM
IPI00896474	Isoform 2 of Tumor protein D52	TPD52
IPI00900302	Isoform 4 of Neural cell adhesion molecule 1	NCAM1
IPI00900324	Isoform 1 of Synaptopodin-2	SYNPO2
IPI00900332	Gamma-glutamylaminecyclotransferase	A2LD1
IPI00902542	Aldehyde dehydrogenase	ALDH3A1
IPI00902579	Uncharacterized protein	UMOD
IPI00902596	cDNA FLJ40505 fis, clone TESTI2045562, highly similar to HEAT SHOCK-RELATED 70 kDa PROTEIN 2	HSPA2
IPI00902623	Major prion protein	PRNP
IPI00902652	cDNA FLJ37148 fis, clone BRACE2025333, highly similar to Homo sapiens Na+/H+ exchange regulatory co-factor (NHERF) mRNA	SLC9A3R1
IPI00902875	cDNA FLJ41652 fis, clone FEBRA2024744, highly similar to Cat eye syndrome critical region protein 5	-
IPI00902976	cDNA FLJ37504 fis, clone BRAWH2017103, highly similar to ATPase WRNIP1	WRNIP1
IPI00903112	cDNA FLJ36533 fis, clone TRACH2004428, highly similar to Lactotransferrin (Fragment)	LTF
IPI00908324	cDNA FLJ56673, highly similar to Homo sapiens adipocyte-specific adhesion molecule (ASAM), mRNA	-
IPI00908368	cDNA FLJ52277, highly similar to Follistatin-related protein 1	FSTL1;MIR198
IPI00908511	cDNA FLJ51488, highly similar to Macrophage capping protein	CAPG
IPI00908718	palmitoyl-protein thioesterase 1 isoform 2 precursor	PPT1
IPI00908730	cDNA FLJ55126, highly similar to Procollagen C-endopeptidase enhancer 1	-
IPI00908773	cDNA FLJ51986, highly similar to Homo sapiens cytochrome P450, family 2, subfamily F, polypeptide 1 (CYP2F1), mRNA	-
IPI00908876	cDNA FLJ50830, highly similar to Serum albumin	ALB
IPI00908953	cDNA FLJ54049, highly similar to Multimerin-2	MMRN2
IPI00908988	cDNA FLJ52360, highly similar to Heat-shock protein 105 kDa	HSPH1
IPI00909033	cDNA FLJ53426, highly similar to Rho guanine nucleotide exchange factor 15	ARHGEF15
IPI00909048	Soluble EPHB4 variant 2	EPHB4
IPI00909059	cDNA FLJ53910, highly similar to Keratin, type II cytoskeletal 6A	KRT6A
IPI00909126	cDNA FLJ60006, highly similar to Pepsin A	PGA3;PGA4;PGA5
IPI00909186	cDNA FLJ57422	FAM81A
IPI00909303	cDNA FLJ58073, moderately similar to Cathepsin B	CTSB
IPI00909311	cDNA FLJ52891	CPPED1
IPI00909336	cDNA FLJ59092	-
IPI00909338	lysosome membrane protein 2	SCARB2
IPI00909413	cDNA FLJ55181, highly similar to Brain-specific angiogenesis inhibitor1-associated protein 2	BAIAP2
IPI00909530	cDNA FLJ52843, highly similar to Histone H3.3	H3F3A;H3F3B;H3F3AP6;H3F3AP4
IPI00909611	cDNA FLJ56739, highly similar to Alpha-galactosidase A	-
IPI00909662	cDNA FLJ53598, moderately similar to RING finger protein 185	RNF185
IPI00909743	cDNA FLJ60660, highly similar to Hematological and neurological expressed1-like protein	HN1L
IPI00909857	cDNA FLJ52117, highly similar to Oxidized low-density lipoprotein receptor 1	OLR1
IPI00909967	Soluble PDGFRb variant 1	PDGFRB
IPI00909975	cDNA FLJ59174, highly similar to Ubiquitin-conjugating enzyme E2 L3	UBE2L3
IPI00910055	cDNA FLJ54604, highly similar to Betaine--homocysteine S-methyltransferase	BHMT
IPI00910196	cDNA FLJ57758, highly similar to Homo sapiens GULP, engulfment adaptor PTB domain containing 1 (GULP1), mRNA	GULP1
IPI00910202	cDNA FLJ53955, highly similar to Secreted frizzled-related protein 4	SFRP4
IPI00910210	cDNA FLJ54240, highly similar to ATPase family AAA domain-containing protein 1	ATAD1
IPI00910216	cathepsin S isoform 2 preproprotein	CTSS
IPI00910219	keratin, type II cytoskeletal 72 isoform 2	KRT72
IPI00910247	cDNA FLJ59855, highly similar to Homo sapiens leucine rich repeat containing 28 (LRRC28), mRNA	LRRC28
IPI00910249	cDNA FLJ59562, highly similar to Cartilage oligomeric matrix protein	COMP
IPI00910254	cDNA FLJ50983, highly similar to Homo sapiens lysocardiolipin acyltransferase (LYCAT), transcript variant 1, mRNA	LCLAT1
IPI00910380	cDNA FLJ54278, highly similar to SPARC-like protein 1	SPARCL1
IPI00910405	cDNA FLJ58260, highly similar to Kelch repeat and BTB domain-containing protein 6	KBTBD6
IPI00910519	cDNA FLJ52341, highly similar to Homo sapiens sarcoglycan, epsilon (SGCE), mRNA	SGCE
IPI00910575	cDNA FLJ59888, moderately similar to Prostaglandin E synthase 3	PTGES3
IPI00910706	cDNA FLJ52710, highly similar to Abhydrolase domain-containing protein 14B	ABHD14B
IPI00910803	cDNA FLJ57491, moderately similar to T-cell antigen CD7	-
IPI00910860	cDNA, FLJ79028, highly similar to Homeobox protein DLX-2	DLX2
IPI00910922	cDNA FLJ54995, highly similar to Homo sapiens matrix-remodelling associated 8 (MXRA8), mRNA	MXRA8
IPI00910975	CMRF35-like molecule 9 isoform 3 precursor	CD300LG
IPI00910983	cDNA FLJ59402, highly similar to Eukaryotic translation initiation factor 4B	EIF4B
IPI00913871	Lymphocyte antigen 6H	LY6H
IPI00914546	Isoform 8 of Abelson tyrosine-protein kinase 2	ABL2
IPI00914602	amyloid beta A4 protein isoform f precursor	APP
IPI00914840	Putative uncharacterized protein	SPRR1A
IPI00914914	Isoform 2 of Pancreatic secretory granule membrane major glycoprotein GP2	GP2
IPI00915752	Cingulin	CGN
IPI00915801	Protein	COPS8
IPI00916082	Uncharacterized protein	ASNSD1
IPI00916172	Tumor necrosis factor receptor superfamily, member 14	TNFRSF14
IPI00916861	Uncharacterized protein	MDH1
IPI00916882	Uncharacterized protein	TFPI
IPI00917006	Uncharacterized protein	RNF149
IPI00917063	cDNA FLJ42073 fis, clone SYNOV2014400, weakly similar to FIBULIN-1, ISOFORM C	FBLN7
IPI00917192	cDNA FLJ58509, highly similar to Cullin-1	CUL1
IPI00917198	N-acetylgalactosaminidase, alpha-	NAGA
IPI00917354	11 kDa protein	LAIR2
IPI00917443	Putative uncharacterized protein DKFZp781J211 (Fragment)	DOCK5
IPI00917605	Uncharacterized protein	CYCS
IPI00917646	Uncharacterized protein	CBX3
IPI00917799	Protein	CPVL
IPI00917915	Uncharacterized protein	PPP3R1
IPI00921237	Similar to Heterogeneous nuclear ribonucleoprotein M isoform b	-
IPI00921264	Uncharacterized protein	DHX9
IPI00921849	cDNA FLJ57046, highly similar to Lysosomal alpha-glucosidase	-
IPI00921919	Uncharacterized protein	EPB41L3
IPI00922141	cDNA FLJ61628, highly similar to Homo sapiens Cdc42 GTPase-activating protein (CDGAP), mRNA	ARHGAP31
IPI00922148	cDNA FLJ53081, highly similar to Tumor necrosis factor receptor superfamily member 10C	-
IPI00922175	cDNA FLJ51678, highly similar to Ras-related protein Rab-18	-
IPI00922213	cDNA FLJ53292, highly similar to Homo sapiens fibronectin 1 (FN1), transcript variant 5, mRNA	FN1
IPI00922262	cDNA FLJ56822, highly similar to Alpha-2-HS-glycoprotein	-
IPI00922290	cDNA FLJ53094, highly similar to Receptor expression-enhancing protein 5	-
IPI00922304	cDNA FLJ61620	-
IPI00922334	cDNA FLJ60487, highly similar to Macrophage colony-stimulating factor 1receptor	CSF1R
IPI00922573	cDNA FLJ52268, highly similar to Intercellular adhesion molecule 3	ICAM3
IPI00922577	Uncharacterized protein	MST1
IPI00922613	Isoform 6 of Filamin A-interacting protein 1-like	FILIP1L
IPI00922834	cDNA FLJ53739, weakly similar to COMM domain-containing protein 3	-
IPI00923437	Isoform 2 of Aggrecan core protein	ACAN
IPI00923451	Ceroid-lipofuscinosis, neuronal 8	-
IPI00924455	Uncharacterized protein	TTLL6
IPI00924534	Protein	STK36
IPI00924815	Protein	AZGP1
IPI00924816	Myotrophin	MTPN
IPI00924997	Uncharacterized protein	VPS8
IPI00925030	Uncharacterized protein	PILRA
IPI00925188	Uncharacterized protein	ZNF35
IPI00925358	Insulin-like growth factor binding protein 3	IGFBP3
IPI00925850	cDNA FLJ54572, highly similar to Lysosomal alpha-mannosidase	MAN2B1
IPI00925960	Uncharacterized protein	DMKN
IPI00926112	19 kDa protein	-
IPI00926171	Isoform 5 of Prominin-1	PROM1
IPI00926585	Uncharacterized protein	SNORA41;EEF1B2
IPI00926683	Uncharacterized protein	EGFR
IPI00926737	Uncharacterized protein	BTD
IPI00926851	TRAM adaptor with GOLD domain isoform 2	TMED7-TICAM2;TMED7;TICAM2
IPI00927191	Isoform 3 of Beta-galactosidase	GLB1
IPI00927408	Isoform 3 of UAP56-interacting factor	FYTTD1
IPI00927801	Uncharacterized protein	SHISA5
IPI00927859	Uncharacterized protein	TRAK2
IPI00929269	Isoform 4 of Protein FAM63A	FAM63A
IPI00930049	Uncharacterized protein	PDCD6
IPI00930108	IQ domain-containing protein C isoform 1	IQCC
IPI00930305	butyrophilin-like protein 8 isoform 4 precursor	BTNL8
IPI00930442	Putative uncharacterized protein DKFZp686M24218	IGHG4
IPI00930517	Uncharacterized protein	ANKRD18B
IPI00930562	Activated RNA polymerase II transcription cofactor 4 (Fragment)	SUB1
IPI00930614	GUCA1B protein (Fragment)	KRT13
IPI00935307	Uncharacterized protein	DIAPH1
IPI00935840	Isoform 2 of Carcinoembryonic antigen-related cell adhesion molecule 1	CEACAM1
IPI00936184	cDNA FLJ34464 fis, clone HLUNG2003049, weakly similar to Ambystoma tigrinum RPE65 protein mRNA	BCO2
IPI00939169	Isoform 3 of Attractin	ATRN
IPI00939968	65 kDa protein	SENP3
IPI00940046	Uncharacterized protein	ASAH1
IPI00940245	Immunoglobulin heavy chain variant (Fragment)	IGHA2
IPI00940393	Uncharacterized protein	EEF1A1
IPI00940399	Uncharacterized protein	MYO10
IPI00940517	V-set and immunoglobulin domain-containing protein 4 isoform 3 precursor	VSIG4
IPI00940656	Uncharacterized protein	ANP32A;ANP32AP1
IPI00940698	Protocadherin Fat 1	FAT1
IPI00940755	Uncharacterized protein	DENR
IPI00941316	SULF2 protein	SULF2
IPI00941942	Uncharacterized protein	RAP1B
IPI00942321	Uncharacterized protein	AGPAT3
IPI00942651	Uncharacterized protein	LRP3
IPI00943181	Uncharacterized protein	PSME2
IPI00943635	Putative uncharacterized protein	-
IPI00945195	Uncharacterized protein	SYPL1
IPI00945220	Uncharacterized protein	GOLIM4
IPI00945229	Uncharacterized protein	MGAM
IPI00945354	Uncharacterized protein	ABCA2
IPI00945490	Uncharacterized protein	RARRES2
IPI00945953	Uncharacterized protein	IGFBP1
IPI00946039	Uncharacterized protein	RG9MTD1
IPI00946099	Uncharacterized protein	SRI
IPI00946283	Uncharacterized protein	TNPO3
IPI00946806	Protein	ABI3BP
IPI00947227	plastin-3 isoform 2	PLS3
IPI00947275	Uncharacterized protein	BTN2A1
IPI00947285	suprabasin isoform 1 precursor	SBSN
IPI00952986	cDNA FLJ53153, highly similar to Homo sapiens mucin 20 (MUC20), mRNA	MUC20
IPI00953689	Alpha-2-HS-glycoprotein	AHSG
IPI00954180	Isoform 2 of Selenium-binding protein 1	SELENBP1
IPI00955041	Isoform 2 of Follistatin-related protein 3	FSTL3
IPI00963851	23 kDa protein	LAP3
IPI00964000	Uncharacterized protein	IGJ
IPI00964070	Uncharacterized protein	ANXA3
IPI00964158	Uncharacterized protein	CHIC2
IPI00964287	Isoform 2 of Hemicentin-2	HMCN2
IPI00964478	Uncharacterized protein	FGFR4
IPI00964686	Uncharacterized protein	HNRNPAB
IPI00964721	Uncharacterized protein	RNASET2
IPI00964728	Protein	PACSIN2
IPI00964746	Uncharacterized protein	OCIAD1
IPI00964761	Uncharacterized protein	CAST
IPI00964868	Uncharacterized protein	CSNK1G3
IPI00964934	cDNA FLJ51424, highly similar to Tumor necrosis factor receptor superfamilymember 16	NGFR
IPI00964936	Protein	CAMK2D
IPI00965100	Uncharacterized protein	MUC7
IPI00965141	Uncharacterized protein	OCLN
IPI00965190	Uncharacterized protein	CAST
IPI00965211	cDNA FLJ51732, highly similar to Peroxisomal NADH pyrophosphatase NUDT12	NUDT12
IPI00965393	cDNA FLJ50201, highly similar to Beta-mannosidase	MANBA
IPI00965466	Protein	ABCC3
IPI00965501	cDNA FLJ54242, highly similar to Calnexin	CANX
IPI00965502	Uncharacterized protein	CLTB
IPI00965611	cDNA FLJ52396, highly similar to SPARC-like protein 1	SPARCL1
IPI00965879	Uncharacterized protein	MLIP
IPI00965965	Uncharacterized protein	TMEM189;UBE2V1;TMEM189-UBE2V1
IPI00966202	cDNA FLJ52285, highly similar to Vesicular integral-membrane protein VIP36	LMAN2
IPI00966271	12 kDa protein	SEPSECS
IPI00966409	Uncharacterized protein	RBP2
IPI00966417	Uncharacterized protein	MATR3;SNHG4
IPI00966506	Uncharacterized protein	FBN2
IPI00966751	CaM kinase II isoform	SRP72
IPI00966782	17 kDa protein	RBP1
IPI00966865	17 kDa protein	AGA
IPI00967121	pro-epidermal growth factor isoform 2 preproprotein	EGF
IPI00967416	Uncharacterized protein	ANXA5
IPI00967442	Isoform 2 of Carboxypeptidase E	CPE
IPI00967467	33 kDa protein	TPM3
IPI00967671	Uncharacterized protein	HMGB2
IPI00967845	cDNA FLJ52421, highly similar to Myotilin	MYOT
IPI00967860	Protein	BST1
IPI00967889	Uncharacterized protein	CAST
IPI00967932	Protein	CEP63
IPI00968042	Uncharacterized protein	PCDH1
IPI00969452	Anthrax toxin receptor 1, isoform CRA_a	ANTXR1
IPI00969595	HCG1639753, isoform CRA_a	REG1P
IPI00973032	V1-17 protein	-
IPI00973038	cDNA FLJ55088, highly similar to Amyloid-like protein 2	APLP2
IPI00973378	cDNA FLJ34780 fis, clone NT2NE2003705, weakly similar to U2 SMALL NUCLEAR RIBONUCLEOPROTEIN AUXILIARY FACTOR 35 kDa SUBUNIT RELATED-PROTEIN 2	FSIP2
IPI00973933	Uncharacterized protein	ERLIN2
IPI00974035	Uncharacterized protein	EBF1
IPI00974078	18 kDa protein	PAFAH1B2
IPI00974217	Uncharacterized protein	IMPA1
IPI00974249	Uncharacterized protein	PFDN1
IPI00974387	Uncharacterized protein	HRSP12
IPI00975474	Protein	C11orf41
IPI00975524	cDNA FLJ59304, highly similar to Cadherin-12	CDH12
IPI00975713	Similar to V_segment translation product	-
IPI00975884	Uncharacterized protein	SLC39A14
IPI00976115	Uncharacterized protein	PRCP
IPI00976162	Conserved hypothetical protein	-
IPI00976539	19 kDa protein	TTC1
IPI00976752	Isoform 4 of Clusterin	CLU
IPI00976928	Similar to Myosin-reactive immunoglobulin heavy chain variable region	-
IPI00977042	Uncharacterized protein	LAYN
IPI00977198	Uncharacterized protein	DKK3
IPI00977240	Protein	DENND5A
IPI00977297	Similar to VH4 heavy chain variable region precursor	-
IPI00977370	Conserved hypothetical protein	FLJ31945
IPI00977424	Protein	EIF3E
IPI00977430	cDNA, FLJ79286, highly similar to T-complex protein 1 subunit gamma	CCT3
IPI00977557	Protein	C8orf82
IPI00977567	cDNA FLJ51061, highly similar to Opioid-binding protein/cell adhesion molecule	OPCML
IPI00977659	Frizzled-4 precursor	FZD4
IPI00977701	Uncharacterized protein	C11orf54
IPI00977788	Similar to Hepatitis B virus receptor binding protein	-
IPI00978057	cDNA FLJ54375, highly similar to Protein-lysine 6-oxidase	LOX
IPI00978615	Conserved hypothetical protein	-
IPI00978796	17 kDa protein	CFL1
IPI00978910	Glia maturation factor beta	GMFB
IPI00979071	Protein	TPT1
IPI00979226	60S ribosomal protein L17 isoform b	RPL17
IPI00979250	Ig kappa chain C region	IGKC
IPI00979320	Similar to Cold agglutinin FS-1 L-chain	-
IPI00979352	clathrin light chain A isoform e	CLTA
IPI00979521	Uncharacterized protein	EFEMP2
IPI00979730	Similar to Ig kappa chain V-II region GM607 precursor	-
IPI00980161	low-density lipoprotein receptor isoform 6 precursor	LDLR
IPI00980165	Mesencephalic astrocyte-derived neurotrophic factor	MANF
IPI00980175	proteasome subunit beta type-2 isoform 3	PSMB2
IPI00980553	cDNA FLJ50204, highly similar to 2,4-dienoyl-CoA reductase, mitochondrial	DECR1
IPI00980890	cDNA FLJ58780, highly similar to Homo sapiens lysosomal-associated membrane protein 2 (LAMP2), transcript variant LAMP2B, mRNA	LAMP2
IPI00980919	Serine/threonine-protein phosphatase	PPP1CA
IPI00980940	Uncharacterized protein	RPS13
IPI00981432	Uncharacterized protein	PENK
IPI00981659	Similar to Cold agglutinin FS-1 H-chain	-
IPI00981739	Uncharacterized protein	TBCA
IPI00981886	cDNA, FLJ78858, highly similar to Calbindin	CALB1
IPI00982087	Uncharacterized protein	HYOU1
IPI00982472	Transaldolase	TALDO1
IPI00982595	Vimentin variant 4	VIM
IPI00982602	Similar to Immunglobulin heavy chain variable region	-
IPI00982696	NADH dehydrogenase [ubiquinone] 1 beta subcomplex subunit 6 isoform 3	NDUFB6
IPI00982877	Uncharacterized protein	PIK3C2A
IPI00982894	cDNA FLJ54506, highly similar to Ryanodine receptor 2 (Fragment)	RYR2
IPI00983265	Protein	LOXL2
IPI00983309	Uncharacterized protein	STT3A
IPI00983417	Uncharacterized protein	CD59
IPI00983556	Protein	PABPC4
IPI00983848	Uncharacterized protein	CSF1
IPI00984047	Conserved hypothetical protein	LOC284630
IPI00984265	Conserved hypothetical protein	-
IPI00984346	Conserved hypothetical protein	-
IPI00984380	Conserved hypothetical protein	-
IPI00984586	trypsin-3 isoform 4 preproprotein	PRSS3
IPI00984757	Uncharacterized protein	C19orf51
IPI00984840	Uncharacterized protein	ZDHHC11B
IPI00984941	Uncharacterized protein	LYPLA1
IPI00985211	Similar to VH-3 family (VH26)D/J protein	-
IPI00985305	Uncharacterized protein	CD55
IPI00985334	titin isoform N2-B	TTN
IPI00985348	Uncharacterized protein	RBM20
IPI00985424	23 kDa protein	RTN4RL2
IPI01009017	cDNA FLJ50585, highly similar to T-complex protein 1 subunit beta	-
IPI01009053	cDNA FLJ50703, highly similar to Retinoic acid receptor RXR-beta	RXRB
IPI01009167	cDNA FLJ40030 fis, clone STOMA2009250, highly similar to Klotho	KL
IPI01009208	Uncharacterized protein	MYOC
IPI01009258	Actinin, alpha 2 variant (Fragment)	ACTN2
IPI01009365	Uncharacterized protein	CD209
IPI01009685	Uncharacterized protein	SPG11
IPI01009693	Uncharacterized protein	HDC
IPI01009809	51 kDa protein	IVL
IPI01009996	Uncharacterized protein	SPINT1
IPI01010038	UPF0235 protein C15orf40	C15orf40
IPI01010049	Protein	USP28
IPI01010056	58 kDa protein	AMY1C;AMY1A;AMY1B;AMY2A
IPI01010120	Uncharacterized protein	TYRO3
IPI01010172	Isoform Delta14-15 of Platelet endothelial cell adhesion molecule	PECAM1
IPI01010626	cDNA FLJ51403, highly similar to Sex hormone-binding globulin	SHBG
IPI01010768	Uncharacterized protein	DIABLO
IPI01010866	cDNA FLJ51742, highly similar to Inter-alpha-trypsin inhibitor heavy chain H4	ITIH4
IPI01011188	Stromal cell-derived factor 1 epsilon	CXCL12
IPI01011248	Uncharacterized protein	CD163
IPI01011389	HECT, UBA and WWE domain containing 1	HUWE1
IPI01011399	Uncharacterized protein	TNFRSF1A
IPI01011585	Uncharacterized protein	NBEA
IPI01011651	177 kDa protein	NUP98
IPI01011689	cDNA FLJ54235, highly similar to Ceroid-lipofuscinosis neuronal protein 5	CLN5
IPI01011717	Uncharacterized protein	SPATA2
IPI01011823	cDNA FLJ56737, highly similar to Insulin-like growth factor-binding protein 7	IGFBP7
IPI01011883	Uncharacterized protein	UFD1L
IPI01011912	Phosphoglycerate kinase	PGK1
IPI01011952	cDNA FLJ59659, highly similar to Vinculin	VCL
IPI01012004	cDNA PSEC0175 fis, clone OVARC1000169, highly similar to Protein disulfide-isomerase A3	PDIA3
IPI01012180	Uncharacterized protein	PODXL
IPI01012194	Uncharacterized protein	NT5C3L
IPI01012253	Uncharacterized protein	41524
IPI01012383	Uncharacterized protein	OTUB1
IPI01012492	cDNA FLJ53075, highly similar to Kininogen-1	KNG1
IPI01012883	Isoform 2 of Telomerase-binding protein EST1A	SMG6
IPI01012908	cDNA FLJ51267, highly similar to Multidrug resistance-associated protein 6	ABCC6
IPI01013137	Uncharacterized protein	UNC13C
IPI01013193	Uncharacterized protein	CTSC
IPI01013214	Rheumatoid factor RF-IP14	-
IPI01013272	Cadherin-13	CDH13
IPI01013280	cDNA FLJ54090, highly similar to 4F2 cell-surface antigen heavy chain	SLC3A2
IPI01013284	Uncharacterized protein	RELT
IPI01013324	Uncharacterized protein	NCAN
IPI01013460	cDNA FLJ58187, highly similar to Protein-glutamine gamma-glutamyltransferase 2	TGM2
IPI01013481	cDNA FLJ50601, highly similar to Glutathione synthetase	GSS
IPI01013520	Uncharacterized protein	PROS1
IPI01013525	Uncharacterized protein	CORO1B
IPI01013681	Uncharacterized protein	SMARCA5
IPI01013717	Uncharacterized protein	PLAU
IPI01013821	Uncharacterized protein	B4GALT1
IPI01013891	Uncharacterized protein	WBP11
IPI01014010	73 kDa protein	SART1
IPI01014029	17 kDa protein	CRISP3
IPI01014052	29 kDa protein	CAMKK2
IPI01014057	cDNA FLJ57019, highly similar to Aldo-keto reductase family 1 member C3	AKR1C3
IPI01014124	Uncharacterized protein	-
IPI01014238	cDNA FLJ53963, highly similar to Leukocyte elastase inhibitor	SERPINB1
IPI01014270	Uncharacterized protein	APOB
IPI01014407	Uncharacterized protein	ADCY1
IPI01014432	cDNA FLJ51536, highly similar to Protein-glutamine gamma-glutamyltransferase K	TGM1
IPI01014449	Uncharacterized protein	CBX1
IPI01014563	Ferritin light chain	FTL
IPI01014678	93 kDa protein	COL14A1
IPI01014752	Uncharacterized protein	ACVR1B
IPI01015119	Uncharacterized protein	FOLR2
IPI01015202	Uncharacterized protein	SDC2
IPI01015328	Uncharacterized protein	XAB2
IPI01015402	cDNA FLJ58256, highly similar to Pogo transposable element with KRAB domain	POGK
IPI01015565	Uncharacterized protein	UBC
IPI01015814	cDNA FLJ60371, highly similar to Acetyl-CoA carboxylase 2	ACACB
IPI01015923	Integrin beta	ITGB3;C17orf57
IPI01015974	Uncharacterized protein	SOD2
IPI01015996	Uncharacterized protein	MYO18A
IPI01018004	Uncharacterized protein	BPNT1
IPI01018299	Uncharacterized protein	FBLN2
IPI01018935	chondroitin sulfate proteoglycan 5 isoform 4 precursor	CSPG5
IPI01018959	Uncharacterized protein	SCN3A
IPI01020720	cDNA FLJ54328, highly similar to Heat shock 70 kDa protein 1	HSPA1B;HSPA1A
IPI01021015	Uncharacterized protein	CD63
IPI01021088	Uncharacterized protein	C4A
IPI01021132	Uncharacterized protein	DCN
IPI01021158	Uncharacterized protein	AK2
IPI01021175	Protein	CHMP4A
IPI01021250	Protein	ATP5B
IPI01021398	Uncharacterized protein	UBE2N
IPI01021703	Isoform 2 of Lactoylglutathione lyase	GLO1
IPI01021767	Uncharacterized protein	RPL6
IPI01021943	Uncharacterized protein	MYL6B
IPI01021968	Uncharacterized protein	CNPY2
IPI01022070	Uncharacterized protein	KRT18
IPI01022175	cDNA FLJ55805, highly similar to Keratin, type II cytoskeletal 4	KRT4
IPI01022244	Uncharacterized protein	NACA
IPI01022268	Uncharacterized protein	MYL6
IPI01022290	Protein	CCDC42B
IPI01022408	Uncharacterized protein	-
IPI01022460	Uncharacterized protein	HNRNPA1
IPI01022792	Uncharacterized protein	GRASP
IPI01022800	Uncharacterized protein	IGFBP6
IPI01022820	Amyloid lambda 6 light chain variable region SAR (Fragment)	IGLV6-57
IPI01022850	Uncharacterized protein	MGAT4C
IPI01023012	Protein	TPCN1
IPI01023021	Uncharacterized protein	LYZ
IPI01023068	Protein	LRP10
IPI01024816	Protein	LGMN
IPI01024962	19 kDa protein	RPGRIP1
IPI01024996	788 kDa protein	SYNE2
IPI01025036	13 kDa protein	ADCK1
IPI01025083	16 kDa protein	AP4S1
IPI01025175	10 kDa protein	FBLN5
IPI01025360	cDNA FLJ55035, highly similar to Dihydrolipoyllysine-residue succinyltransferase component of 2- oxoglutarate dehydrogenase complex, mitochondrial	DLST;DLSTP1
IPI01025396	189 kDa protein	LTBP2
IPI01025431	17 kDa protein	DHRS2
IPI01025580	Possible J 56 gene segment (Fragment)	-
IPI01025826	20 kDa protein	COCH
IPI01026045	Myosin-reactive immunoglobulin light chain variable region	IGKV3D-15
IPI01026068	Uncharacterized protein	LAIR1
IPI01026249	cDNA FLJ58340	TELO2
IPI01026265	Protein	TDRD9
IPI01026287	16 kDa protein	NPC2
IPI01026288	Uncharacterized protein	KLK1
IPI01026370	Beta-spectrin	SPTB
IPI01026401	Uncharacterized protein	FAM162A

## Sheet: Table S1c_ID in Non-pregnancy
Identifications in urine samples from both pregnant and non-pregnant patients are illustrated in red font.
Protein accessions	Protein description	Gene name
IPI00000087	Sodium channel subunit beta-2	SCN2B
IPI00000137	N-acetylglucosamine-1-phosphotransferase subunit gamma	GNPTG
IPI00000760	N(G),N(G)-dimethylarginine dimethylaminohydrolase 2	DDAH2
IPI00000811	Proteasome subunit beta type-6	PSMB6
IPI00000816	Isoform 1 of 14-3-3 protein epsilon	YWHAE
IPI00000833	Glycoprotein hormones alpha chain	CGA
IPI00000853	Follitropin subunit beta	FSHB
IPI00000874	Peroxiredoxin-1	PRDX1
IPI00000891	Chorionic somatomammotropin hormone	CSH1;CSH2
IPI00001432	Protocadherin beta-2	PCDHB2
IPI00001593	Lysosomal Pro-X carboxypeptidase	PRCP
IPI00001597	Lysyl oxidase homolog 1	LOXL1
IPI00001611	Isoform 1 of Insulin-like growth factor II	IGF2;INS;INS-IGF2
IPI00001633	Leucine-rich repeat transmembrane protein FLRT2	FLRT2
IPI00001754	Junctional adhesion molecule A	F11R
IPI00001769	receptor-type tyrosine-protein phosphatase O isoform d precursor	PTPRO
IPI00001952	Endonuclease domain-containing 1 protein	ENDOD1
IPI00002191	Uncharacterized protein LP9056	ERVMER34-1
IPI00002203	Isoform 1 of BRCA2 and CDKN1A-interacting protein	BCCIP
IPI00002280	ProSAAS	PCSK1N
IPI00002535	Peptidyl-prolyl cis-trans isomerase FKBP2	FKBP2
IPI00002745	Cathepsin Z	CTSZ
IPI00002816	Cathepsin F	CTSF
IPI00002818	Isoform 1 of Kallikrein-11	KLK11
IPI00002884	Isoform 1 of PKHD domain-containing transmembrane protein C17orf101	C17orf101
IPI00002910	Isoform 1 of IGF-like family receptor 1	IGFLR1
IPI00002919	GTP-binding protein Di-Ras1	DIRAS1
IPI00002968	Molybdopterin synthase sulfur carrier subunit	MOCS2
IPI00003102	Ciliary neurotrophic factor receptor subunit alpha	CNTFR
IPI00003111	Ig kappa chain V-I region AU	LOC652694
IPI00003128	Isoform IIb of Prolyl 4-hydroxylase subunit alpha-2	P4HA2
IPI00003269	Beta-actin-like protein 2	ACTBL2
IPI00003362	78 kDa glucose-regulated protein	HSPA5
IPI00003370	Isoform 1 of Syntaxin-1A	STX1A
IPI00003437	Guanylate cyclase activator 2B	GUCA2B
IPI00003455	Isoform 4 of Nucleoporin NDC1	TMEM48
IPI00003470	Ig kappa chain V-I region Wes	-
IPI00003590	Isoform 1 of Sulfhydryl oxidase 1	QSOX1
IPI00003802	Alpha-mannosidase 2	MAN2A1
IPI00003807	Lysosomal acid phosphatase	ACP2
IPI00003815	Rho GDP-dissociation inhibitor 1	ARHGDIA
IPI00003817	Rho GDP-dissociation inhibitor 2	ARHGDIB
IPI00003865	Isoform 1 of Heat shock cognate 71 kDa protein	HSPA8
IPI00003919	Isoform 1 of Glutaminyl-peptide cyclotransferase	QPCT
IPI00003935	Histone H2B type 2-E	HIST2H2BE
IPI00003947	Ig lambda chain V-II region BUR	-
IPI00003949	Ubiquitin-conjugating enzyme E2 N	UBE2N
IPI00004101	Betaine--homocysteine S-methyltransferase 1	BHMT
IPI00004114	Ribonuclease K6	RNASE6
IPI00004299	nuclear pore membrane glycoprotein 210-like isoform 2	NUP210L
IPI00004372	MEP1A protein	MEP1A
IPI00004409	Discoidin domain-containing receptor 2	DDR2
IPI00004416	Charged multivesicular body protein 2a	CHMP2A
IPI00004502	Isoform 1 of Glucose-fructose oxidoreductase domain-containing protein 1	GFOD1
IPI00004573	Polymeric immunoglobulin receptor	PIGR
IPI00004656	Beta-2-microglobulin	B2M
IPI00004970	Small subunit processome component 20 homolog	UTP20
IPI00005038	Ribonuclease UK114	HRSP12
IPI00005104	Inhibitor of nuclear factor kappa-B kinase subunit alpha	CHUK
IPI00005162	Actin-related protein 2/3 complex subunit 3	ARPC3
IPI00005292	Testican-1	SPOCK1
IPI00005564	Stanniocalcin-1	STC1
IPI00005573	Isoform 1 of 5'(3')-deoxyribonucleotidase, cytosolic type	NT5C
IPI00005585	Tax1-binding protein 3	TAX1BP3
IPI00005694	Pregnancy-specific beta-1-glycoprotein 2	PSG2
IPI00005707	C-type mannose receptor 2	MRC2
IPI00005721	Neutrophil defensin 1	DEFA1;DEFA1B
IPI00005794	Uncharacterized protein	PGCP
IPI00005908	A disintegrin and metalloproteinase with thrombospondin motifs 1	ADAMTS1
IPI00005969	F-actin-capping protein subunit alpha-1	CAPZA1
IPI00006067	GPI-linked NAD(P)(+)--arginine ADP-ribosyltransferase 1	ART1
IPI00006089	Metabotropic glutamate receptor 6	GRM6
IPI00006114	Pigment epithelium-derived factor	SERPINF1
IPI00006128	Testican-2	SPOCK2
IPI00006173	Isoform 1 of Cholesteryl ester transfer protein	CETP
IPI00006547	T-cell immunomodulatory protein	ITFG1
IPI00006662	Apolipoprotein D	APOD
IPI00006705	Uteroglobin	SCGB1A1
IPI00006971	Isoform 1 of Endosialin	CD248
IPI00006988	Resistin	RETN
IPI00007047	Protein S100-A8	S100A8
IPI00007199	Protein Z-dependent protease inhibitor	SERPINA10
IPI00007221	Plasma serine protease inhibitor	SERPINA5
IPI00007249	Ectonucleotide pyrophosphatase/phosphodiesterase family member 4	ENPP4
IPI00007726	Kallikrein-13	KLK13
IPI00007778	Di-N-acetylchitobiase	CTBS
IPI00007797	Fatty acid-binding protein, epidermal	FABP5
IPI00007798	Thyrotropin-releasing hormone-degrading ectoenzyme	TRHDE
IPI00007800	Angiopoietin-related protein 2	ANGPTL2
IPI00007853	Gamma-interferon-inducible lysosomal thiol reductase	IFI30
IPI00007858	Myosin-13	MYH13
IPI00008405	Arylsulfatase F	ARSF
IPI00008433	40S ribosomal protein S5	RPS5
IPI00008494	Intercellular adhesion molecule 1	ICAM1
IPI00008527	60S acidic ribosomal protein P1	RPLP1
IPI00008552	Glutaredoxin-3	GLRX3
IPI00008554	Angiogenin	ANG
IPI00008787	Alpha-N-acetylglucosaminidase	NAGLU
IPI00008832	Growth arrest-specific protein 1	GAS1
IPI00008964	Ras-related protein Rab-1B	RAB1B
IPI00009027	Lithostathine-1-alpha	REG1A
IPI00009143	A disintegrin and metalloproteinase with thrombospondin motifs 5	ADAMTS5
IPI00009180	Olfactory receptor 7A10	OR7A10
IPI00009197	Lithostathine-1-beta	REG1B
IPI00009274	Coatomer subunit zeta-2	COPZ2
IPI00009276	Endothelial protein C receptor precursor	PROCR
IPI00009308	C-C motif chemokine 2	CCL2
IPI00009329	Utrophin	UTRN
IPI00009650	Lipocalin-1	LCN1
IPI00009653	Leucine-rich repeat-containing protein 19	LRRC19
IPI00009655	Zinc finger BED domain-containing protein 5	ZBED5
IPI00009720	Leukemia inhibitory factor	LIF
IPI00009793	Complement C1r subcomponent-like protein	C1RL
IPI00009851	PCDH12 protein	PCDH12
IPI00009865	Keratin, type I cytoskeletal 10	KRT10
IPI00009867	Keratin, type II cytoskeletal 5	KRT5
IPI00009901	Nuclear transport factor 2	NUTF2
IPI00009976	Transmembrane emp24 domain-containing protein 1	TMED1
IPI00009997	N-acetyllactosaminide beta-1,3-N-acetylglucosaminyltransferase	B3GNT1
IPI00010105	Eukaryotic translation initiation factor 6	EIF6
IPI00010130	Glutamine synthetase	GLUL
IPI00010182	Isoform 1 of Acyl-CoA-binding protein	DBI
IPI00010191	Collectrin	TMEM27
IPI00010228	Isoform 3 of SOSS complex subunit B2	OBFC2A
IPI00010277	Isoform 1 of Tumor necrosis factor receptor superfamily member 12A	TNFRSF12A
IPI00010341	Bone marrow proteoglycan	PRG2
IPI00010471	Plastin-2	LCP1
IPI00010675	Trefoil factor 2	TFF2
IPI00010779	Isoform 1 of Tropomyosin alpha-4 chain	TPM4
IPI00010796	Protein disulfide-isomerase	P4HB
IPI00010849	Beta-casein	CSN2
IPI00010896	Chloride intracellular channel protein 1	CLIC1
IPI00010949	Isoform 1 of Sialate O-acetylesterase	SIAE
IPI00011140	Protein NOV homolog	NOV
IPI00011172	Glia-activating factor	FGF9
IPI00011229	Cathepsin D	CTSD
IPI00011261	Complement component C8 gamma chain	C8G
IPI00011454	Isoform 2 of Neutral alpha-glucosidase AB	GANAB
IPI00011564	Syndecan-4	SDC4
IPI00011604	Glycine cleavage system H protein, mitochondrial	GCSH
IPI00011662	Kunitz-type protease inhibitor 2	SPINT2
IPI00011685	Collagen alpha-1(X) chain	COL10A1
IPI00011692	Involucrin	IVL
IPI00011832	Secreted phosphoprotein 24	SPP2
IPI00011858	PDZK1-interacting protein 1	PDZK1IP1
IPI00011865	Isoform 2 of Platelet-derived growth factor D	PDGFD
IPI00012039	Isoform 18 of Basic fibroblast growth factor receptor 1	FGFR1
IPI00012048	Isoform 1 of Nucleoside diphosphate kinase A	NME1;NME2;NME1-NME2
IPI00012102	N-acetylglucosamine-6-sulfatase	GNS
IPI00012113	Uroplakin-2	UPK2
IPI00012347	Matrix-remodeling-associated protein 5	MXRA5
IPI00012426	Isoform 1 of Retinoid-inducible serine carboxypeptidase	SCPEP1
IPI00012440	Plasma alpha-L-fucosidase	FUCA2
IPI00012465	Testis-specific serine/threonine-protein kinase 1	TSSK1B
IPI00012480	FKSG42	RACGAP1P
IPI00012493	40S ribosomal protein S20	SNORD54;RPS20
IPI00012503	Isoform Sap-mu-0 of Proactivator polypeptide	PSAP
IPI00012585	Beta-hexosaminidase subunit beta	HEXB
IPI00012587	Phosphatidylinositol-3,4,5-trisphosphate 3-phosphatase and dual-specificity protein phosphatase PTEN	LOC731292;PTEN
IPI00012730	Platelet-activating factor receptor	PTAFR
IPI00012750	40S ribosomal protein S25	RPS25
IPI00012795	Eukaryotic translation initiation factor 3 subunit I	EIF3I
IPI00012887	Cathepsin L1	CTSL1
IPI00013163	Myeloid cell nuclear differentiation antigen	MNDA
IPI00013179	Prostaglandin-H2 D-isomerase	PTGDS
IPI00013303	Limbic system-associated membrane protein	LSAMP
IPI00013382	Cystatin-SA	CST2
IPI00013438	Immunoglobulin lambda-like polypeptide 1	IGLL1
IPI00013569	Isoform 1 of Pappalysin-2	PAPPA2
IPI00013685	Uncharacterized protein	PSG9
IPI00013698	N-acylsphingosine amidohydrolase (Acid ceramidase) 1, isoform CRA_c	ASAH1
IPI00013789	SET and MYND domain-containing protein 5	SMYD5
IPI00013808	Alpha-actinin-4	ACTN4
IPI00013880	Semaphorin-5A	SEMA5A
IPI00013885	Caspase-14	CASP14
IPI00013890	Isoform 1 of 14-3-3 protein sigma	SFN
IPI00013895	Protein S100-A11	S100A11
IPI00013917	40S ribosomal protein S12	RPS12
IPI00013933	Isoform DPI of Desmoplakin	DSP
IPI00013945	Isoform 1 of Uromodulin	UMOD
IPI00013972	Carcinoembryonic antigen-related cell adhesion molecule 8	CEACAM8
IPI00013976	Laminin subunit beta-1	LAMB1
IPI00014048	Ribonuclease pancreatic	RNASE1
IPI00014055	Napsin-A	NAPSA
IPI00014230	Complement component 1 Q subcomponent-binding protein, mitochondrial	C1QBP
IPI00014287	folate receptor gamma precursor	FOLR3
IPI00014375	Glutamyl aminopeptidase	ENPEP
IPI00014850	Astrocytic phosphoprotein PEA-15	PEA15
IPI00015018	Inorganic pyrophosphatase	PPA1
IPI00015180	Protein Shroom2	SHROOM2
IPI00015345	Isoform 1 of Cadherin EGF LAG seven-pass G-type receptor 3	CELSR3
IPI00015351	Isoform 1 of PITH domain-containing protein 1	PITHD1
IPI00015401	Isoform 2 of Arf-GAP with GTPase, ANK repeat and PH domain-containing protein 2	AGAP2
IPI00015688	Glypican-1	GPC1
IPI00015777	Uncharacterized protein	MAP4K4
IPI00015881	Isoform 1 of Macrophage colony-stimulating factor 1	CSF1
IPI00015924	Isoform 1 of Tuftelin-interacting protein 11	TFIP11
IPI00016150	Neuroserpin	SERPINI1
IPI00016179	Protein S100-A13	S100A13
IPI00016334	Isoform 1 of Cell surface glycoprotein MUC18	MCAM
IPI00016339	Ras-related protein Rab-5C	RAB5C
IPI00016450	Amiloride-sensitive sodium channel subunit gamma	SCNN1G
IPI00016513	Ras-related protein Rab-10	RAB10
IPI00016605	UPF0587 protein C1orf123	C1orf123
IPI00016645	Isoform 1 of Ephrin type-A receptor 7	EPHA7
IPI00016679	SLIT and NTRK-like protein 5	SLITRK5
IPI00016786	Isoform 2 of Cell division control protein 42 homolog	CDC42
IPI00017160	Vacuolar protein sorting-associated protein VTA1 homolog	VTA1
IPI00017526	Protein S100-P	S100P
IPI00017601	Ceruloplasmin	CP
IPI00017672	cDNA FLJ25678 fis, clone TST04067, highly similar to PURINE NUCLEOSIDE PHOSPHORYLASE	PNP
IPI00017704	Coactosin-like protein	COTL1
IPI00017799	cDNA FLJ55158, highly similar to Thioredoxin, mitochondrial	TXN2
IPI00017987	Cornifin-A	SPRR1A
IPI00018078	Melanoma-associated antigen 12	MAGEA12
IPI00018146	14-3-3 protein theta	YWHAQ
IPI00018236	Ganglioside GM2 activator	GM2A
IPI00018275	Prion-like protein doppel	PRND
IPI00018278	Histone H2A.V	H2AFV
IPI00018279	Collagen alpha-3(V) chain	COL5A3
IPI00018471	Smoothened homolog	SMO
IPI00018534	Histone H2B type 1-L	HIST1H2BL
IPI00018901	Isoform 1 of Gamma-glutamyltranspeptidase 1	GGT1
IPI00018909	Trefoil factor 3	TFF3
IPI00018953	Dipeptidyl peptidase 4	DPP4
IPI00019038	Lysozyme C	LYZ
IPI00019157	Chondroitin sulfate proteoglycan 4	CSPG4
IPI00019326	Adrenodoxin, mitochondrial	FDX1
IPI00019329	Dynein light chain 1, cytoplasmic	DYNLL1
IPI00019359	Keratin, type I cytoskeletal 9	KRT9
IPI00019399	Serum amyloid A-4 protein	SAA4
IPI00019449	Non-secretory ribonuclease	RNASE2
IPI00019502	Isoform 1 of Myosin-9	MYH9
IPI00019524	Alpha-lactalbumin	LALBA
IPI00019568	Prothrombin (Fragment)	F2
IPI00019580	Plasminogen	PLG
IPI00019581	Coagulation factor XII	F12
IPI00019599	Isoform 1 of Ubiquitin-conjugating enzyme E2 variant 1	TMEM189;UBE2V1;TMEM189-UBE2V1
IPI00019600	Ubiquitin-conjugating enzyme E2 variant 2	UBE2V2
IPI00019884	Alpha-actinin-2	ACTN2
IPI00019906	Isoform 2 of Basigin	BSG
IPI00019907	Glypican-3	GPC3
IPI00019943	Afamin	AFM
IPI00019954	Cystatin-M	CST6
IPI00019988	N-sulphoglucosamine sulphohydrolase	SGSH
IPI00020019	Adiponectin	ADIPOQ
IPI00020031	Homeobox protein engrailed-2	EN2
IPI00020050	Probable ATP-dependent RNA helicase DDX28	DDX28
IPI00020091	Alpha-1-acid glycoprotein 2	ORM2
IPI00020354	Interleukin-13 receptor subunit alpha-1	IL13RA1
IPI00020407	Alpha-1,6-mannosylglycoprotein 6-beta-N-acetylglucosaminyltransferase A	MGAT5
IPI00020431	Isoform 1 of TGF-beta receptor type-2	TGFBR2
IPI00020599	Calreticulin	CALR
IPI00020632	Argininosuccinate synthase	ASS1
IPI00020687	Pancreatic secretory trypsin inhibitor	SPINK1
IPI00020986	Lumican	LUM
IPI00020990	Osteomodulin	OMD
IPI00020996	Insulin-like growth factor-binding protein complex acid labile subunit	IGFALS
IPI00021085	Peptidoglycan recognition protein 1	PGLYRP1
IPI00021263	14-3-3 protein zeta/delta	YWHAZ
IPI00021302	Sushi domain-containing protein 2	SUSD2
IPI00021304	Keratin, type II cytoskeletal 2 epidermal	KRT2
IPI00021327	Isoform 1 of Growth factor receptor-bound protein 2	GRB2
IPI00021421	Isoform 1 of Lysosomal thioesterase PPT2	PPT2
IPI00021434	Elafin	PI3
IPI00021439	Actin, cytoplasmic 1	ACTB
IPI00021447	Alpha-amylase 2B	AMY2B
IPI00021794	Lysosomal protective protein	CTSA
IPI00021828	Cystatin-B	CSTB
IPI00021841	Apolipoprotein A-I	APOA1
IPI00021842	Apolipoprotein E	APOE
IPI00021854	Apolipoprotein A-II	APOA2
IPI00021855	Apolipoprotein C-I	APOC1
IPI00021857	Apolipoprotein C-III	APOC3
IPI00021885	Isoform 1 of Fibrinogen alpha chain	FGA
IPI00021997	Protein CREG1	CREG1
IPI00022048	Prostaglandin F2 receptor negative regulator	PTGFRN
IPI00022052	WNT1-inducible-signaling pathway protein 2	WISP2
IPI00022203	Myeloid cell surface antigen CD33	CD33
IPI00022204	Isoform 1 of Serpin B3	SERPINB3
IPI00022213	Gastricsin	PGC
IPI00022223	Protein Wnt-5b	WNT5B
IPI00022246	Azurocidin	AZU1
IPI00022255	Olfactomedin-4	OLFM4
IPI00022283	Trefoil factor 1	TFF1
IPI00022290	Beta-defensin 1	DEFB1
IPI00022314	Superoxide dismutase [Mn], mitochondrial	SOD2
IPI00022331	Phosphatidylcholine-sterol acyltransferase	LCAT
IPI00022371	Histidine-rich glycoprotein	HRG
IPI00022389	Isoform 1 of C-reactive protein	CRP
IPI00022391	Serum amyloid P-component	APCS
IPI00022395	Complement component C9	C9
IPI00022417	Leucine-rich alpha-2-glycoprotein	LRG1
IPI00022426	Protein AMBP	AMBP
IPI00022429	Alpha-1-acid glycoprotein 1	ORM1
IPI00022432	Transthyretin	TTR
IPI00022445	Platelet basic protein	PPBP
IPI00022463	Serotransferrin	TF
IPI00022488	Hemopexin	HPX
IPI00022542	Rho-associated protein kinase 1	ROCK1
IPI00022608	Sortilin-related receptor	SORL1
IPI00022620	Secreted Ly-6/uPAR-related protein 1	SLURP1
IPI00022774	Transitional endoplasmic reticulum ATPase	VCP
IPI00022792	Microfibril-associated glycoprotein 4	MFAP4
IPI00022890	Ig lambda chain V region 4A	IGLV7-43
IPI00022895	Isoform 1 of Alpha-1B-glycoprotein	A1BG
IPI00022974	Prolactin-inducible protein	PIP
IPI00023014	von Willebrand factor	VWF
IPI00023078	Skin-specific protein 32	C1orf68
IPI00023187	PRO0435	ROCK1
IPI00023314	Inhibin beta C chain	INHBC
IPI00023344	Isoform 1 of Symplekin	SYMPK
IPI00023511	E3 ubiquitin-protein ligase RNF167	RNF167
IPI00023542	Transmembrane emp24 domain-containing protein 9	TMED9
IPI00023648	Immunoglobulin superfamily containing leucine-rich repeat protein	ISLR
IPI00023673	Galectin-3-binding protein	LGALS3BP
IPI00023728	Gamma-glutamyl hydrolase	GGH
IPI00023868	Canalicular multispecific organic anion transporter 1	ABCC2
IPI00024048	Cadherin-15	CDH15
IPI00024095	Annexin A3	ANXA3
IPI00024129	Peptidyl-prolyl cis-trans isomerase C	PPIC
IPI00024175	Isoform 1 of Proteasome subunit alpha type-7	PSMA7
IPI00024255	G patch domain and KOW motifs-containing protein	GPKOW
IPI00024284	Basement membrane-specific heparan sulfate proteoglycan core protein	HSPG2
IPI00024292	Low-density lipoprotein receptor-related protein 2	LRP2
IPI00024307	Ephrin-B1	EFNB1
IPI00024403	Copine-3	CPNE3
IPI00024495	Isoform 1 of SLAM family member 8	SLAMF8
IPI00024704	Uronyl 2-sulfotransferase	UST
IPI00024911	Endoplasmic reticulum resident protein 29	ERP29
IPI00024920	ATP synthase subunit delta, mitochondrial	ATP5D
IPI00024925	Transmembrane protein C19orf77	C19orf77
IPI00025052	Isoform 2 of Ficolin-2	FCN2
IPI00025084	Calpain small subunit 1	CAPNS1
IPI00025204	CD5 antigen-like	CD5L
IPI00025276	Isoform XB of Tenascin-X	TNXB
IPI00025318	SH3 domain-binding glutamic acid-rich-like protein	SH3BGRL
IPI00025340	Pyridoxal phosphate phosphatase	PDXP
IPI00025427	Eosinophil cationic protein	RNASE3
IPI00025476	Pancreatic alpha-amylase	AMY1C;AMY1A;AMY1B;AMY2A
IPI00025512	Heat shock protein beta-1	HSPB1
IPI00025753	Desmoglein-1	DSG1
IPI00025861	Cadherin-1	CDH1
IPI00025869	Alpha-galactosidase A	GLA
IPI00025974	Charged multivesicular body protein 4b	CHMP4B
IPI00025992	Hepcidin	HAMP
IPI00026031	Uncharacterized protein C6orf72	C6orf72
IPI00026087	Barrier-to-autointegration factor	BANF1
IPI00026182	F-actin-capping protein subunit alpha-2	CAPZA2
IPI00026199	Glutathione peroxidase 3	GPX3
IPI00026256	Filaggrin	FLG
IPI00026270	Carboxypeptidase M	CPM
IPI00026271	40S ribosomal protein S14	RPS14
IPI00026669	Ubiquitin-like protein 3	UBL3
IPI00026926	Guanylin	GUCA2A
IPI00027166	Metalloproteinase inhibitor 2	TIMP2
IPI00027200	Atrial natriuretic peptide receptor 1	NPR1
IPI00027213	Taste receptor type 2 member 4	TAS2R4
IPI00027223	Isocitrate dehydrogenase [NADP] cytoplasmic	IDH1
IPI00027230	Endoplasmin	HSP90B1
IPI00027350	Peroxiredoxin-2	PRDX2
IPI00027410	Platelet glycoprotein V	GP5
IPI00027412	Carcinoembryonic antigen-related cell adhesion molecule 6	CEACAM6
IPI00027416	Gamma-butyrobetaine dioxygenase	BBOX1
IPI00027422	Isoform Beta-4C of Integrin beta-4	ITGB4
IPI00027444	Leukocyte elastase inhibitor	SERPINB1
IPI00027462	Protein S100-A9	S100A9
IPI00027463	Protein S100-A6	S100A6
IPI00027482	Corticosteroid-binding globulin	SERPINA6
IPI00027509	Matrix metalloproteinase-9	MMP9
IPI00027547	Dermcidin	DCD
IPI00027737	Gasdermin-C	GSDMC
IPI00027769	Neutrophil elastase	ELANE
IPI00027827	Extracellular superoxide dismutase [Cu-Zn]	SOD3
IPI00027843	Isoform 1 of Vitamin K-dependent protein Z	PROZ
IPI00027848	Isoform 1 of Macrophage mannose receptor 1	MRC1
IPI00027851	cDNA FLJ53927, highly similar to Beta-hexosaminidase alpha chain	HEXA
IPI00028004	Proteasome subunit beta type-3	PSMB3
IPI00028064	Cathepsin G	CTSG
IPI00028082	Reversion-inducing cysteine-rich protein with Kazal motifs	RECK
IPI00028349	Taste receptor type 2 member 10	TAS2R10
IPI00028414	Glia maturation factor gamma	GMFG
IPI00028879	Isoform 3 of N-acylethanolamine-hydrolyzing acid amidase	NAAA
IPI00028911	Dystroglycan	DAG1
IPI00028931	Desmoglein-2	DSG2
IPI00028954	80 kDa MCM3-associated protein	MCM3AP
IPI00029168	Apolipoprotein(a)	LPA
IPI00029193	Hepatocyte growth factor activator	HGFAC
IPI00029260	Monocyte differentiation antigen CD14	CD14
IPI00029266	Small nuclear ribonucleoprotein E	SNRPE
IPI00029275	Isoform 1 of Melanotransferrin	MFI2
IPI00029510	Lymphocyte antigen 6D	LY6D
IPI00029605	N-acetylgalactosamine-6-sulfatase	GALNS
IPI00029739	Isoform 1 of Complement factor H	CFH
IPI00029772	Dihydropyrimidine dehydrogenase [NADP+]	DPYD
IPI00029817	Sialidase-1	NEU1
IPI00029997	6-phosphogluconolactonase	PGLS
IPI00030023	Histamine N-methyltransferase	HNMT
IPI00030075	Fibroleukin	FGL2
IPI00030205	Ig kappa chain V-III region HAH	IGKV3-20
IPI00030296	Uncharacterized protein	MIR1248;SNORA4;SNORD2;EIF4A2;SNORA81;SNORA63
IPI00030572	Isoform 1 of Trinucleotide repeat-containing gene 6C protein	TNRC6C
IPI00030739	Apolipoprotein M	APOM
IPI00030871	Pantetheinase	VNN1
IPI00030877	15 kDa selenoprotein isoform 1 precursor	41532
IPI00030887	Tyrosine-protein kinase receptor TYRO3	TYRO3
IPI00030911	Vesicle-associated membrane protein 8	VAMP8
IPI00030936	Tetraspanin-1	TSPAN1
IPI00030968	Isoform 1 of Uncharacterized protein C9orf142	C9orf142
IPI00031065	Deoxyribonuclease-1	DNASE1
IPI00031138	Protease-associated domain-containing protein 1	PRADC1
IPI00031423	Keratin, type I cuticular Ha3-II	KRT33B
IPI00031564	Isoform 1 of Gamma-glutamylcyclotransferase	GGCT
IPI00031821	Integral membrane protein 2B	ITM2B
IPI00032179	Antithrombin-III	SERPINC1
IPI00032220	Angiotensinogen	AGT
IPI00032293	Cystatin-C	CST3
IPI00032294	Cystatin-S	CST4
IPI00032304	Plastin-1	PLS1
IPI00032313	Protein S100-A4	S100A4
IPI00032325	Cystatin-A	CSTA
IPI00032328	Isoform HMW of Kininogen-1	KNG1
IPI00032409	Isoform 1 of Ragulator complex protein LAMTOR2	LAMTOR2
IPI00032471	Killer cell lectin-like receptor subfamily B member 1	KLRB1
IPI00032561	Calcium-binding protein 39	CAB39
IPI00033583	Serpin B12	SERPINB12
IPI00037448	Glyoxylate reductase/hydroxypyruvate reductase	GRHPR
IPI00038356	Isoform 3 of Arginase-1	ARG1
IPI00043069	Ankyrin repeat domain-containing protein 30A	ANKRD30A
IPI00043992	Poliovirus receptor-related protein 4	PVRL4
IPI00044332	Isoform 5 of C-type lectin domain family 7 member A	CLEC7A
IPI00045109	Histone H2A type 1-A	HIST1H2AA
IPI00045512	Hemicentin-1 precursor	HMCN1
IPI00045921	TOB3	ATAD3B
IPI00051243	Isoform 2 of Scm-like with four MBT domains protein 1	SFMBT1
IPI00051958	Olfactory receptor 4K15	OR4K15
IPI00056309	Liver-expressed antimicrobial peptide 2	LEAP2
IPI00056357	UPF0556 protein C19orf10	C19orf10
IPI00059185	Uncharacterized protein C11orf52	C11orf52
IPI00059476	Dipeptidase 1	DPEP1
IPI00060181	EF-hand domain-containing protein D2	EFHD2
IPI00060715	BTB/POZ domain-containing protein KCTD12	KCTD12
IPI00060800	Zymogen granule protein 16 homolog B	ZG16B
IPI00062037	Dynein light chain 2, cytoplasmic	DYNLL2
IPI00062120	Protein S100-A16	S100A16
IPI00062809	Isoform 4 of Myosin-XIX	MYO19
IPI00062884	src substrate cortactin isoform b	CTTN
IPI00064262	Protocadherin-16	DCHS1
IPI00064474	Zinc finger CCCH domain-containing protein 10	ZC3H10
IPI00064667	Beta-Ala-His dipeptidase	CNDP1
IPI00065076	Isoform 1 of Uncharacterized protein C16orf92	C16orf92
IPI00065515	Isoform 1 of CWF19-like protein 2	CWF19L2
IPI00066856	Ly6/PLAUR domain-containing protein 2	LYPD2
IPI00067738	Isoform B of Protein FAM3B	FAM3B
IPI00071059	Isoform Epsilon of Apoptosis regulator BAX	BAX
IPI00072918	Uncharacterized protein	COL6A3
IPI00073772	Fructose-1,6-bisphosphatase 1	FBP1
IPI00079683	SH2 domain-containing protein 7	SH2D7
IPI00081836	Histone H2A type 1-H	HIST1H2AH;HIST1H2AG;HIST1H2AK;HIST1H2AL;HIST1H2AM;HIST1H2AJ;HIST1H2AI
IPI00088953	Phosphoinositide 3-kinase regulatory subunit 6	PIK3R6
IPI00096899	DNA replication factor Cdt1	CDT1
IPI00098827	Heat shock protein beta-11	HSPB11
IPI00099670	bile salt-activated lipase precursor	CEL
IPI00100796	Charged multivesicular body protein 5	CHMP5
IPI00101037	Reticulocalbin-3	RCN3
IPI00101734	Protein FAM105B	FAM105B
IPI00102543	SLIT and NTRK-like protein 1	SLITRK1
IPI00102821	Isoform 1 of Plasma cell-induced resident endoplasmic reticulum protein	MZB1
IPI00102993	Uncharacterized protein	LRRC28
IPI00103013	Sorting nexin-33	SNX33
IPI00103636	Isoform 2 of WAP four-disulfide core domain protein 2	WFDC2
IPI00104050	Thyroid hormone receptor-associated protein 3	THRAP3
IPI00106668	perilipin-3 isoform 3	PLIN3
IPI00107619	Isoform 2 of Interleukin-1 receptor accessory protein	IL1RAP
IPI00107731	Isoform 6 of Osteoclast-associated immunoglobulin-like receptor	OSCAR
IPI00143877	Isoform 3 of BCL-6 corepressor	BCOR
IPI00150200	Isoform 3 of Asialoglycoprotein receptor 2	ASGR2
IPI00152328	Uncharacterized protein C7orf62	C7orf62
IPI00152871	Isoform 1 of Leucine-rich repeat-containing protein 15	LRRC15
IPI00152975	Isoform 1 of Coiled-coil domain-containing protein 90A, mitochondrial	CCDC90A
IPI00153011	Tripartite motif-containing protein 2	TRIM2
IPI00155261	Isoform 2 of Protein prune homolog	PRUNE
IPI00155568	cDNA FLJ13308 fis, clone OVARC1001436, weakly similar to ENL PROTEIN	YEATS2
IPI00156984	Charged multivesicular body protein 1b	CHMP1B
IPI00160130	Cubilin	CUBN
IPI00160316	Isoform 2 of Heparan-sulfate 6-O-sulfotransferase 2	HS6ST2
IPI00160384	Isoform Long of Protein delta homolog 1	DLK1
IPI00160716	Uncharacterized protein	DEPDC1
IPI00160766	Pancreas transcription factor 1 subunit alpha	PTF1A
IPI00163074	Isoform 2 of Platelet glycoprotein VI	GP6
IPI00163207	Isoform 1 of N-acetylmuramoyl-L-alanine amidase	PGLYRP2
IPI00163563	Phosphatidylethanolamine-binding protein 4	PEBP4
IPI00163920	Proactivator polypeptide-like 1	PSAPL1
IPI00164012	Actin-like protein 7A	ACTL7A
IPI00164441	202 kDa protein	UNC13A
IPI00165360	3-mercaptopyruvate sulfurtransferase	MPST
IPI00165972	Complement factor D preproprotein	CFD
IPI00165981	Isoform 1 of NFX1-type zinc finger-containing protein 1	ZNFX1
IPI00166009	Isoform 1 of Lysine-specific demethylase 2A	KDM2A
IPI00166048	Isoform 1 of Cell adhesion molecule 3	CADM3
IPI00166392	Isoform 2 of Cell adhesion molecule 1	CADM1
IPI00166483	UPF0451 protein C17orf61	C17orf61
IPI00166729	Zinc-alpha-2-glycoprotein	AZGP1
IPI00166766	Isoform 2 of UPF0764 protein C16orf89	C16orf89
IPI00166874	Uncharacterized protein	DDX39A
IPI00167881	Fibrous sheath-interacting protein 1	FSIP1
IPI00168550	Isoform 2 of Zinc finger protein 541	ZNF541
IPI00168626	Isoform 1 of Putative polypeptide N-acetylgalactosaminyltransferase-like protein 4	GALNTL4
IPI00168728	FLJ00385 protein (Fragment)	IGHM
IPI00168769	Isoform 2 of Exophilin-5	-
IPI00168810	Isoform 1 of Zinc finger protein 397	ZNF397
IPI00168847	Isoform 2 of Hyaluronidase-1	HYAL1
IPI00168994	Olfactory receptor 9K2	OR9K2
IPI00169285	Putative phospholipase B-like 2	PLBD2
IPI00169383	Phosphoglycerate kinase 1	PGK1
IPI00170635	Secreted and transmembrane protein 1	SECTM1
IPI00170934	Isoform 1 of Serine/threonine-protein kinase 11-interacting protein	STK11IP
IPI00171196	Isoform 3 of Keratin, type I cytoskeletal 13	KRT13
IPI00171199	Isoform 2 of Proteasome subunit alpha type-3	PSMA3
IPI00172661	Isoform B of Ras association domain-containing protein 1	RASSF1
IPI00174541	Isoform 4 of Interleukin-1 receptor antagonist protein	IL1RN
IPI00175643	Isoform 2 of Potassium voltage-gated channel subfamily H member 7	KCNH7
IPI00176221	Neuronal growth regulator 1	NEGR1
IPI00176427	Cell adhesion molecule 4	CADM4
IPI00177728	Isoform 1 of Cytosolic non-specific dipeptidase	CNDP2
IPI00179026	Isoform 1 of Malignant T cell-amplified sequence 1	MCTS1
IPI00179185	Isoform 2 of Carboxypeptidase Z	CPZ
IPI00179437	Isoform 1 of Rho guanine nucleotide exchange factor 18	ARHGEF18
IPI00180325	Immunoglobulin superfamily member 22	IGSF22
IPI00180384	Isoform 1 of Dynein heavy chain 7, axonemal	DNAH7
IPI00182167	Isoform 2 of Mixed lineage kinase domain-like protein	MLKL
IPI00182728	Vacuolar protein sorting-associated protein 4B	VPS4B
IPI00183443	Isoform 2 of Eukaryotic translation initiation factor 2D	EIF2D
IPI00184021	Cysteine-rich PAK1 inhibitor	CRIPAK
IPI00184533	Ubiquitin carboxyl-terminal hydrolase 11	USP11
IPI00186736	Isoform 3 of Immunoglobulin superfamily member 8	IGSF8
IPI00186826	Uncharacterized protein	EPHB4
IPI00187003	Conserved hypothetical protein	-
IPI00215657	Isoform PDE1C1 of Calcium/calmodulin-dependent 3',5'-cyclic nucleotide phosphodiesterase 1C	PDE1C
IPI00215700	Isoform 2 of Atrial natriuretic peptide receptor 3	NPR3
IPI00215706	Isoform 2 of Urokinase plasminogen activator surface receptor	PLAUR
IPI00215746	Fatty acid-binding protein, adipocyte	FABP4
IPI00215780	40S ribosomal protein S19	RPS19
IPI00215824	Isoform 2 of Proteasome subunit beta type-8	PSMB8
IPI00215914	ADP-ribosylation factor 1	ARF1
IPI00215920	ADP-ribosylation factor 6	ARF6
IPI00215980	Isoform Alpha of Poliovirus receptor-related protein 2	PVRL2
IPI00216057	Sorbitol dehydrogenase	SORD
IPI00216088	Cellular retinoic acid-binding protein 2	CRABP2
IPI00216201	Isoform 2 of Endophilin-A3	SH3GL3
IPI00216298	Thioredoxin	TXN
IPI00216319	14-3-3 protein eta	YWHAH
IPI00216345	Leucine-rich repeat neuronal protein 4	LRRN4
IPI00216641	Isoform 2 of Contactin-1	CNTN1
IPI00216654	Isoform Beta of Nucleolar and coiled-body phosphoprotein 1	NOLC1
IPI00216691	Profilin-1	PFN1
IPI00216728	Uncharacterized protein	NRXN3
IPI00216780	Cartilage intermediate layer protein 2 precursor	CILP2
IPI00216914	Vitelline membrane outer layer protein 1 homolog	VMO1
IPI00216975	Isoform 2 of Tropomyosin alpha-4 chain	TPM4
IPI00216984	Calmodulin-like protein 3	CALML3
IPI00217047	Isoform 3 of Spectrin beta chain, brain 3	SPTBN4
IPI00217146	SLIT and NTRK-like protein 4	SLITRK4
IPI00217253	GTP cyclohydrolase 1 feedback regulatory protein	GCHFR
IPI00217263	Isoform B of Low affinity immunoglobulin epsilon Fc receptor	FCER2
IPI00217291	Isoform 2 of Neogenin	NEO1
IPI00217314	Isoform 2 of Cadherin-6	CDH6
IPI00217345	Isoform 2 of UDP-GlcNAc:betaGal beta-1,3-N-acetylglucosaminyltransferase 2	B3GNT2
IPI00217375	Isoform 2 of Protein archease	ZBTB8OS
IPI00217465	Histone H1.2	HIST1H1C
IPI00217468	Histone H1.5	HIST1H1B
IPI00217491	Tumor suppressor candidate 5	TUSC5
IPI00217563	Isoform Beta-1A of Integrin beta-1	ITGB1
IPI00217567	cAMP-specific 3',5'-cyclic phosphodiesterase 4D isoform PDE4D1	PDE4D
IPI00217606	Probable ATP-dependent RNA helicase DDX60	DDX60
IPI00217669	DNA ligase 4	LIG4
IPI00217963	Keratin, type I cytoskeletal 16	KRT16
IPI00217966	Isoform 1 of L-lactate dehydrogenase A chain	LDHA
IPI00218169	Isoform 7 of Mucin-1	MUC1
IPI00218192	Isoform 2 of Inter-alpha-trypsin inhibitor heavy chain H4	ITIH4
IPI00218319	Isoform 2 of Tropomyosin alpha-3 chain	TPM3
IPI00218407	Fructose-bisphosphate aldolase B	ALDOB
IPI00218414	Carbonic anhydrase 2	CA2
IPI00218477	Fatty acid-binding protein, intestinal	FABP2
IPI00218493	Hypoxanthine-guanine phosphoribosyltransferase	HPRT1
IPI00218568	Pterin-4-alpha-carbinolamine dehydratase	PCBD1
IPI00218625	Isoform 2 of Protocadherin alpha-10	PCDHA10
IPI00218732	Serum paraoxonase/arylesterase 1	PON1
IPI00218733	Superoxide dismutase [Cu-Zn]	SOD1
IPI00218795	L-selectin precursor	SELL
IPI00218803	Isoform B of Fibulin-1	FBLN1
IPI00218834	Low affinity immunoglobulin gamma Fc region receptor III-A	FCGR3A
IPI00218888	Isoform Gamma of Poliovirus receptor-related protein 1	PVRL1
IPI00218918	Annexin A1	ANXA1
IPI00218949	Isoform Short of Complement factor H-related protein 2	CFHR2
IPI00219011	Alpha-(1,3)-fucosyltransferase	FUT4
IPI00219025	Glutaredoxin-1	GLRX
IPI00219090	Isoform 2 of Protein arginine N-methyltransferase 7	PRMT7
IPI00219097	High mobility group protein B2	HMGB2
IPI00219103	Neuron-specific calcium-binding protein hippocalcin	HPCA
IPI00219131	Isoform 1 of ICOS ligand	ICOSLG
IPI00219153	60S ribosomal protein L22	RPL22
IPI00219217	L-lactate dehydrogenase B chain	LDHB
IPI00219219	Galectin-1	LGALS1
IPI00219341	Isoform 3 of Dual specificity protein kinase CLK3	CLK3
IPI00219365	Moesin	MSN
IPI00219420	Structural maintenance of chromosomes protein 3	SMC3
IPI00219426	Isoform Gamma of Poliovirus receptor	PVR
IPI00219446	Phosphatidylethanolamine-binding protein 1	PEBP1
IPI00219514	Isoform PlGF-1 of Placenta growth factor	PGF
IPI00219619	Isoform 3 of Anthrax toxin receptor 1	ANTXR1
IPI00219622	Proteasome subunit alpha type-2	PSMA2
IPI00219625	Isoform Short of Endoglin	ENG
IPI00219678	Eukaryotic translation initiation factor 2 subunit 1	EIF2S1
IPI00219684	Fatty acid-binding protein, heart	FABP3
IPI00219713	Isoform Gamma-A of Fibrinogen gamma chain	FGG
IPI00219757	Glutathione S-transferase P	-
IPI00219782	Retinol-binding protein 5	RBP5
IPI00219806	Protein S100-A7	S100A7
IPI00219827	Secreted Ly-6/uPAR-related protein 2	LYNX1
IPI00219860	Isoform 3 of Receptor-type tyrosine-protein phosphatase delta	PTPRD
IPI00219895	Isoform 2 of Sodium/potassium-transporting ATPase subunit gamma	FXYD2
IPI00219953	UMP-CMP kinase isoform a	CMPK1
IPI00220063	NADH dehydrogenase [ubiquinone] iron-sulfur protein 5	NDUFS5
IPI00220081	Isoform 4 of Nuclear receptor coactivator 3	NCOA3
IPI00220113	Isoform 2 of Microtubule-associated protein 4	MAP4
IPI00220146	Isoform 2B of Desmocollin-2	DSC2
IPI00220211	Isoform 2 of Tenascin	TNC
IPI00220271	Alcohol dehydrogenase [NADP+]	AKR1A1
IPI00220301	Peroxiredoxin-6	PRDX6
IPI00220327	Keratin, type II cytoskeletal 1	KRT1
IPI00220361	Calbindin	CALB1
IPI00220362	10 kDa heat shock protein, mitochondrial	HSPE1
IPI00220494	Isoform 2 of Serpin B13	SERPINB13
IPI00220573	Myosin regulatory light chain 12A	MYL12A
IPI00220577	Isoform 2 of Dystrophin	DMD
IPI00220627	Isoform 5 of A-kinase anchor protein 9	AKAP9
IPI00220644	Isoform M1 of Pyruvate kinase isozymes M1/M2	PKM2
IPI00220647	Isoform 2 of Connective tissue growth factor	CTGF
IPI00220706	Hemoglobin subunit gamma-1	-
IPI00220791	Uncharacterized protein	AMPH
IPI00220813	Isoform 2 of EGF-containing fibulin-like extracellular matrix protein 1	EFEMP1
IPI00221001	Isoform BIN1-10-13 of Myc box-dependent-interacting protein 1	BIN1
IPI00221117	Acylphosphatase-1	ACYP1
IPI00221134	Taste receptor type 2 member 45	TAS2R45;SLC15A1
IPI00221178	Isoform 2 of Tumor protein D54	TPD52L2
IPI00221201	Isoform 1 of Potassium voltage-gated channel subfamily H member 1	KCNH1
IPI00221224	Aminopeptidase N	ANPEP
IPI00221232	Guanine nucleotide-binding protein G(I)/G(S)/G(O) subunit gamma-12	GNG12
IPI00221241	Isoform 3 of Leucyl-cystinyl aminopeptidase	LNPEP
IPI00221362	Isoform 3 of Apoptosis-associated speck-like protein containing a CARD	PYCARD
IPI00221392	Isoform 2 of Carbonic anhydrase 12	CA12
IPI00236554	Isoform H14 of Myeloperoxidase	MPO
IPI00236575	Uncharacterized protein	ITSN2
IPI00238277	Isoform 1 of Zinc finger RNA-binding protein 2	ZFR2
IPI00240345	C-type lectin domain family 14 member A	CLEC14A
IPI00246058	Programmed cell death 6-interacting protein	-
IPI00246975	Glutathione S-transferase Mu 3	GSTM3
IPI00247063	Neprilysin	MME
IPI00247167	Non-specific cytotoxic cell receptor protein 1 homolog	NCCRP1
IPI00247674	Paralemmin-3	PALM3
IPI00248596	extracellular leucine-rich repeat and fibronectin type-III domain-containing protein 1	ELFN1
IPI00251066	Isoform 2 of Canalicular multispecific organic anion transporter 2	ABCC3
IPI00256795	Cation channel sperm-associated protein 3	CATSPER3
IPI00289131	Transmembrane protein 8A	TMEM8A
IPI00289204	Reticulon-4 receptor	RTN4R
IPI00289275	Cartilage intermediate layer protein 1	CILP
IPI00289329	Ephrin type-B receptor 3	EPHB3
IPI00289819	Cation-independent mannose-6-phosphate receptor	IGF2R
IPI00289933	Isoform 2 of Mucosal addressin cell adhesion molecule 1	MADCAM1
IPI00290085	Cadherin-2	CDH2
IPI00290328	Receptor-type tyrosine-protein phosphatase eta precursor	PTPRJ
IPI00290827	Solute carrier family 25 member 40	SLC25A40
IPI00290856	Lymphatic vessel endothelial hyaluronic acid receptor 1	LYVE1
IPI00290949	Ecto-NOX disulfide-thiol exchanger 1	ENOX1
IPI00291006	Malate dehydrogenase, mitochondrial	MDH2
IPI00291136	Collagen alpha-1(VI) chain	COL6A1
IPI00291175	Isoform 1 of Vinculin	VCL
IPI00291395	leucine-rich repeat transmembrane protein FLRT1	FLRT1
IPI00291690	Uncharacterized protein	SLC14A2
IPI00291737	Intelectin-1	ITLN1
IPI00291867	Complement factor I	CFI
IPI00291916	PH-interacting protein	PHIP
IPI00291922	Proteasome subunit alpha type-5	PSMA5
IPI00291928	Ras-related protein Rab-14	RAB14
IPI00291932	Aggrecan	ACAN
IPI00291939	Structural maintenance of chromosomes protein 1A	SMC1A
IPI00292130	Dermatopontin	DPT
IPI00292532	Cathelicidin antimicrobial peptide precursor	CAMP
IPI00292579	Stabilin-2	STAB2
IPI00292946	Thyroxine-binding globulin	SERPINA7
IPI00293057	Isoform 2 of Carboxypeptidase B2	CPB2
IPI00293088	Lysosomal alpha-glucosidase	GAA
IPI00293275	Isoform 3 of Receptor-type tyrosine-protein phosphatase S	PTPRS
IPI00293276	Macrophage migration inhibitory factor	-
IPI00293460	ATP-binding cassette sub-family A member 1	ABCA1
IPI00293665	Keratin, type II cytoskeletal 6B	KRT6B
IPI00293721	Aflatoxin B1 aldehyde reductase member 3	AKR7A3
IPI00294495	Ubiquitin-fold modifier-conjugating enzyme 1	UFC1
IPI00294650	Secreted frizzled-related protein 3	FRZB
IPI00295386	Carbonyl reductase [NADPH] 1	CBR1
IPI00295494	Isoform 2 of Coiled-coil domain-containing protein 39	CCDC39
IPI00295542	Nucleobindin-1	NUCB1
IPI00296099	Thrombospondin-1	THBS1
IPI00296141	Dipeptidyl peptidase 2	DPP7
IPI00296537	Isoform C of Fibulin-1	FBLN1
IPI00296608	Complement component C7	C7
IPI00296713	Isoform 1 of Granulins	GRN
IPI00296922	Laminin subunit beta-2	LAMB2
IPI00297056	Cornulin	CRNN
IPI00297124	Isoform 1 of Interleukin-6 receptor subunit beta	IL6ST
IPI00297191	Mediator of RNA polymerase II transcription subunit 14	MED14
IPI00297241	Nucleolar pre-ribosomal-associated protein 1	URB1
IPI00297284	insulin-like growth factor-binding protein 2 precursor	IGFBP2
IPI00297572	157 kDa protein	AQR
IPI00297714	Gamma-synuclein	SNCG
IPI00297861	Uncharacterized protein	KLHDC4
IPI00297910	Tumor-associated calcium signal transducer 2	TACSTD2
IPI00297933	Glutamate [NMDA] receptor subunit epsilon-2	GRIN2B
IPI00298281	Laminin subunit gamma-1	LAMC1
IPI00298306	Serine-protein kinase ATM	ATM
IPI00298497	Fibrinogen beta chain	FGB
IPI00298547	Protein DJ-1	PARK7
IPI00298793	Beta-mannosidase	MANBA
IPI00298828	Beta-2-glycoprotein 1	APOH
IPI00298971	Vitronectin	VTN
IPI00299155	Proteasome subunit alpha type-4	PSMA4
IPI00299456	Fructose-1,6-bisphosphatase isozyme 2	FBP2
IPI00299547	Isoform 1 of Neutrophil gelatinase-associated lipocalin	LCN2
IPI00299724	Isoform 1 of Signal-regulatory protein beta-1	SIRPB1
IPI00299738	Procollagen C-endopeptidase enhancer 1	PCOLCE
IPI00299977	Isoform 1 of 14 kDa phosphohistidine phosphatase	PHPT1
IPI00300046	Similar to Pregnancy-specific beta 1 glycoprotein	PSG5
IPI00300052	Keratin, type II cuticular Hb4	KRT84
IPI00300786	Alpha-amylase 1	AMY1C;AMY1A;AMY1B;AMY2A
IPI00300865	Isoform 1 of Protein FAM151A	FAM151A
IPI00301163	Protein O-glucosyltransferase 1	POGLUT1
IPI00301364	Isoform 1 of S-phase kinase-associated protein 1	SKP1
IPI00301395	Probable serine carboxypeptidase CPVL	CPVL
IPI00301434	BolA-like protein 2	BOLA2B;BOLA2
IPI00301459	Group XV phospholipase A2	PLA2G15
IPI00301518	Isoform 1 of Mps one binder kinase activator-like 1B	MOBKL1B
IPI00302151	Coiled-coil domain-containing protein 87	CCDC87
IPI00302309	TTC17 protein	TTC17
IPI00302311	Uncharacterized protein C1orf111	C1orf111
IPI00302329	Myosin-8	MYH8
IPI00302383	Cystic fibrosis transmembrane conductance regulator ATP-binding cassette sub-family C member 7	CFTR
IPI00302944	Isoform 4 of Collagen alpha-1(XII) chain	COL12A1
IPI00303226	Olfactory receptor 13H1	OR13H1
IPI00303576	Olfactory receptor 4C13	OR4C13
IPI00303812	Uncharacterized protein C9orf82	C9orf82
IPI00303832	RNA polymerase-associated protein RTF1 homolog	RTF1
IPI00304273	Apolipoprotein A-IV	APOA4
IPI00304442	Poly(A) polymerase gamma	PAPOLG
IPI00304962	Collagen alpha-2(I) chain	COL1A2
IPI00304999	Tyrosine-protein kinase transmembrane receptor ROR2	ROR2
IPI00305286	15-hydroxyprostaglandin dehydrogenase [NAD+]	HPGD
IPI00305423	Charged multivesicular body protein 6	CHMP6
IPI00305477	Cystatin-SN	CST1
IPI00306322	Collagen alpha-2(IV) chain	COL4A2
IPI00306339	osteopontin isoform b precursor	SPP1
IPI00306378	Isoform 2 of Mannan-binding lectin serine protease 2	MASP2
IPI00306543	Growth/differentiation factor 15	GDF15
IPI00306749	Kanadaptin	SLC4A1AP
IPI00306870	Uncharacterized protein	PABPC1L
IPI00307235	Isoform 1 of 3-hydroxyacyl-CoA dehydratase 1	-
IPI00307446	Cadherin-related family member 2	CDHR2
IPI00328113	Fibrillin-1	FBN1
IPI00328243	Phospholipase D3	PLD3
IPI00328609	Kallistatin	SERPINA4
IPI00328703	Out at first protein homolog	OAF
IPI00328746	Reticulon-4 receptor-like 2	RTN4RL2
IPI00329185	1-phosphatidylinositol-4,5-bisphosphate phosphodiesterase gamma-2	PLCG2
IPI00329306	Keratin, type II cytoskeletal 74	KRT74
IPI00329538	Prostasin	PRSS8
IPI00329637	Transcriptional protein SWT1	SWT1
IPI00329801	Annexin A5	-
IPI00333015	Isoform 2 of Spectrin beta chain, brain 1	SPTBN1
IPI00333140	Delta and Notch-like epidermal growth factor-related receptor	DNER
IPI00333632	Isoform 3 of HAUS augmin-like complex subunit 4	HAUS4
IPI00334201	Zinc finger protein 677	ZNF677
IPI00334282	Protein FAM3C	FAM3C
IPI00334946	Isoform 5 of Amyloid-like protein 2	APLP2
IPI00335263	NLRP1 protein	LOC728392
IPI00335711	Dynein heavy chain 11, axonemal	DNAH11
IPI00337494	Isoform 1 of Calcium-binding mitochondrial carrier protein SCaMC-1	SLC25A24
IPI00374563	Agrin	AGRN
IPI00375192	Isoform 4 of Leukocyte immunoglobulin-like receptor subfamily A member 5	LILRA5
IPI00375253	myelin-associated glycoprotein isoform b precursor	MAG
IPI00375396	cDNA FLJ60298, highly similar to Seprase	FAP
IPI00375426	Uncharacterized protein	CTSH
IPI00375513	Isoform Soluble of Catechol O-methyltransferase	COMT
IPI00375609	Isoform 2 of Janus kinase and microtubule-interacting protein 3	JAKMIP3
IPI00375631	Ubiquitin-like protein ISG15	ISG15
IPI00375705	Signal-regulatory protein beta-1 isoform 3	SIRPB1
IPI00375910	Keratin, type I cytoskeletal 26	KRT26
IPI00375992	RING finger protein 222	RNF222
IPI00376379	Keratin, type II cytoskeletal 1b	KRT77
IPI00376404	Isoform 4 of Nucleosome-remodeling factor subunit BPTF	BPTF
IPI00376436	Isoform 4 of Vacuolar protein sorting-associated protein 13B	VPS13B
IPI00382422	Ig lambda chain V-I region NEWM	-
IPI00382436	Ig lambda chain V-III region SH	-
IPI00382440	Ig lambda chain V-IV region Hil	-
IPI00382442	Ig lambda chain V-V region DEL	-
IPI00382476	Ig heavy chain V-III region WEA	-
IPI00382481	Ig heavy chain V-III region BUT	-
IPI00382497	Ig heavy chain V-III region TUR	-
IPI00382500	Ig heavy chain V-III region GAL	-
IPI00382699	Isoform 5 of Filamin-B	FLNB
IPI00382703	Protein-tyrosine-phosphatase, isoform 3	ACP1
IPI00382821	UPF0467 protein C5orf32	C5orf32
IPI00382869	Farnesyl pyrophosphate synthetase like-4 protein (Fragment)	FDPS
IPI00383025	Brain carboxylesterase hBr2	-
IPI00383032	Isoform 2 of Hepatitis A virus cellular receptor 2	HAVCR2
IPI00383046	Carboxymethylenebutenolidase homolog	CMBL
IPI00383509	fibroblast growth factor receptor 2 isoform 4 precursor	FGFR2
IPI00383603	Anti-thyroglobulin light chain variable region (Fragment)	-
IPI00383732	VH3 protein (Fragment)	-
IPI00383808	Ig kappa chain V-IV region STH (Fragment)	-
IPI00383918	Uncharacterized protein	TTN
IPI00383975	Full-length cDNA clone CS0DN001YP04 of Adult brain of Homo sapiens	CHGA
IPI00384067	cDNA FLJ90027 fis, clone HEMBA1001228, highly similar to Human germline oligomeric matrix protein (COMP) mRNA	COMP
IPI00384174	Isoform 2 of Uncharacterized protein C14orf37	C14orf37
IPI00384398	Myosin-reactive immunoglobulin light chain variable region (Fragment)	-
IPI00384399	Myosin-reactive immunoglobulin light chain variable region (Fragment)	-
IPI00384401	Myosin-reactive immunoglobulin kappa chain variable region (Fragment)	-
IPI00384402	Myosin-reactive immunoglobulin kappa chain variable region (Fragment)	-
IPI00384404	Rheumatoid factor RF-ET9 (Fragment)	-
IPI00384444	Keratin, type I cytoskeletal 14	KRT14
IPI00384495	Isoform 3 of E3 ubiquitin-protein ligase NEDD4	NEDD4
IPI00384542	Isoform 2 of Nidogen-1	NID1
IPI00384938	Putative uncharacterized protein DKFZp686N02209	IGHV4-31;IGHG1
IPI00385081	MSTP146	-
IPI00385143	Microfibrillar protein 2 (Fragment)	-
IPI00385198	G protein-coupled receptor 50 variant c (Fragment)	GPR50
IPI00385252	Ig kappa chain V-III region GOL	-
IPI00385253	Ig kappa chain V-III region CLL	-
IPI00385255	Ig lambda chain V-II region NIG-84	-
IPI00385550	Isoform 3 of CMRF35-like molecule 1	CD300LF
IPI00385555	Ig kappa chain V-I region BAN	-
IPI00385576	Isoform 3 of Ubiquitin-protein ligase E3B	UBE3B
IPI00385896	Isoform D of Osteopontin	SPP1
IPI00385985	Ig lambda chain V-III region LOI	-
IPI00386067	Gamma aminobutyric acid receptor beta4 subunit-like (Fragment)	GABRQ
IPI00386131	Ig kappa chain V-III region IARC/BL41	-
IPI00386133	Ig kappa chain V-IV region B17	-
IPI00386142	Ig heavy chain V-II region ARH-77	-
IPI00386630	transcobalamin-2 isoform 2 precursor	TCN2
IPI00386631	Isoform 3 of Synaptojanin-1	SYNJ1
IPI00386755	ERO1-like protein alpha	ERO1L
IPI00386879	cDNA FLJ14473 fis, clone MAMMA1001080, highly similar to Homo sapiens SNC73 protein (SNC73) mRNA	IGHA1
IPI00386964	P41	-
IPI00386975	Isoform 1B of Desmocollin-1	DSC1
IPI00387025	Ig kappa chain V-I region DEE	-
IPI00387027	Ig kappa chain V-I region Gal	-
IPI00387095	Ig kappa chain V-I region Ka	-
IPI00387096	Ig kappa chain V-I region Kue	-
IPI00387097	Ig kappa chain V-I region Lay	-
IPI00387098	Ig kappa chain V-I region OU	-
IPI00387099	Ig kappa chain V-I region Rei	-
IPI00387100	Ig kappa chain V-I region Roy	-
IPI00387101	Ig kappa chain V-I region Scw	-
IPI00387105	Ig kappa chain V-I region Mev	-
IPI00387106	Ig kappa chain V-I region Ni	-
IPI00387109	Ig kappa chain V-II region FR	-
IPI00387110	Ig kappa chain V-II region MIL	-
IPI00387113	Ig kappa chain V-III region B6	-
IPI00387115	Ig kappa chain V-III region SIE	-
IPI00387116	Ig kappa chain V-III region NG9 (Fragment)	-
IPI00387119	Ig kappa chain V-III region POM	-
IPI00387120	Ig kappa chain V-IV region Len	-
IPI00387161	Ig lambda chain V-I region VOR	-
IPI00394655	Isoform 4 of Neurofascin	NFASC
IPI00394857	Isoform 3 of EF-hand calcium-binding domain-containing protein 5	EFCAB5
IPI00395464	Isoform 2 of E3 ubiquitin-protein ligase UHRF2	UHRF2
IPI00395488	Vasorin	VASN
IPI00395569	Isoform 1 of Neurobeachin-like protein 1	NBEAL1
IPI00395835	Isoform 2 of Deoxyribonucleoside 5'-monophosphate N-glycosidase	C6orf108
IPI00395903	Transmembrane protein 106B	TMEM106B
IPI00396056	Isoform p18 of 7,8-dihydro-8-oxoguanine triphosphatase	NUDT1
IPI00396383	Isoform 1 of von Willebrand factor A domain-containing protein 1	VWA1
IPI00396434	Isoform 1 of Prostatic acid phosphatase	ACPP
IPI00396485	Elongation factor 1-alpha 1	EEF1A1
IPI00397361	Isoform Short of Tyrosine-protein kinase receptor UFO	AXL
IPI00397801	Filaggrin-2	FLG2
IPI00397949	Isoform 2 of G-protein coupled receptor 56	GPR56
IPI00398625	Hornerin	HRNR
IPI00398918	B7 homolog 6	B7H6
IPI00399007	Putative uncharacterized protein DKFZp686I04196 (Fragment)	IGHG2
IPI00399054	Isoform Crk-I of Adapter molecule crk	CRK
IPI00399085	Putative golgin subfamily A member 6D	GOLGA6D
IPI00399104	Isoform 1 of Pregnancy-specific beta-1-glycoprotein 1	PSG1
IPI00399364	Uncharacterized protein	DHX57
IPI00400860	Docking protein 6	DOK6
IPI00401264	Endoplasmic reticulum resident protein 44	ERP44
IPI00401283	Multiple epidermal growth factor-like domains protein 9	MEGF9
IPI00401694	Conserved hypothetical protein	ERVMER61-1
IPI00409587	Isoform 10 of Myelin-oligodendrocyte glycoprotein	MOG
IPI00409613	Isoform 2 of Arf-GAP with SH3 domain, ANK repeat and PH domain-containing protein 2	ASAP2
IPI00409668	Isoform 4 of Protocadherin gamma-C3	PCDHGC3
IPI00410210	Isoform 2 of Latrophilin-1	LPHN1
IPI00410226	Isoform 2 of BolA-like protein 2	BOLA2B;BOLA2
IPI00410328	Isoform 3 of Growth hormone receptor	GHR
IPI00410473	Transmembrane protease serine 11F	TMPRSS11F
IPI00410714	Hemoglobin subunit alpha	HBA2;HBA1
IPI00411356	Vacuolar protein sorting-associated protein 4A	VPS4A
IPI00411437	Uncharacterized protein C15orf62, mitochondrial	C15orf62
IPI00411704	Isoform 1 of Eukaryotic translation initiation factor 5A-1	EIF5A
IPI00411743	Coiled-coil domain-containing protein 15	CCDC15
IPI00412407	Serpin peptidase inhibitor, clade B (Ovalbumin), member 4, isoform CRA_a	SERPINB4
IPI00412694	Anoctamin-5	ANO5
IPI00412713	Sorting and assembly machinery component 50 homolog	SAMM50
IPI00412771	CD2-associated protein	CD2AP
IPI00412941	Isoform 4 of UPF0636 protein C4orf41	C4orf41
IPI00413451	Serpin B6	SERPINB6
IPI00413587	Isoform 1 of BH3-interacting domain death agonist	BID
IPI00413658	Isoform 1 of Uncharacterized protein C10orf68	C10orf68
IPI00413690	arylsulfatase B isoform 2 precursor	ARSB
IPI00413958	Isoform 2 of Filamin-C	FLNC
IPI00414467	Isoform 1 of Collectin-12	COLEC12
IPI00414542	Isoform 1 of Programmed cell death 1 ligand 2	PDCD1LG2
IPI00414554	Actin-related protein 2/3 complex subunit 5-like protein	ARPC5L
IPI00414608	Isoform 3 of Thioredoxin domain-containing protein 6	NME9
IPI00414676	Heat shock protein HSP 90-beta	HSP90AB1
IPI00414694	Isoform 3 of Collagen alpha-1(XVIII) chain	COL18A1
IPI00414784	Isoform 1 of CMRF35-like molecule 8	CD300A
IPI00414858	Isoform 1 of Conserved oligomeric Golgi complex subunit 3	COG3
IPI00414890	HERV-K_22q11.21 provirus ancestral Env polyprotein	ERVK-6
IPI00418144	Isoform 2 of Roundabout homolog 4	ROBO4
IPI00418262	Fructose-bisphosphate aldolase	ALDOC
IPI00418489	Isoform 4 of MKL/myocardin-like protein 2	MKL2
IPI00418594	Isoform 1 of Ferric-chelate reductase 1	FRRS1
IPI00418931	cDNA FLJ45139 fis, clone BRAWH3039623	FLJ45139
IPI00419215	Alpha-2-macroglobulin-like protein 1	A2ML1
IPI00419235	Glutathione S-transferase Mu 5	GSTM5
IPI00419585	Peptidyl-prolyl cis-trans isomerase A	PPIA
IPI00419595	Isoform 1 of Podocalyxin-like protein 2	PODXL2
IPI00419668	Ectonucleotide pyrophosphatase/phosphodiesterase family member 7 precursor	ENPP7
IPI00419809	carcinoembryonic antigen-related cell adhesion molecule 19 isoform 1	CEACAM19
IPI00419919	Ribosomal protein L29	RPL29;RPL29P4
IPI00420088	Isoform 2 of IST1 homolog	IST1
IPI00423340	Isoform 2 of G-protein coupled receptor 126	GPR126
IPI00424466	Isoform 2 of Zinc finger FYVE domain-containing protein 16	ZFYVE16
IPI00425978	Putative uncharacterized protein DKFZp686E15222 (Fragment)	LRRK2
IPI00426063	Putative uncharacterized protein DKFZp686P10213	SLC26A3
IPI00428735	LP2698	CLEC4G
IPI00430472	Activating signal cointegrator 1 complex subunit 3	ASCC3
IPI00431749	Isoform 2 of Keratin, type II cytoskeletal 80	KRT80
IPI00432412	Uncharacterized protein UNQ511/PRO1026	LOC646627
IPI00432525	Sialic acid-binding Ig-like lectin 14	SIGLEC14
IPI00433194	Isoform 3 of EH domain-binding protein 1	EHBP1
IPI00434456	Putative uncharacterized protein FP3420	-
IPI00434624	Isoform 2 of Methyl-CpG-binding domain protein 2	MBD2
IPI00435933	Uncharacterized protein C17orf109	C17orf109
IPI00436634	Isoform 3 of Nipped-B-like protein	NIPBL
IPI00439344	Xaa-Pro aminopeptidase 2	XPNPEP2
IPI00440727	Isoform 1 of Bromodomain-containing protein 4	BRD4
IPI00440764	cDNA FLJ51026	GGT6
IPI00440822	Isoform 1 of Target of Nesh-SH3	ABI3BP
IPI00441498	Folate receptor alpha	FOLR1
IPI00441969	FLJ00323 protein (Fragment)	MCM8
IPI00441971	FLJ00320 protein (Fragment)	ZSCAN18
IPI00442002	Isoform 3 of Signal peptide, CUB and EGF-like domain-containing protein 2	SCUBE2
IPI00442223	Isoform 3 of Isochorismatase domain-containing protein 2, mitochondrial	ISOC2
IPI00442275	cDNA FLJ16233 fis, clone FEBRA2028256, moderately similar to FIBRILLIN 2	FBN3
IPI00442298	Isoform 3 of Neurotrimin	NTM
IPI00442544	CDNA FLJ27034 fis, clone SLV07984	LOC100507079
IPI00442910	cDNA FLJ26299 fis, clone DMC07412	ADAM32
IPI00443953	cDNA FLJ46220 fis, clone TESTI4013774	LOC100128682
IPI00446290	cDNA FLJ42349 fis, clone UTERU2004688	ERVI-1
IPI00448531	Isoform 3 of Threonine synthase-like 2	THNSL2
IPI00448891	Isoform 3 of C-type lectin domain family 10 member A	CLEC10A
IPI00450768	Keratin, type I cytoskeletal 17	KRT17
IPI00453473	Histone H4	HIST2H4B;HIST1H4C;HIST1H4J;HIST1H4D;HIST1H4A;HIST2H4A;HIST1H4I;HIST1H4K;HIST1H4E;HIST1H4L;HIST1H4F;HIST1H4H;HIST4H4;HIST1H4B
IPI00455174	Isoform 3 of Ral GTPase-activating protein subunit alpha-2	RALGAPA2
IPI00455204	Isoform 2 of Selenoprotein N	SEPN1
IPI00455315	Isoform 1 of Annexin A2	ANXA2
IPI00455318	Isoform 4 of Extracellular matrix protein FRAS1	FRAS1
IPI00455382	cDNA FLJ44179 fis, clone THYMU2038189	ZFP90
IPI00455457	Uncharacterized protein	-
IPI00455500	Isoform 1 of Rapamycin-insensitive companion of mTOR	RICTOR
IPI00455988	Decoy receptor 3 variant 1	-
IPI00456238	Hemoglobin subunit mu	HBM
IPI00456623	Isoform 1 of Brevican core protein	BCAN
IPI00456678	Isoform 3 of F-box only protein 38	FBXO38
IPI00456942	Transmembrane protein PVRIG	PVRIG
IPI00456969	Cytoplasmic dynein 1 heavy chain 1	DYNC1H1
IPI00457109	Isoform 2 of ATP-binding cassette sub-family A member 12	ABCA12
IPI00465187	Isoform 1 of Angiotensin-converting enzyme 2	ACE2
IPI00465248	Isoform alpha-enolase of Alpha-enolase	ENO1
IPI00465352	Calcyphosin	CAPS
IPI00465431	Galectin-3	LGALS3
IPI00465436	Catalase	CAT
IPI00465439	Fructose-bisphosphate aldolase A	ALDOA
IPI00470360	Isoform 1 of Kin of IRRE-like protein 1	KIRREL
IPI00470448	Isoform 2 of Protein delta homolog 2	DLK2
IPI00470511	C3orf15 protein (Fragment)	C3orf15
IPI00470662	Isoform 3 of F-box only protein 9	FBXO9
IPI00472094	Isoform 3 of Microtubule-associated protein 2	MAP2
IPI00473011	Hemoglobin subunit delta	HBD
IPI00477046	Isoform 1 of Pregnancy-specific beta-1-glycoprotein 4	PSG4
IPI00477123	Isoform 2 of Protein TBRG4	TBRG4
IPI00477227	Isoform 1 of Keratin, type II cytoskeletal 78	KRT78
IPI00477355	KIF1-binding protein	KIAA1279
IPI00477489	Isoform 1 of Ras-related protein Rab-4B	RAB4B;MIA
IPI00477714	V3-4 protein	IGLV8-61
IPI00477803	Putative uncharacterized protein DKFZp781L0540 (Fragment)	SF3B2
IPI00478003	Alpha-2-macroglobulin	A2M
IPI00478809	Coagulation factor V	F5
IPI00478816	Isoform f-l of Serine protease inhibitor Kazal-type 5	SPINK5
IPI00479018	Isoform 2 of Syntenin-1	SDCBP
IPI00479098	Isoform 4 of Tripartite motif-containing protein 46	TRIM46
IPI00479116	Carboxypeptidase N subunit 2	CPN2
IPI00479145	Keratin, type I cytoskeletal 19	KRT19
IPI00479306	Isoform 1 of Proteasome subunit beta type-5	PSMB5
IPI00479432	Isoform 3 of Methyltransferase-like protein 13	METTL13
IPI00479572	Isoform 2 of Proto-oncogene tyrosine-protein kinase receptor Ret	RET
IPI00479708	Full-length cDNA clone CS0DD006YL02 of Neuroblastoma of Homo sapiens	IGHM
IPI00479722	Proteasome activator complex subunit 1	PSME1
IPI00479723	Isoform 10 of Fibronectin	FN1
IPI00479890	Isoform 2 of Leucine-rich repeat protein SHOC-2	SHOC2
IPI00479915	Isoform 4 of Obscurin	-
IPI00479934	non-specific lipid-transfer protein isoform 4 proprotein	SCP2
IPI00480013	Uncharacterized protein	KCTD3
IPI00480099	Isoform 2 of Secretory phospholipase A2 receptor	PLA2R1
IPI00480183	LAR splice variant 1	PTPRF
IPI00480192	Uncharacterized protein	RBP4
IPI00513770	Isoform 2 of Anamorsin	CIAPIN1
IPI00513936	Uncharacterized protein	GPR116
IPI00514113	Uncharacterized protein	C6orf115
IPI00514204	Uncharacterized protein	LMNA
IPI00514230	cDNA FLJ53602, highly similar to Interferon-gamma receptor alpha chain	IFNGR1
IPI00514321	Uncharacterized protein	C20orf72
IPI00514445	Uncharacterized protein	FAM171A1
IPI00514446	Uncharacterized protein	SLIT1
IPI00514631	Uncharacterized protein	SMPDL3B
IPI00514669	Uncharacterized protein	SH3BGRL3
IPI00514804	Isoform 2 of Sodium channel subunit beta-4	SCN4B
IPI00514897	Brefeldin A-inhibited guanine nucleotide-exchange protein 3	KIAA1244
IPI00514908	Keratinocyte proline-rich protein	KPRP
IPI00515092	Uncharacterized protein	OGN
IPI00549355	Isoform 3 of Dynein assembly factor 1, axonemal	DNAAF1
IPI00549513	RING finger protein 148	RNF148
IPI00549673	Armadillo repeat-containing X-linked protein 5	ARMCX5
IPI00549725	Phosphoglycerate mutase 1	PGAM1
IPI00550037	28S ribosomal protein S15, mitochondrial	MRPS15
IPI00550234	Isoform 1 of Actin-related protein 2/3 complex subunit 5	ARPC5
IPI00550363	Transgelin-2	TAGLN2
IPI00550495	Tigger transposable element-derived protein 6	TIGD6
IPI00550547	Uncharacterized protein	TMEM201
IPI00550676	Isoform 3 of Survival of motor neuron protein-interacting protein 1	GEMIN2
IPI00550677	WSC domain-containing protein 1	WSCD1
IPI00550741	Isoform 2 of ADAMTS-like protein 4	ADAMTSL4
IPI00550900	Translationally-controlled tumor protein	TPT1
IPI00550918	Isoform 2 of Collagen alpha-1(XIV) chain	COL14A1
IPI00550936	myosin light chain kinase, smooth muscle isoform 7	MYLK
IPI00550987	Isoform 1 of Centrosomal protein of 135 kDa	CEP135
IPI00551059	GPN-loop GTPase 2	GPN2
IPI00552086	BTB/POZ domain-containing protein 1 isoform 2	BTBD1
IPI00552745	Uncharacterized protein	FAM184A
IPI00552937	NHL repeat-containing protein 3	NHLRC3
IPI00553177	Isoform 1 of Alpha-1-antitrypsin	SERPINA1
IPI00553215	Similar to V1-5 protein	IGLV2-18
IPI00554475	Isoform 3 of Aftiphilin	AFTPH
IPI00554556	Isoform C of Protein CutA	CUTA
IPI00554617	cDNA FLJ57277, highly similar to Tripeptidyl-peptidase 1	TPP1
IPI00554618	basal cell adhesion molecule isoform 2 precursor	BCAM
IPI00554648	Keratin, type II cytoskeletal 8	KRT8
IPI00554711	Junction plakoglobin	JUP
IPI00554760	Isoform 2 of Tenascin-R	TNR
IPI00555577	Thy-1 cell surface antigen variant (Fragment)	THY1
IPI00555809	Pseudogene candidate	LOC100130331
IPI00555812	vitamin D-binding protein isoform 1 precursor	GC
IPI00555896	Isoform 5 of SPS1/STE20-related protein kinase YSK4	YSK4
IPI00555956	Proteasome subunit beta type-4	PSMB4
IPI00556050	mu-crystallin homolog isoform 2	CRYM
IPI00556058	Isoform 3 of Programmed cell death 1 ligand 1	CD274
IPI00556287	Putative uncharacterized protein	-
IPI00556291	Proteasome beta 1 subunit variant (Fragment)	PSMB1
IPI00556459	cDNA FLJ58564, highly similar to Plasma protease C1 inhibitor	SERPING1
IPI00556612	Uncharacterized protein	MLLT6
IPI00607549	Isoform 3 of Junctional adhesion molecule-like	AMICA1
IPI00607580	Isoform 2 of Multiple epidermal growth factor-like domains protein 8	MEGF8
IPI00607725	Uncharacterized protein	CDH5
IPI00607732	Isoform 2 of Nicalin	NCLN
IPI00607741	Uncharacterized protein	GSTT1
IPI00607799	Isoform 1 of 3-hydroxybutyrate dehydrogenase type 2	BDH2
IPI00607804	Isoform 3 of Crumbs homolog 2	CRB2
IPI00607813	Isoform 2 of V-set and immunoglobulin domain-containing protein 2	VSIG2
IPI00639941	Uncharacterized protein	CDH19
IPI00640162	Uncharacterized protein	LIPA
IPI00640599	Uncharacterized protein	PLXDC2
IPI00640748	Isoform 2 of Rho guanine nucleotide exchange factor 6	ARHGEF6
IPI00640805	Isoform 2 of FRAS1-related extracellular matrix protein 2	FREM2
IPI00641153	Isoform 1 of Golgi apparatus protein 1	GLG1
IPI00641251	CD320 antigen	CD320
IPI00641457	Uncharacterized protein	GMEB1
IPI00641577	Uncharacterized protein	SYCP1
IPI00641694	Ariadne-1 protein homolog variant	ARIH1
IPI00641737	Haptoglobin	HP;HPR
IPI00641761	Uncharacterized protein	EXTL2
IPI00641940	Uncharacterized protein	PCDH9
IPI00642078	Isoform 4 of Tumor protein D53	TPD52L1
IPI00642126	Isoform 1 of Protein ALO17	RNF213
IPI00642131	Uncharacterized protein	ADCY8
IPI00642256	Isoform 2 of F-actin-capping protein subunit beta	CAPZB
IPI00642387	13 kDa protein	EIF1AX
IPI00642397	Isoform 2 of Phospholysine phosphohistidine inorganic pyrophosphate phosphatase	LHPP
IPI00642414	Adenylyl cyclase-associated protein	CAP1
IPI00642422	Isoform 2 of Probable histone-lysine N-methyltransferase ASH1L	ASH1L
IPI00642457	adenine phosphoribosyltransferase isoform b	APRT
IPI00642486	7 kDa protein	URM1
IPI00642537	Isoform 2 of Mitogen-activated protein kinase kinase kinase 6	MAP3K6
IPI00642549	cDNA FLJ56531, highly similar to UV excision repair protein RAD23 homolog B	RAD23B
IPI00642610	9 kDa protein	FATE1
IPI00642632	Ig lambda-7 chain C region	IGLC7
IPI00642739	Uncharacterized protein	TIMP1
IPI00642797	Protein	ATP6AP2
IPI00642816	Isoform 1 of Signal recognition particle 9 kDa protein	SRP9
IPI00642936	glutathione S-transferase omega-1 isoform 3	GSTO1
IPI00643183	Uncharacterized protein	HLA-B;HLA-C;HLA-A;MICA;LOC441528
IPI00643368	Uncharacterized protein	RHOC
IPI00643490	Uncharacterized protein	VCAM1
IPI00644010	adapter protein CIKS isoform 3	TRAF3IP2
IPI00644294	cDNA FLJ61580, highly similar to Calsyntenin-1	CLSTN1
IPI00644331	Isoform 4 of WD repeat-containing protein 59	WDR59
IPI00644346	ADAMTS-like protein 2	ADAMTSL2
IPI00644372	Isoform 4 of Transmembrane channel-like protein 5	TMC5
IPI00644416	tyrosine-protein kinase transmembrane receptor ROR1 isoform 2	ROR1
IPI00644450	Uncharacterized protein	CUL4B
IPI00644576	Uncharacterized protein	FLNA
IPI00644604	Uncharacterized protein	IL2RA
IPI00644618	Isoform 4 of Myelin protein zero-like protein 1	MPZL1
IPI00644653	cDNA FLJ56337, highly similar to High mobility group protein B1	HMGB1
IPI00644697	HEBP2 protein (Fragment)	HEBP2
IPI00644766	Torsin A interacting protein 1	TOR1AIP1
IPI00644788	integrin alpha-L isoform b precursor	ITGAL
IPI00644810	Uncharacterized protein	DBT
IPI00644817	Isoform 2 of DNA primase large subunit	PRIM2
IPI00644825	Uncharacterized protein	AIF1L
IPI00644930	Isoform 6 of SLAM family member 5	CD84
IPI00645018	Isoform 2 of Urokinase-type plasminogen activator	PLAU
IPI00645031	Isoform 2 of Lambda-crystallin homolog	CRYL1
IPI00645038	Uncharacterized protein	ITIH2
IPI00645426	Uncharacterized protein	MED22
IPI00645510	Ubiquitin-fold modifier 1	UFM1
IPI00645589	Isoform 3 of Choline transporter-like protein 2	SLC44A2
IPI00645872	solute carrier family 26 member 9 isoform b	SLC26A9
IPI00645898	X-prolyl aminopeptidase (Aminopeptidase P) 1, soluble	XPNPEP1
IPI00645982	Isoform 2 of BEN domain-containing protein 6	BEND6
IPI00646213	Uncharacterized protein	DNAI1
IPI00646281	neural cell adhesion molecule L1 isoform 3 precursor	L1CAM
IPI00646291	Integral membrane protein GPR180	GPR180
IPI00646304	Peptidyl-prolyl cis-trans isomerase B	PPIB
IPI00646637	Isoform 6 of TBC1 domain family member 2A	TBC1D2
IPI00646689	Thioredoxin domain-containing protein 17	TXNDC17
IPI00646782	Isoform 3 of Protein FAM73B	FAM73B
IPI00646853	Uncharacterized protein	ZHX3
IPI00647027	32 kDa protein	CHGB
IPI00647161	Receptor expression-enhancing protein 6	REEP6
IPI00647188	Isoform 1 of Hydrocephalus-inducing protein homolog	HYDIN2;HYDIN
IPI00647366	quinone oxidoreductase isoform b	CRYZ
IPI00651704	Isoform 3 of Kremen protein 1	KREMEN1
IPI00654755	Hemoglobin subunit beta	HBB
IPI00654814	Uncharacterized protein	EIF4G2
IPI00655976	Isoform C of Proteoglycan 4	PRG4
IPI00657648	Upregulated in colorectal cancer gene 1	EPDR1
IPI00657682	Glutathione S-transferase A1	GSTA1
IPI00657796	Uncharacterized protein	CD9
IPI00658130	IGL@ protein	IGLV2-11
IPI00719373	IGL@ protein	IGLC1
IPI00719622	40S ribosomal protein S28	RPS28
IPI00735310	Isoform 2 of Laminin subunit alpha-4	LAMA4
IPI00735634	Isoform 2 of Serine/threonine-protein kinase 36	STK36
IPI00736634	Isoform 3 of Ubiquitin carboxyl-terminal hydrolase 45	USP45
IPI00736755	pepsin A preproprotein	PGA3;PGA4;PGA5
IPI00737378	Isoform 3 of Torsin-3A	TOR3A
IPI00739872	13 kDa protein	-
IPI00741107	Isoform 3 of Melanoma inhibitory activity protein 3	MIA3
IPI00741524	Thrombospondin type-1 domain-containing protein 7A	THSD7A
IPI00741971	Putative uncharacterized protein DKFZp547P028	HERC2
IPI00742682	Nucleoprotein TPR	TPR
IPI00744524	Isoform 1 of WD repeat-containing protein 87	WDR87
IPI00744810	Diamine acetyltransferase 2	SAT2
IPI00745154	Isoform 2 of Multimerin-1	MMRN1
IPI00745267	Isoform 2 of Tropomyosin alpha-1 chain	TPM1
IPI00745273	Coiled-coil domain-containing protein 152	CCDC152
IPI00745450	Putative uncharacterized protein DKFZp686D12108 (Fragment)	NID2
IPI00745526	Similar to Complement factor B precursor	-
IPI00745872	Isoform 1 of Serum albumin	ALB
IPI00746091	prepromotilin isoform 2	MLN
IPI00746681	Similar to Bcl-2-related ovarian killer protein	-
IPI00748001	cDNA FLJ44590 fis, clone BLADE2000256, moderately similar to Homo sapiens suppression of tumorigenicity 5	ST5
IPI00748865	Isoform 3 of Plexin domain-containing protein 1	PLXDC1
IPI00748955	Platelet glycoprotein Ib alpha polypeptide (Fragment)	GP1BA
IPI00748998	Single-chain Fv (Fragment)	SCFV
IPI00749245	Secreted frizzled-related protein 1	SFRP1
IPI00749485	Isoform 3 of Matrilin-4	MATN4
IPI00759472	Isoform 2 of Inner centromere protein	INCENP
IPI00759659	Isoform 2 of Golgi membrane protein 1	GOLM1
IPI00759663	Isoform Cytoplasmic+peroxisomal of Peroxiredoxin-5, mitochondrial	PRDX5
IPI00759832	Isoform Short of 14-3-3 protein beta/alpha	YWHAB
IPI00760676	Isoform 3 of Ras association domain-containing protein 4	RASSF4
IPI00760939	Isoform 2 of DENN domain-containing protein 2C	DENND2C
IPI00761023	Zinc finger protein 35	ZNF35
IPI00761072	Isoform 2 of Ester hydrolase C11orf54	C11orf54
IPI00761133	Isoform 2 of Zinc finger protein 518A	ZNF518A
IPI00782983	Immunglobulin heavy chain variable region	LOC100290036
IPI00783023	Immunglobulin heavy chain variable region (Fragment)	-
IPI00783287	Immunglobulin heavy chain variable region (Fragment)	-
IPI00783390	Isoform 1 of Neural cell adhesion molecule L1-like protein	CHL1
IPI00783391	Isoform 2 of Transmembrane protein 132B	TMEM132B
IPI00783492	Isoform 2 of Latent-transforming growth factor beta-binding protein 4	LTBP4
IPI00783665	Laminin subunit alpha-5	LAMA5
IPI00783859	Isoform 2 of Vacuolar protein sorting-associated protein 13D	VPS13D
IPI00783862	Flavin reductase	BLVRB
IPI00783987	Complement C3 (Fragment)	C3
IPI00784119	V-type proton ATPase subunit S1	ATP6AP1
IPI00784295	Isoform 1 of Heat shock protein HSP 90-alpha	HSP90AA1
IPI00784457	Uncharacterized protein	TSPEAR
IPI00784758	Putative uncharacterized protein DKFZp686M08189	IGHA2
IPI00784842	Putative uncharacterized protein DKFZp686G11190	IGHV4-31;IGHG1
IPI00784865	IGK@ protein	IGK@
IPI00785208	Isoform 2 of Protein transport protein Sec24B	SEC24B
IPI00788674	Uncharacterized protein	LGALS9
IPI00788731	Uncharacterized protein	CAMKK2
IPI00788734	Uncharacterized protein	COBLL1
IPI00788848	Uncharacterized protein	FABP1
IPI00789801	Isoform 2 of Protein CIP2A	KIAA1524
IPI00790172	Keratin, type I cuticular Ha5	KRT35
IPI00790304	Uncharacterized protein	VDAC1
IPI00790490	Uncharacterized protein	GPRC5C
IPI00790846	Intercellular adhesion molecule 2, isoform CRA_b	-
IPI00791415	Uncharacterized protein	PITX2
IPI00791711	Nuclear receptor 2C2-associated protein	NR2C2AP
IPI00791961	cDNA FLJ50309, highly similar to ADP-ribosylation factor-like protein 1	ARL1
IPI00792115	Uncharacterized protein	CLEC3B
IPI00792330	Uncharacterized protein	ARF4
IPI00792612	transmembrane protein 231 isoform 1	TMEM231
IPI00792677	cDNA FLJ60097, highly similar to Tubulin alpha-ubiquitous chain	TUBA4A;TUBA1B
IPI00792841	cDNA FLJ46620 fis, clone TLUNG2000654, highly similar to Keratin, type II cytoskeletal 7	KRT7
IPI00792916	glucosidase 2 subunit beta isoform 2	PRKCSH
IPI00793090	Uncharacterized protein	FAM83G
IPI00793098	cDNA FLJ57117, highly similar to Charged multivesicular body protein 2b	CHMP2B
IPI00793199	annexin A4	ANXA4
IPI00793638	Uncharacterized protein C19orf68	C19orf68
IPI00793935	Isoform 2 of Next to BRCA1 gene 1 protein	NBR1
IPI00794001	EF-hand domain-containing protein C17orf57 isoform B	C17orf57;ITGB3
IPI00794082	cDNA FLJ57650, highly similar to Bleomycin hydrolase	BLMH
IPI00794469	Isoform 4 of Voltage-dependent calcium channel subunit alpha-2/delta-2	CACNA2D2
IPI00794668	Isoform 2 of Centrosomal protein of 290 kDa	CEP290
IPI00794673	cDNA FLJ59382, highly similar to T-complex protein 1 subunit theta	CCT8
IPI00794675	Protein	HGD
IPI00795118	Isoform 2 of Collagen alpha-1(VII) chain	COL7A1
IPI00795257	Glyceraldehyde-3-phosphate dehydrogenase	GAPDH
IPI00795292	Isoform 3 of Nucleoside diphosphate kinase B	NME1;NME2;NME1-NME2
IPI00795307	Isoform 2 of Protein HEG homolog 1	HEG1
IPI00795384	Isoform 2 of Trem-like transcript 1 protein	TREML1
IPI00795501	Low affinity immunoglobulin gamma Fc region receptor III-B	FCGR3B
IPI00795504	Uncharacterized protein	ALCAM
IPI00795687	Isoform 2 of Phosphatidylinositol-3,4,5-trisphosphate 5-phosphatase 2	INPPL1
IPI00795892	Uncharacterized protein	PFN2
IPI00795913	4-hydroxyphenylpyruvate dioxygenase isoform 2	HPD
IPI00796188	Isoform 8 of Cellular tumor antigen p53	TP53
IPI00796281	Isoform 2 of Receptor-type tyrosine-protein phosphatase gamma	PTPRG
IPI00796687	Uncharacterized protein	MFAP5
IPI00796822	Keratin, type I cuticular Ha4	KRT34
IPI00797173	Uncharacterized protein	CPB1
IPI00797249	L-xylulose reductase isoform 2	DCXR
IPI00797270	Isoform 1 of Triosephosphate isomerase	TPI1;TPI1P1
IPI00797396	cDNA FLJ57588, highly similar to Phospholipid scramblase 1	PLSCR1
IPI00797399	Uncharacterized protein	PCOLCE2
IPI00798013	cDNA FLJ40012 fis, clone STOMA2005782, weakly similar to Pseudouridylate synthase 7 homolog	PUS7L
IPI00798210	Isoform 4 of Mesothelin	MSLN
IPI00798211	Uncharacterized protein	TBCB
IPI00798275	cDNA FLJ51037, moderately similar to Homo sapiens Rhesus blood group, C glycoprotein (RHCG), mRNA	RHCG
IPI00807428	Putative uncharacterized protein	-
IPI00807681	Isoform 2 of Oncostatin-M-specific receptor subunit beta	OSMR
IPI00807730	Isoform 3 of WD repeat-containing protein 44	WDR44
IPI00815665	Trypsin-2	-
IPI00816169	Putative uncharacterized protein (Fragment)	LY6D
IPI00816314	Putative uncharacterized protein DKFZp686I15196	IGHV4-31;IGHG1
IPI00816555	V1-4 protein	IGLV2-14
IPI00816721	Isoform 3 of Cystic fibrosis transmembrane conductance regulator	CFTR
IPI00816794	REV25-2 (Fragment)	-
IPI00816799	Rheumatoid factor D5 light chain (Fragment)	-
IPI00827486	Rheumatoid factor light chain variable region (Fragment)	-
IPI00827495	hypothetical protein LOC646498	LOC646498
IPI00827510	HRV Fab 026-VL (Fragment)	-
IPI00827532	Anti-folate binding protein (Fragment)	-
IPI00827550	VH6DJ protein (Fragment)	-
IPI00827580	Immunogobulin kappa, VJ region (Fragment)	-
IPI00827637	K light chain variable region (Fragment)	-
IPI00827643	HRV Fab 027-VL (Fragment)	-
IPI00827773	Cold agglutinin FS-1 L-chain (Fragment)	-
IPI00827776	VL87-2 protein (Fragment)	-
IPI00827815	Light chain Fab (Fragment)	-
IPI00827839	VK3 protein (Fragment)	-
IPI00827875	Lambda-chain	-
IPI00827906	Anti-mucin1 light chain variable region (Fragment)	-
IPI00827930	Isoform 1 of Tetratricopeptide repeat protein 39C	TTC39C
IPI00828033	cDNA FLJ40605 fis, clone THYMU2011852, highly similar to Homo sapiens AN1, ubiquitin-like, homolog (Xenopus laevis) (ANUBL1), mRNA	ANUBL1
IPI00828126	Isoform 4 of TOM1-like protein 2	TOM1L2
IPI00828156	NANUC-1 heavy chain (Fragment)	-
IPI00829701	13 kDa protein	-
IPI00829733	Isoform 2 of Transmembrane protein 126B	TMEM126B
IPI00829740	V2-6 protein	-
IPI00829803	13 kDa protein	-
IPI00829813	Isoform 2 of Phosphoinositide-3-kinase-interacting protein 1	PIK3IP1
IPI00829827	13 kDa protein	-
IPI00829833	Isoform 2 of Mucin-19	MUC19
IPI00829834	Ig kappa chain V-III region VH (Fragment)	-
IPI00829845	Immunglobulin heavy chain variable region	-
IPI00829909	Isoform 8 of Myoferlin	MYOF
IPI00829956	Rheumatoid factor C6 light chain (Fragment)	-
IPI00830092	Isoform 2 of Twisted gastrulation protein homolog 1	TWSG1
IPI00830122	A30	-
IPI00843754	Isoform 3 of Bromodomain and WD repeat-containing protein 3	BRWD3
IPI00843765	Isoform 3 of Spectrin alpha chain, brain	SPTAN1
IPI00843910	Tissue alpha-L-fucosidase	FUCA1
IPI00843975	Ezrin	EZR
IPI00843976	Uncharacterized protein	BTN1A1
IPI00844040	cDNA FLJ59759, highly similar to Protein SET	SET
IPI00844267	Isoform 4 of Erythroid differentiation-related factor 1	C10orf137
IPI00844448	Myelin protein zero	MPZ
IPI00844490	Isoform 2 of Zinc finger protein 618	ZNF618
IPI00844511	Mannosyl-oligosaccharide 1,2-alpha-mannosidase IA	MAN1A1
IPI00845324	Isoform 3 of GREB1-like protein	GREB1L
IPI00845506	Isoform 2 of Peptidase inhibitor 16	PI16
IPI00845516	Isoform 1 of Protein ITFG3	ITFG3
IPI00847635	Isoform 1 of Alpha-1-antichymotrypsin	SERPINA3
IPI00847746	small G protein signaling modulator 1 isoform 2	SGSM1
IPI00847813	Plexin A4	PLXNA4
IPI00852687	Isoform 2 of Leukocyte immunoglobulin-like receptor subfamily A member 1	LILRA1
IPI00852825	Uncharacterized protein	TRPS1
IPI00853023	Uncharacterized protein	QPRT
IPI00853100	Uncharacterized protein	EHD1
IPI00853163	Uncharacterized protein	TYMP
IPI00853210	Uncharacterized protein	IFNAR2
IPI00853441	Uncharacterized protein	NBL1
IPI00853468	arylsulfatase A isoform b	ARSA
IPI00853596	Uncharacterized protein	MDM2
IPI00853608	Protein	CRYZL1
IPI00854582	Myosin-reactive immunoglobulin light chain variable region	-
IPI00854611	Myosin-reactive immunoglobulin light chain variable region	IGKV1D-8
IPI00854644	Ig kappa chain V-III region Ti	IGKV3D-20
IPI00854670	Isoform 2 of Protein PRR14L	PRR14L
IPI00854747	Isoform 2 of Uncharacterized protein KIAA0754	KIAA0754
IPI00854764	Isoform 3 of Lipase maturation factor 2	LMF2
IPI00855860	Isoform 4 of Fas-binding factor 1	FBF1
IPI00856055	Isoform 3 of Zinc finger MYM-type protein 4	ZMYM4
IPI00867515	65 kDa protein	ULK4
IPI00867554	Isoform 3 of LIM and senescent cell antigen-like-containing domain protein 2	LIMS2
IPI00867663	Isoform 2 of L-asparaginase	ASRGL1
IPI00867707	cDNA FLJ60014, highly similar to Ribosome biogenesis protein BMS1 homolog	-
IPI00868704	Conserved hypothetical protein	-
IPI00868796	Similar to TAR DNA-binding protein 43	-
IPI00871266	cDNA FLJ59324	C11orf9
IPI00871403	Tripartite motif-containing protein ENSP00000311270	LOC440041
IPI00871418	Uncharacterized protein	KRT81
IPI00871741	Protein	IFITM2
IPI00872351	Similar to Zinc-finger protein	ZFP62
IPI00872383	Isoform 2 of Discoidin, CUB and LCCL domain-containing protein 1	DCBLD1
IPI00872406	Isoform 1 of Zinc finger matrin-type protein 1	ZMAT1
IPI00872541	Sodium channel protein type 10 subunit alpha	SCN10A
IPI00872645	Isoform 2 of Coiled-coil domain-containing protein 30	CCDC30
IPI00873336	Isoform 3 of Ephrin type-B receptor 6	TRBC1;TRBV5-4;EPHB6;TRBV12-4;TRBV19
IPI00873684	Isoform 2 of Collagen alpha-1(IV) chain	COL4A1
IPI00873761	Uncharacterized protein	SPRR1B
IPI00873768	Uncharacterized protein	NEDD8
IPI00873924	Isoform A of Interleukin-18-binding protein	IL18BP
IPI00877061	Isoform 3 of Protein tweety homolog 3	TTYH3
IPI00877100	Isoform Somatic-2 of Angiotensin-converting enzyme	ACE
IPI00877141	Isoform 2 of Interferon alpha/beta receptor 1	IFNAR1
IPI00877625	Uncharacterized protein	FGG
IPI00877664	Uncharacterized protein	HNRNPC
IPI00877756	Signal peptide, CUB domain, EGF-like 1	SCUBE1
IPI00877989	Protein	C1S
IPI00878066	Uncharacterized protein	RAC2
IPI00878073	Protein C17orf37	C17orf37
IPI00878240	Uncharacterized protein	SLC8A1
IPI00878426	Uncharacterized protein	IL2RB
IPI00878987	Isoform 2 of Keratin, type II cytoskeletal 73	KRT73
IPI00879230	Protein	RNF215
IPI00879231	Alpha-2-antiplasmin	SERPINF2
IPI00879352	Uncharacterized protein	SIGLEC16
IPI00879573	Heparin cofactor 2	SERPIND1
IPI00879625	Isoform 1 of V-set and transmembrane domain-containing protein 2A	VSTM2A
IPI00879709	Complement component C6 precursor	C6
IPI00879935	Uncharacterized protein	PVALB
IPI00880101	Protein	CEACAM5
IPI00883636	Isoform 1 of Annexin A8-like protein 2	ANXA8L2;ANXA8L1;ANXA8
IPI00883722	Uncharacterized protein	CFHR1
IPI00883941	ninein isoform 6	NIN
IPI00883946	Uncharacterized protein	LASP1
IPI00884085	cDNA FLJ38647 fis, clone HHDPC2006862, highly similar to Homo sapiens matrix-remodelling associated 8 (MXRA8), mRNA	MXRA8
IPI00884105	Lysosome-associated membrane glycoprotein 1	LAMP1
IPI00884370	DFNA5 protein family protein	-
IPI00884447	zinc finger protein 250 isoform b	ZNF250
IPI00884917	protein RIC1 homolog isoform b	KIAA1432
IPI00887837	solute carrier family 22 member 24	SLC22A24
IPI00888207	Isoform 3 of Protocadherin Fat 4	FAT4
IPI00888216	Isoform 2 of Protocadherin Fat 3	FAT3
IPI00889585	Uncharacterized protein	LARGE
IPI00889691	Uncharacterized protein	HEATR7A
IPI00890703	Cryocrystalglobulin CC1 kappa light chain variable region (Fragment)	-
IPI00890750	Isoform 2 of Fibrous sheath-interacting protein 2	FSIP2
IPI00890754	Cryocrystalglobulin CC1 heavy chain variable region (Fragment)	-
IPI00892521	Protein	ST13
IPI00892569	12 kDa protein	-
IPI00892570	Protein	MAST4
IPI00892611	25 kDa protein	IL10RB
IPI00892674	cDNA FLJ60837, highly similar to Syndecan-1	SDC1
IPI00892879	Uncharacterized protein	ESAM
IPI00892924	Isoform 4 of Seizure 6-like protein 2	SEZ6L2
IPI00893008	Uncharacterized protein	KHK
IPI00893078	Uncharacterized protein	-
IPI00893132	Uncharacterized protein	CCDC104
IPI00893243	Uncharacterized protein	TANK
IPI00893273	latent-transforming growth factor beta-binding protein 1 isoform 5 precursor	LTBP1
IPI00893412	Protein	-
IPI00893424	cDNA FLJ53828, highly similar to Guanine nucleotide-binding protein-like 1	GNL1
IPI00893464	Uncharacterized protein	NRXN1
IPI00893471	Isoform 6 of Pyrin and HIN domain-containing protein 1	PYHIN1
IPI00893541	14 kDa protein	PDIA3
IPI00893583	Isoform 2 of Pregnancy-specific beta-1-glycoprotein 11	PSG11
IPI00893737	Protein	DDT
IPI00893749	Uncharacterized protein	PRR5-ARHGAP8;ARHGAP8
IPI00893774	Uncharacterized protein	PPP1R7
IPI00893786	Isoform 2 of Ankyrin repeat domain-containing protein 36A	ANKRD36
IPI00894116	16 kDa protein	COL28A1
IPI00894220	WD repeat protein	BRWD1
IPI00894366	38 kDa protein	ANKMY2
IPI00894477	22 kDa protein	CCDC164
IPI00896380	Isoform 2 of Ig mu chain C region	IGHM
IPI00900302	Isoform 4 of Neural cell adhesion molecule 1	NCAM1
IPI00900321	neuronal calcium sensor 1 isoform 2	NCS1
IPI00900324	Isoform 1 of Synaptopodin-2	SYNPO2
IPI00900332	Gamma-glutamylaminecyclotransferase	A2LD1
IPI00902529	cDNA FLJ34625 fis, clone KIDNE2015244, highly similar to Serine protease HTRA1	HTRA1
IPI00902570	junctional adhesion molecule C isoform 2 precursor	JAM3
IPI00902623	Major prion protein	PRNP
IPI00902976	cDNA FLJ37504 fis, clone BRAWH2017103, highly similar to ATPase WRNIP1	WRNIP1
IPI00903151	cDNA FLJ38139 fis, clone D9OST2002397, weakly similar to Chitinase-3-like protein 1	CHI3L1
IPI00903152	Isoform 2 of Phosphotriesterase-related protein	PTER
IPI00903155	cDNA FLJ39540 fis, clone PUAEN2008314, highly similar to Switch-associated protein 70	SWAP70
IPI00908324	cDNA FLJ56673, highly similar to Homo sapiens adipocyte-specific adhesion molecule (ASAM), mRNA	-
IPI00908338	cDNA FLJ51351, highly similar to GTPase, IMAP family member 4	GIMAP4
IPI00908368	cDNA FLJ52277, highly similar to Follistatin-related protein 1	FSTL1;MIR198
IPI00908463	Uncharacterized protein	STIP1
IPI00908496	cDNA FLJ53670, highly similar to EGF-containing fibulin-like extracellularmatrix protein 1	EFEMP1
IPI00908521	Isoform 2 of Brain acid soluble protein 1	BASP1
IPI00908558	cDNA FLJ55699, highly similar to Homo sapiens liver-specific bHLH-Zip transcription factor (LISCH7), transcript variant 3, mRNA	LSR
IPI00908662	cDNA FLJ50994, moderately similar to 60S ribosomal protein L4	RPL4
IPI00908669	Uncharacterized protein	OLA1
IPI00908676	cDNA FLJ61287, highly similar to Mus musculus cell adhesion molecule 2 (Cadm2), mRNA	-
IPI00908718	palmitoyl-protein thioesterase 1 isoform 2 precursor	PPT1
IPI00908754	cDNA FLJ50714, moderately similar to Ras-related protein Rap-1b	RAP1B
IPI00908773	cDNA FLJ51986, highly similar to Homo sapiens cytochrome P450, family 2, subfamily F, polypeptide 1 (CYP2F1), mRNA	-
IPI00908867	cDNA FLJ58022, highly similar to Ubiquitin ligase protein DZIP3	-
IPI00908876	cDNA FLJ50830, highly similar to Serum albumin	ALB
IPI00908881	Glucose-6-phosphate isomerase	GPI
IPI00908953	cDNA FLJ54049, highly similar to Multimerin-2	MMRN2
IPI00908979	Amine oxidase	ABP1
IPI00909029	cDNA FLJ60144, highly similar to Complement component C1q receptor	CD93
IPI00909033	cDNA FLJ53426, highly similar to Rho guanine nucleotide exchange factor 15	ARHGEF15
IPI00909059	cDNA FLJ53910, highly similar to Keratin, type II cytoskeletal 6A	KRT6A
IPI00909102	cDNA FLJ53459, highly similar to Cadherin-17	CDH17
IPI00909245	cDNA FLJ53010, highly similar to Soluble calcium-activated nucleotidase 1	CANT1
IPI00909283	cDNA FLJ58514, highly similar to Cadherin-11	CDH11
IPI00909303	cDNA FLJ58073, moderately similar to Cathepsin B	CTSB
IPI00909311	cDNA FLJ52891	CPPED1
IPI00909338	lysosome membrane protein 2	SCARB2
IPI00909468	cDNA FLJ61150, highly similar to Organic-cation transporter-like 3	SLC22A13
IPI00909492	cDNA FLJ57440, moderately similar to Small ubiquitin-related modifier 3	SUMO3
IPI00909534	cDNA FLJ59433, highly similar to Elongation factor 1-gamma	EEF1G
IPI00909596	cDNA FLJ53444, highly similar to Tyrosine-protein phosphatase non-receptor type 23	PTPN23
IPI00909623	cDNA FLJ53072, highly similar to Calponin-3	CNN3
IPI00909662	cDNA FLJ53598, moderately similar to RING finger protein 185	RNF185
IPI00909702	cDNA FLJ57173, highly similar to Phospholipid transfer protein	PLTP
IPI00909703	Uncharacterized protein	ANXA11
IPI00909764	cDNA FLJ56650, highly similar to Matrilysin	-
IPI00909857	cDNA FLJ52117, highly similar to Oxidized low-density lipoprotein receptor 1	OLR1
IPI00909967	Soluble PDGFRb variant 1	PDGFRB
IPI00909975	cDNA FLJ59174, highly similar to Ubiquitin-conjugating enzyme E2 L3	UBE2L3
IPI00910055	cDNA FLJ54604, highly similar to Betaine--homocysteine S-methyltransferase	BHMT
IPI00910124	N(G),N(G)-dimethylarginine dimethylaminohydrolase 1 isoform 2	DDAH1
IPI00910196	cDNA FLJ57758, highly similar to Homo sapiens GULP, engulfment adaptor PTB domain containing 1 (GULP1), mRNA	GULP1
IPI00910202	cDNA FLJ53955, highly similar to Secreted frizzled-related protein 4	SFRP4
IPI00910216	cathepsin S isoform 2 preproprotein	CTSS
IPI00910267	Aspartate aminotransferase	GOT2
IPI00910380	cDNA FLJ54278, highly similar to SPARC-like protein 1	SPARCL1
IPI00910395	Isoform 3 of Protocadherin-8	PCDH8
IPI00910439	Isoform 3 of Uncharacterized protein C17orf66	C17orf66
IPI00910544	cDNA FLJ57640, highly similar to Serpin B5	SERPINB5
IPI00910595	cDNA FLJ58206, highly similar to Tuftelin-interacting protein 11	TFIP11
IPI00910670	cDNA FLJ53447, highly similar to Syntaxin-binding protein 2	-
IPI00910706	cDNA FLJ52710, highly similar to Abhydrolase domain-containing protein 14B	ABHD14B
IPI00910802	cDNA FLJ51274, highly similar to NACHT, LRR and PYD-containing protein 7	NLRP7
IPI00910803	cDNA FLJ57491, moderately similar to T-cell antigen CD7	-
IPI00910854	cDNA FLJ59050, highly similar to Protein FAM23A	TMEM236
IPI00910887	cDNA FLJ59792, highly similar to Homo sapiens outer dense fiber of sperm tails 2-like (ODF2L), transcript variant 1, mRNA	ODF2L
IPI00910975	CMRF35-like molecule 9 isoform 3 precursor	CD300LG
IPI00910980	IARS protein	IARS
IPI00911011	cDNA FLJ57170, highly similar to Tumor necrosis factor receptor superfamily member 14	TNFRSF14
IPI00911034	cDNA FLJ59360, moderately similar to Biglycan	-
IPI00911039	cDNA FLJ54408, highly similar to Heat shock 70 kDa protein 1	HSPA1B;HSPA1A
IPI00913871	Lymphocyte antigen 6H	LY6H
IPI00914068	Isoform 2 of ABI gene family member 3	ABI3
IPI00914602	amyloid beta A4 protein isoform f precursor	APP
IPI00914914	Isoform 2 of Pancreatic secretory granule membrane major glycoprotein GP2	GP2
IPI00915389	Uncharacterized protein	COL6A2
IPI00915417	Isoform 15 of Dysferlin	DYSF
IPI00915898	Uncharacterized protein	ARHGEF4
IPI00915959	Uncharacterized protein	CALM3;CALM2;CALM1
IPI00916111	Malate dehydrogenase, cytoplasmic	MDH1
IPI00916323	cDNA FLJ53205, highly similar to Ephrin type-A receptor 4	EPHA4
IPI00916572	Protein	RPL31
IPI00916616	Uncharacterized protein	IL1RL1
IPI00916706	cDNA FLJ13907 fis, clone Y79AA1000033, highly similar to Caspase recruitment domain-containing protein 4	NOD1
IPI00916994	Uncharacterized protein	GALM
IPI00917006	Uncharacterized protein	RNF149
IPI00917063	cDNA FLJ42073 fis, clone SYNOV2014400, weakly similar to FIBULIN-1, ISOFORM C	FBLN7
IPI00917192	cDNA FLJ58509, highly similar to Cullin-1	CUL1
IPI00917198	N-acetylgalactosaminidase, alpha-	NAGA
IPI00917306	Uncharacterized protein	CHODL
IPI00917435	Isoform 4 of Thyroid adenoma-associated protein	THADA
IPI00917575	cDNA FLJ51046, highly similar to 60 kDa heat shock protein, mitochondrial	HSPD1
IPI00917605	Uncharacterized protein	CYCS
IPI00917694	Uncharacterized protein	TCEB2
IPI00917705	Isoform 2 of WD repeat-containing and planar cell polarity effector protein fritz homolog	WDPCP
IPI00917783	22 kDa protein	DARS
IPI00917839	Uncharacterized protein	MERTK
IPI00917919	Uncharacterized protein	IL36RN
IPI00921021	growth arrest-specific protein 6 isoform 3	GAS6
IPI00921264	Uncharacterized protein	DHX9
IPI00921283	Isoform 3 of 2-oxoglutarate dehydrogenase-like, mitochondrial	OGDHL
IPI00921369	NADPH-dependent diflavin oxidoreductase 1 isoform d	NDOR1
IPI00921523	Isoform 1 of Complement factor B (Fragment)	CFB
IPI00921849	cDNA FLJ57046, highly similar to Lysosomal alpha-glucosidase	-
IPI00921945	cDNA FLJ57374	-
IPI00922030	cDNA FLJ54697, highly similar to Tyrosine-protein kinase-like 7	PTK7
IPI00922190	cDNA FLJ52145, highly similar to G-protein coupled receptor family C group 5 member B	-
IPI00922213	cDNA FLJ53292, highly similar to Homo sapiens fibronectin 1 (FN1), transcript variant 5, mRNA	FN1
IPI00922249	Putative protein FAM157A	FAM157A
IPI00922262	cDNA FLJ56822, highly similar to Alpha-2-HS-glycoprotein	-
IPI00922334	cDNA FLJ60487, highly similar to Macrophage colony-stimulating factor 1receptor	CSF1R
IPI00922380	CD209 antigen isoform 8	CD209
IPI00922420	cDNA FLJ56058, highly similar to Castor homolog 1 zinc finger protein	-
IPI00922481	cDNA, FLJ79156, highly similar to Coiled-coil domain-containing protein 45	-
IPI00922491	cDNA FLJ57261, highly similar to Serine protease hepsin	HPN
IPI00922521	CD160 transmembrane isoform	CD160
IPI00922554	cDNA FLJ51996, highly similar to Deoxyribonuclease-2-alpha	DNASE2
IPI00922570	cDNA FLJ52748	-
IPI00922635	betaine--homocysteine S-methyltransferase 2 isoform 2	BHMT2
IPI00922649	AGXT2 protein	AGXT2
IPI00922693	cDNA FLJ53662, highly similar to Actin, alpha skeletal muscle	ACTB
IPI00922787	cDNA, FLJ78829	BROX
IPI00922804	cDNA FLJ55212, highly similar to Erythroid membrane-associated protein	-
IPI00922843	cDNA FLJ53114, highly similar to Neural cell adhesion molecule 2	NCAM2
IPI00922875	cDNA FLJ55086, highly similar to Translin	TSN
IPI00922879	lysine-specific demethylase 5D isoform 1	KDM5D
IPI00923514	Isoform 2 of Piwi-like protein 2	PIWIL2
IPI00923552	Isoform 6 of Protein unc-80 homolog	UNC80
IPI00924529	Protein	POMZP3
IPI00924655	Uncharacterized protein	CLEC5A
IPI00924762	cDNA FLJ50168, highly similar to Peroxisome biogenesis factor 1	PEX1
IPI00924851	Uncharacterized protein	IL1R2
IPI00924946	Uncharacterized protein	PRKAR2A
IPI00924973	Isoform 4 of Mannan-binding lectin serine protease 1	MASP1
IPI00925030	Uncharacterized protein	PILRA
IPI00925246	cDNA FLJ57013, highly similar to Kinesin-like protein KIF9	KIF9
IPI00925358	Insulin-like growth factor binding protein 3	IGFBP3
IPI00925547	Uncharacterized protein	LTF
IPI00925705	4 kDa protein	ARPC2
IPI00925850	cDNA FLJ54572, highly similar to Lysosomal alpha-mannosidase	MAN2B1
IPI00925853	cDNA FLJ60586, highly similar to NADH-ubiquinone oxidoreductase 75 kDa subunit, mitochondrial	NDUFS1
IPI00926054	Protein	ARPC4-TTLL3
IPI00926112	19 kDa protein	-
IPI00926171	Isoform 5 of Prominin-1	PROM1
IPI00926178	Uncharacterized protein	MTPN
IPI00926196	cDNA FLJ56396, highly similar to Huntingtin-interacting protein 1	HIP1
IPI00926338	Isoform 2 of UPF0606 protein KIAA1549	KIAA1549
IPI00926400	Protein	RGPD5;RGPD6;RGPD8
IPI00926612	Uncharacterized protein	SAMD9
IPI00926683	Uncharacterized protein	EGFR
IPI00926702	Uncharacterized protein	ZNF587
IPI00926737	Uncharacterized protein	BTD
IPI00926851	TRAM adaptor with GOLD domain isoform 2	TMED7-TICAM2;TMED7;TICAM2
IPI00927068	Protein	MUC20
IPI00927101	Uncharacterized protein	SNORA6;RPSAP15;SNORA62;RPSA
IPI00927171	22 kDa protein	PION
IPI00927191	Isoform 3 of Beta-galactosidase	GLB1
IPI00927524	SLC13A2 protein	SLC13A2
IPI00927632	Novel protein	C10orf112
IPI00927702	Protein	SUSD5
IPI00927801	Uncharacterized protein	SHISA5
IPI00927866	Uncharacterized protein	ADAM22
IPI00927883	cDNA FLJ53268, highly similar to Beta-glucuronidase	GUSB
IPI00929198	Isoform 4 of Bromodomain adjacent to zinc finger domain protein 2B	BAZ2B
IPI00929313	hypothetical protein LOC643677	CCDC168
IPI00929685	sex hormone-binding globulin isoform 2 precursor	SHBG
IPI00930049	Uncharacterized protein	PDCD6
IPI00930108	IQ domain-containing protein C isoform 1	IQCC
IPI00930416	Putative uncharacterized protein	PGAM1
IPI00930442	Putative uncharacterized protein DKFZp686M24218	IGHG4
IPI00930562	Activated RNA polymerase II transcription cofactor 4 (Fragment)	SUB1
IPI00935818	adenosylhomocysteinase isoform 2	AHCY
IPI00936184	cDNA FLJ34464 fis, clone HLUNG2003049, weakly similar to Ambystoma tigrinum RPE65 protein mRNA	BCO2
IPI00936270	protein FRG1-like isoform 1, partial	LOC100289097
IPI00936618	Uncharacterized protein	LOC155060;ZNF783
IPI00937669	10 kDa protein	-
IPI00937974	Delta-aminolevulinic acid dehydratase	ALAD
IPI00938055	Isoform 5 of Centrosomal protein kizuna	PLK1S1
IPI00939159	Adenylyl cyclase-associated protein	CAP1
IPI00939169	Isoform 3 of Attractin	ATRN
IPI00939281	UPF0669 protein C6orf120	C6orf120
IPI00939560	thioredoxin domain-containing protein 5 isoform 3	TXNDC5;MUTED;MUTED-TXNDC5
IPI00939912	80 kDa protein	ITIH5
IPI00940046	Uncharacterized protein	ASAH1
IPI00940148	Rab GDP dissociation inhibitor beta	GDI2
IPI00940245	Immunoglobulin heavy chain variant (Fragment)	IGHA2
IPI00940406	Isoform 3 of Transmembrane protease serine 7	TMPRSS7
IPI00940441	Isoform 1 of Protein unc-13 homolog D	UNC13D
IPI00940464	Aminoacylase-1	ACY1
IPI00940517	V-set and immunoglobulin domain-containing protein 4 isoform 3 precursor	VSIG4
IPI00940786	cDNA FLJ50873, highly similar to DNA replication licensing factor MCM3	MCM3
IPI00941316	SULF2 protein	SULF2
IPI00941747	Calnexin	CANX
IPI00942033	Teneurin-1	ODZ1
IPI00942126	Uncharacterized protein	AKR7L
IPI00942176	A-kinase anchor protein 7 isoform gamma	AKAP7
IPI00942321	Uncharacterized protein	AGPAT3
IPI00942366	CMRF35-like molecule 2	CD300E
IPI00942428	Isoform 2 of Cytosolic carboxypeptidase 1	AGTPBP1
IPI00942650	Isoform 3 of Protein sidekick-1	SDK1
IPI00942651	Uncharacterized protein	LRP3
IPI00942714	Isoform 2 of Ephrin-A4	EFNA4
IPI00942832	Isoform 1 of Probable E3 ubiquitin-protein ligase C12orf51	C12orf51
IPI00942972	jmjC domain-containing protein 8	JMJD8
IPI00943181	Uncharacterized protein	PSME2
IPI00943208	Isoform 3 of Receptor-type tyrosine-protein phosphatase U	PTPRU
IPI00944477	Isoform 2 of Serine/threonine-protein kinase PLK4	PLK4
IPI00945031	Uncharacterized protein	PALM2
IPI00945195	Uncharacterized protein	SYPL1
IPI00945229	Uncharacterized protein	MGAM
IPI00945429	13 kDa protein	-
IPI00945453	27 kDa protein	ATP11B
IPI00945490	Uncharacterized protein	RARRES2
IPI00945735	Uncharacterized protein	RAB7A
IPI00946061	Nitric oxide synthase	NOS3
IPI00946283	Uncharacterized protein	TNPO3
IPI00946314	Uncharacterized protein	ST3GAL6
IPI00946487	Protein	TFR2
IPI00946736	Uncharacterized protein	RNF13
IPI00946764	Uncharacterized protein	CDK5RAP2
IPI00946889	Uncharacterized protein	PVRL3
IPI00947029	Uncharacterized protein	CD200
IPI00947262	Uncharacterized protein	FBXO24
IPI00947275	Uncharacterized protein	BTN2A1
IPI00947525	Uncharacterized protein	TMF1
IPI00953019	Uncharacterized protein	BPIFB1
IPI00953099	Uncharacterized protein	C5orf42
IPI00953536	Uncharacterized protein	CDHR5
IPI00953689	Alpha-2-HS-glycoprotein	AHSG
IPI00953993	iduronate 2-sulfatase isoform c	IDS
IPI00954180	Isoform 2 of Selenium-binding protein 1	SELENBP1
IPI00955773	Fibrinogen-like 1, isoform CRA_d	FGL1
IPI00956749	P40	-
IPI00964000	Uncharacterized protein	IGJ
IPI00964061	epithelial discoidin domain-containing receptor 1 isoform 4 precursor	DDR1
IPI00964287	Isoform 2 of Hemicentin-2	HMCN2
IPI00964409	Uncharacterized protein	HSPA4L
IPI00964458	Uncharacterized protein	INPP4B
IPI00964478	Uncharacterized protein	FGFR4
IPI00964765	Uncharacterized protein	IL7R
IPI00964794	Uncharacterized protein	UNC5C
IPI00964934	cDNA FLJ51424, highly similar to Tumor necrosis factor receptor superfamilymember 16	NGFR
IPI00965022	Uncharacterized protein	RCHY1
IPI00965096	cDNA FLJ61716, highly similar to Epididymis-specific alpha-mannosidase	MAN2B2
IPI00965100	Uncharacterized protein	MUC7
IPI00965141	Uncharacterized protein	OCLN
IPI00965142	Uncharacterized protein	COPB2
IPI00965201	Protein	PAM
IPI00965211	cDNA FLJ51732, highly similar to Peroxisomal NADH pyrophosphatase NUDT12	NUDT12
IPI00965611	cDNA FLJ52396, highly similar to SPARC-like protein 1	SPARCL1
IPI00965701	Uncharacterized protein	ENPP6
IPI00965994	Uncharacterized protein	GNPDA1
IPI00966256	Protein	IL6R
IPI00966406	Uncharacterized protein	THBS4
IPI00966623	Histone H2A	H2AFY
IPI00966744	Uncharacterized protein	UBE2D2;UBE2D3
IPI00966782	17 kDa protein	RBP1
IPI00966866	Isoform 2 of Pro-epidermal growth factor	EGF
IPI00967014	Uncharacterized protein	LMAN2
IPI00967070	15 kDa protein	LRBA
IPI00967121	pro-epidermal growth factor isoform 2 preproprotein	EGF
IPI00967162	13 kDa protein	LAMTOR3
IPI00967254	Uncharacterized protein	-
IPI00967269	Uncharacterized protein	RNASET2
IPI00967366	Uncharacterized protein	SEPP1
IPI00967442	Isoform 2 of Carboxypeptidase E	CPE
IPI00967562	Uncharacterized protein	HNRNPD
IPI00967860	Protein	BST1
IPI00967911	Uncharacterized protein	PPA2
IPI00968042	Uncharacterized protein	PCDH1
IPI00969123	Uncharacterized protein	ALG13
IPI00969595	HCG1639753, isoform CRA_a	REG1P
IPI00970849	Pseudogene candidate	TXLNG2P
IPI00970853	HCG1994053, isoform CRA_b	AGAP5
IPI00970987	asialoglycoprotein receptor 1 isoform b	ASGR1
IPI00972980	Uncharacterized protein	CAPG
IPI00973032	V1-17 protein	-
IPI00973831	Isoform 6 of 45 kDa calcium-binding protein	SDF4
IPI00973849	Uncharacterized protein	-
IPI00974274	Uncharacterized protein	ANXA6
IPI00974316	Uncharacterized protein	UQCRB
IPI00974405	Uncharacterized protein	KHDRBS3
IPI00974584	Uncharacterized protein	PDGFRB
IPI00975605	Uncharacterized protein	STAR
IPI00975690	Vimentin variant 3	VIM
IPI00975695	cDNA FLJ53373, highly similar to SAPS domain family member 3	PPP6R3
IPI00976025	Protein	RIC8A
IPI00976063	Uncharacterized protein	SDHD
IPI00976283	Uncharacterized protein	TMPRSS4
IPI00976712	Uncharacterized protein	ZCCHC11
IPI00976752	Isoform 4 of Clusterin	CLU
IPI00976798	Similar to Kappa light chain variable region	-
IPI00976928	Similar to Myosin-reactive immunoglobulin heavy chain variable region	-
IPI00977042	Uncharacterized protein	LAYN
IPI00977424	Protein	EIF3E
IPI00977430	cDNA, FLJ79286, highly similar to T-complex protein 1 subunit gamma	CCT3
IPI00977548	Uncharacterized protein	ARHGAP28
IPI00977567	cDNA FLJ51061, highly similar to Opioid-binding protein/cell adhesion molecule	OPCML
IPI00977659	Frizzled-4 precursor	FZD4
IPI00977773	cDNA FLJ59472, highly similar to Tripeptidyl-peptidase 1	TPP1
IPI00977788	Similar to Hepatitis B virus receptor binding protein	-
IPI00977809	Similar to Imuunoglobulin mu-chain D-J4-region	-
IPI00977937	cDNA FLJ43455 fis, clone OCBBF2035110, highly similar to Rab6-interacting protein 1	DENND5A
IPI00978050	Isoform 2 of Protein AKNAD1	AKNAD1
IPI00978057	cDNA FLJ54375, highly similar to Protein-lysine 6-oxidase	LOX
IPI00978064	Isoform 1 of Voltage-dependent calcium channel subunit alpha-2/delta-1	CACNA2D1
IPI00978169	Protein	PTPRK
IPI00978188	Uncharacterized protein	ABTB1
IPI00978356	Protein	JAM2
IPI00978451	Uncharacterized protein	CRYAB
IPI00978615	Conserved hypothetical protein	-
IPI00978620	26 kDa protein	CD44
IPI00978623	SLAM family member 6 isoform 3 precursor	SLAMF6
IPI00978796	17 kDa protein	CFL1
IPI00978910	Glia maturation factor beta	GMFB
IPI00978991	Uncharacterized protein	CHMP4A
IPI00979041	Uncharacterized protein	H1F0
IPI00979213	Isoform 1 of Soluble scavenger receptor cysteine-rich domain-containing protein SSC5D	SSC5D
IPI00979250	Ig kappa chain C region	IGKC
IPI00979320	Similar to Cold agglutinin FS-1 L-chain	-
IPI00979393	Isoform 3 of Calpastatin	CAST
IPI00979433	hypothetical protein LOC100129520	LOC100129520
IPI00979521	Uncharacterized protein	EFEMP2
IPI00979617	Conserved hypothetical protein	LOC729291
IPI00979661	Uncharacterized protein	PTPRC
IPI00979730	Similar to Ig kappa chain V-II region GM607 precursor	-
IPI00979896	cDNA FLJ59335, highly similar to Transmembrane glycoprotein NMB	GPNMB
IPI00980067	Uncharacterized protein	IL18
IPI00980079	CD40 protein	CD40
IPI00980105	Uncharacterized protein	EEF1D
IPI00980165	Mesencephalic astrocyte-derived neurotrophic factor	MANF
IPI00980175	proteasome subunit beta type-2 isoform 3	PSMB2
IPI00980286	HRV Fab 025-VL (Fragment)	-
IPI00980330	Uncharacterized protein	RAP2A
IPI00980614	Similar to Ig kappa chain V-II region GM607 precursor	-
IPI00980674	Uncharacterized protein	CA1
IPI00980813	Conserved hypothetical protein	-
IPI00980890	cDNA FLJ58780, highly similar to Homo sapiens lysosomal-associated membrane protein 2 (LAMP2), transcript variant LAMP2B, mRNA	LAMP2
IPI00980932	Uncharacterized protein	LRP5
IPI00981223	Uncharacterized protein	VPS28
IPI00981294	Uncharacterized protein	LYPLA1
IPI00981459	cDNA FLJ51483, highly similar to Multiple inositol polyphosphate phosphatase 1	MINPP1
IPI00981598	Protein	ALKBH6
IPI00981633	18 kDa protein	FTH1
IPI00981659	Similar to Cold agglutinin FS-1 H-chain	-
IPI00981683	Uncharacterized protein	BAI2
IPI00981694	Uncharacterized protein	ATOX1
IPI00981739	Uncharacterized protein	TBCA
IPI00982472	Transaldolase	TALDO1
IPI00982602	Similar to Immunglobulin heavy chain variable region	-
IPI00982721	Uncharacterized protein	TCEB1
IPI00982731	Uncharacterized protein	TNKS
IPI00982877	Uncharacterized protein	PIK3C2A
IPI00982894	cDNA FLJ54506, highly similar to Ryanodine receptor 2 (Fragment)	RYR2
IPI00983024	Uncharacterized protein	HMMR
IPI00983154	Uncharacterized protein	VDAC3
IPI00983214	Uncharacterized protein	CD81
IPI00983316	Uncharacterized protein	RPL30
IPI00983339	Conserved hypothetical protein	-
IPI00983417	Uncharacterized protein	CD59
IPI00983462	Conserved hypothetical protein	-
IPI00983832	Uncharacterized protein	CTHRC1
IPI00983836	Uncharacterized protein	SIRPB2
IPI00983848	Uncharacterized protein	CSF1
IPI00984420	Uncharacterized protein (Fragment)	MAP1A
IPI00984586	trypsin-3 isoform 4 preproprotein	PRSS3
IPI00984611	Similar to Myosin-reactive immunoglobulin kappa chain variable region	-
IPI00984683	Uncharacterized protein	ATP2B1
IPI00984757	Uncharacterized protein	C19orf51
IPI00985211	Similar to VH-3 family (VH26)D/J protein	-
IPI00985305	Uncharacterized protein	CD55
IPI00985334	titin isoform N2-B	TTN
IPI00985459	complement factor H-related protein 4 isoform 1 precursor	CFHR4
IPI01008898	Uncharacterized protein	TUBGCP2
IPI01009160	Calumenin isoform 9	CALU
IPI01009167	cDNA FLJ40030 fis, clone STOMA2009250, highly similar to Klotho	KL
IPI01009324	Uncharacterized protein	COL15A1
IPI01009383	Isoform 2 of Arginine-glutamic acid dipeptide repeats protein	RERE
IPI01009449	cDNA FLJ51474, highly similar to Sodium/potassium-transporting ATPase subunit beta-1	ATP1B1
IPI01009486	Uncharacterized protein	LBP
IPI01009577	Uncharacterized protein	TNFRSF1B
IPI01009646	Uncharacterized protein	RGMA
IPI01009723	cDNA FLJ52130, highly similar to Insulin-like growth factor-binding protein 4	IGFBP4
IPI01009738	Isoform 3 of Golgin subfamily A member 4	GOLGA4
IPI01009809	51 kDa protein	IVL
IPI01009810	37 kDa protein	DMKN
IPI01009969	cDNA FLJ57822, highly similar to Integrin alpha-V	ITGAV
IPI01009978	Isoform 2 of Coiled-coil domain-containing protein 144A	CCDC144A
IPI01009996	Uncharacterized protein	SPINT1
IPI01010013	Ubiquitin carboxyl-terminal hydrolase	USP19
IPI01010049	Protein	USP28
IPI01010172	Isoform Delta14-15 of Platelet endothelial cell adhesion molecule	PECAM1
IPI01010212	Uncharacterized protein	PHC1
IPI01010287	cDNA FLJ51031, highly similar to ATP-dependent RNA helicase DDX1	DDX1
IPI01010290	Uncharacterized protein	CGB2
IPI01010335	Uncharacterized protein	MMP8
IPI01010390	Uncharacterized protein	CDH3
IPI01010472	zinc finger protein 550	ZNF550
IPI01010639	Isoform 1 of Fibulin-2	FBLN2
IPI01010668	Uncharacterized protein	SPRR3
IPI01010765	cDNA FLJ50420, highly similar to Transmembrane protein 106A	TMEM106A
IPI01010861	Clusterin-like protein 1	CLUL1
IPI01010887	cDNA FLJ52062, highly similar to Erythrocyte band 7 integral membrane protein	STOM
IPI01010963	Uncharacterized protein	CCDC7
IPI01011097	Uncharacterized protein	FMOD
IPI01011132	Isoform 1 of DNA topoisomerase 2-alpha	TOP2A
IPI01011188	Stromal cell-derived factor 1 epsilon	CXCL12
IPI01011216	cDNA FLJ57626, highly similar to Acid sphingomyelinase-like phosphodiesterase 3a	SMPDL3A
IPI01011248	Uncharacterized protein	CD163
IPI01011284	cDNA FLJ54437, highly similar to RRP5 protein homolog (Fragment)	PDCD11
IPI01011301	Uncharacterized protein	PLEKHB1
IPI01011389	HECT, UBA and WWE domain containing 1	HUWE1
IPI01011397	Uncharacterized protein	GPRC5A
IPI01011399	Uncharacterized protein	TNFRSF1A
IPI01011406	Uncharacterized protein	TINF2
IPI01011428	cDNA FLJ90402 fis, clone NT2RP2006004, highly similar to Leucine-rich repeat transmembrane protein FLRT3	FLRT3
IPI01011511	Uncharacterized protein	FZD6
IPI01011651	177 kDa protein	NUP98
IPI01011801	BMP and activin membrane-bound inhibitor homolog	BAMBI
IPI01011823	cDNA FLJ56737, highly similar to Insulin-like growth factor-binding protein 7	IGFBP7
IPI01011941	42 kDa protein	CD276
IPI01011970	6-phosphogluconate dehydrogenase, decarboxylating	PGD
IPI01012004	cDNA PSEC0175 fis, clone OVARC1000169, highly similar to Protein disulfide-isomerase A3	PDIA3
IPI01012021	cDNA FLJ55945, highly similar to Conserved oligomeric Golgi complex component 2	COG2
IPI01012045	cDNA FLJ53108, highly similar to Guanine nucleotide-binding protein alpha-13 subunit	GNA13
IPI01012055	Uncharacterized protein	C1RL
IPI01012065	Uncharacterized protein	PSMA1
IPI01012125	Uncharacterized protein	RFNG
IPI01012178	Ceroid-lipofuscinosis neuronal protein 5	CLN5
IPI01012180	Uncharacterized protein	PODXL
IPI01012194	Uncharacterized protein	NT5C3L
IPI01012355	18 kDa protein	RAB11A
IPI01012383	Uncharacterized protein	OTUB1
IPI01012491	Uncharacterized protein	TMED2
IPI01012492	cDNA FLJ53075, highly similar to Kininogen-1	KNG1
IPI01012898	Uncharacterized protein	TRPM6
IPI01012905	cDNA FLJ53637, highly similar to Protein NDRG1	NDRG1
IPI01013028	cDNA FLJ53066, highly similar to Legumain	LGMN
IPI01013038	kinesin-like protein KIF21A isoform 4	KIF21A
IPI01013068	cDNA FLJ16122 fis, clone BLADE2008995	C5orf41
IPI01013073	Uncharacterized protein	MSH6
IPI01013193	Uncharacterized protein	CTSC
IPI01013194	cDNA FLJ56536, highly similar to ATP-binding cassette sub-family F member 1	ABCF1
IPI01013214	Rheumatoid factor RF-IP14	-
IPI01013272	Cadherin-13	CDH13
IPI01013280	cDNA FLJ54090, highly similar to 4F2 cell-surface antigen heavy chain	SLC3A2
IPI01013284	Uncharacterized protein	RELT
IPI01013346	Uncharacterized protein	B4GALT1
IPI01013410	39 kDa protein	KBTBD2
IPI01013441	Uncharacterized protein	PRTN3
IPI01013460	cDNA FLJ58187, highly similar to Protein-glutamine gamma-glutamyltransferase 2	TGM2
IPI01013499	Uncharacterized protein	CDC16
IPI01013515	Uncharacterized protein	PTGR1
IPI01013559	cDNA FLJ58502, highly similar to Protein disulfide-isomerase A6	PDIA6
IPI01013717	Uncharacterized protein	PLAU
IPI01013771	Uncharacterized protein	KIT
IPI01014057	cDNA FLJ57019, highly similar to Aldo-keto reductase family 1 member C3	AKR1C3
IPI01014124	Uncharacterized protein	-
IPI01014157	Uncharacterized protein	ITIH1
IPI01014201	31 kDa protein	APOL1
IPI01014209	cDNA FLJ51843, highly similar to 14-3-3 protein gamma	YWHAG
IPI01014259	Uncharacterized protein	FAM65B
IPI01014270	Uncharacterized protein	APOB
IPI01014313	Uncharacterized protein	TRAK2
IPI01014464	Protein	GLTP
IPI01014476	Aspartate aminotransferase	GOT1
IPI01014489	Uncharacterized protein	ANKRD35
IPI01014559	cDNA FLJ51576, highly similar to Jagged-1	JAG1
IPI01014563	Ferritin light chain	FTL
IPI01014752	Uncharacterized protein	ACVR1B
IPI01014975	Uncharacterized protein	TLN1
IPI01015050	Uncharacterized protein	GSN
IPI01015119	Uncharacterized protein	FOLR2
IPI01015162	Protein	TMEM132A
IPI01015266	Putative uncharacterized protein DKFZp686O16217 (Fragment)	IGHA2
IPI01015272	voltage-dependent L-type calcium channel subunit alpha-1D isoform c	CACNA1D
IPI01015328	Uncharacterized protein	XAB2
IPI01015357	Uncharacterized protein	ABCB9
IPI01015359	cDNA FLJ53756, highly similar to SPRY domain-containing protein 4	SPRYD4
IPI01015476	Uncharacterized protein	SLC8A2
IPI01015518	Solute carrier family 44, member 4	SLC44A4
IPI01015565	Uncharacterized protein	UBC
IPI01015638	Uncharacterized protein	RLTPR
IPI01015802	Protein	QKI
IPI01015901	cDNA FLJ51457, highly similar to Glypican-4	GPC4
IPI01015924	Serine hydroxymethyltransferase	SHMT1
IPI01015973	mucin-16	MUC16
IPI01015996	Uncharacterized protein	MYO18A
IPI01018032	Protein C (Fragment)	PROC
IPI01018125	cDNA FLJ61485, highly similar to Zinc finger protein 215	ZNF215
IPI01018150	Uncharacterized protein	SLC36A2
IPI01018659	Neuropilin 1	NRP1
IPI01018717	Uncharacterized protein	C2CD3
IPI01018935	chondroitin sulfate proteoglycan 5 isoform 4 precursor	CSPG5
IPI01018940	Isoform 3 of Microtubule-actin cross-linking factor 1, isoforms 1/2/3/5	MACF1
IPI01018961	cDNA FLJ50662, highly similar to Solute carrier family 2, facilitated glucosetransporter member 5	SLC2A5
IPI01019051	Like-glycosyltransferase	LARGE
IPI01019064	Uncharacterized protein	ATCAY
IPI01020786	Uncharacterized protein	DCN
IPI01021015	Uncharacterized protein	CD63
IPI01021088	Uncharacterized protein	C4A
IPI01021158	Uncharacterized protein	AK2
IPI01021368	Uncharacterized protein	COQ5
IPI01021703	Isoform 2 of Lactoylglutathione lyase	GLO1
IPI01021986	Uncharacterized protein	ATP5B
IPI01022062	14 kDa protein	-
IPI01022070	Uncharacterized protein	KRT18
IPI01022121	Uncharacterized protein	CCT2
IPI01022170	21 kDa protein	TGFBR1
IPI01022175	cDNA FLJ55805, highly similar to Keratin, type II cytoskeletal 4	KRT4
IPI01022244	Uncharacterized protein	NACA
IPI01022268	Uncharacterized protein	MYL6
IPI01022408	Uncharacterized protein	-
IPI01022421	Uncharacterized protein	MUCL1
IPI01022792	Uncharacterized protein	GRASP
IPI01022800	Uncharacterized protein	IGFBP6
IPI01022820	Amyloid lambda 6 light chain variable region SAR (Fragment)	IGLV6-57
IPI01022889	Uncharacterized protein	CUX2
IPI01022903	Uncharacterized protein	CHMP1A
IPI01022917	Uncharacterized protein	GPD1
IPI01022921	Uncharacterized protein	TWF1
IPI01023068	Protein	LRP10
IPI01024863	cDNA, FLJ94735, Homo sapiens melanoma inhibitory activity protein 2 (MIA2), mRNA	MIA2
IPI01024996	788 kDa protein	SYNE2
IPI01025175	10 kDa protein	FBLN5
IPI01025317	4 kDa protein	NSFL1C
IPI01025360	cDNA FLJ55035, highly similar to Dihydrolipoyllysine-residue succinyltransferase component of 2- oxoglutarate dehydrogenase complex, mitochondrial	DLST;DLSTP1
IPI01025396	189 kDa protein	LTBP2
IPI01025402	6 kDa protein	NPC2
IPI01025431	17 kDa protein	DHRS2
IPI01025580	Possible J 56 gene segment (Fragment)	-
IPI01025629	Protein	FBLN5
IPI01025632	5 kDa protein	PSMA6
IPI01025690	Isoform 2 of Probable DNA dC->dU-editing enzyme APOBEC-3A	APOBEC3A
IPI01025826	20 kDa protein	COCH
IPI01025935	Uncharacterized protein	ROBO2
IPI01025946	Possible J 61 gene segment (Fragment)	-
IPI01026008	12 kDa protein	GALC
IPI01026045	Myosin-reactive immunoglobulin light chain variable region	IGKV3D-15
IPI01026068	Uncharacterized protein	LAIR1
IPI01026115	cDNA FLJ51241, highly similar to Nidogen-1	NID1
IPI01026124	30 kDa protein	NDRG2
IPI01026249	cDNA FLJ58340	TELO2
IPI01026287	16 kDa protein	NPC2
IPI01026288	Uncharacterized protein	KLK1
IPI01026378	4 kDa protein	GSTZ1
IPI01026401	Uncharacterized protein	FAM162A
IPI01026511	Putative uncharacterized protein DKFZp686C06243	TRIP11
IPI01026544	5 kDa protein	BCL2L2

## Sheet: Table S1d_1023 unique protein
The 1023 proteins not reported by the others studies at the proteome level were indicated in blue font.
Protein Accessions	Protein Description	Gene Name
IPI00000087	Sodium channel subunit beta-2	SCN2B
IPI00000706	Sn1-specific diacylglycerol lipase alpha	DAGLA
IPI00001432	Protocadherin beta-2	PCDHB2
IPI00001637	Sodium/bile acid cotransporter	SLC10A1
IPI00002191	Uncharacterized protein LP9056	ERVMER34-1
IPI00002203	Isoform 1 of BRCA2 and CDKN1A-interacting protein	BCCIP
IPI00002305	Occludin/ELL domain-containing protein 1	OCEL1
IPI00002535	Peptidyl-prolyl cis-trans isomerase FKBP2	FKBP2
IPI00002919	GTP-binding protein Di-Ras1	DIRAS1
IPI00003128	Isoform IIb of Prolyl 4-hydroxylase subunit alpha-2	P4HA2
IPI00003370	Isoform 1 of Syntaxin-1A	STX1A
IPI00003455	Isoform 4 of Nucleoporin NDC1	TMEM48
IPI00003531	Immunoglobulin superfamily member 2	CD101
IPI00004299	nuclear pore membrane glycoprotein 210-like isoform 2	NUP210L
IPI00004502	Isoform 1 of Glucose-fructose oxidoreductase domain-containing protein 1	GFOD1
IPI00004970	Small subunit processome component 20 homolog	UTP20
IPI00005024	Isoform 1 of Myb-binding protein 1A	MYBBP1A
IPI00005104	Inhibitor of nuclear factor kappa-B kinase subunit alpha	CHUK
IPI00005667	NEDD4-binding protein 1	N4BP1
IPI00005694	Pregnancy-specific beta-1-glycoprotein 2	PSG2
IPI00006052	Prefoldin subunit 2	PFDN2
IPI00006089	Metabotropic glutamate receptor 6	GRM6
IPI00006362	Isoform 2 of Endothelial differentiation-related factor 1	EDF1
IPI00006378	Coiled-coil domain-containing protein 72	CCDC72
IPI00007063	Hepatoma-derived growth factor-related protein 3	HDGFRP3
IPI00008334	Polyadenylate-binding protein-interacting protein 2B	PAIP2B
IPI00008511	NADH-ubiquinone oxidoreductase chain 5	MT-ND5
IPI00008552	Glutaredoxin-3	GLRX3
IPI00008750	Metallothionein-1H	MT1H
IPI00009180	Olfactory receptor 7A10	OR7A10
IPI00009198	Tissue factor pathway inhibitor 2	TFPI2
IPI00009274	Coatomer subunit zeta-2	COPZ2
IPI00009308	C-C motif chemokine 2	CCL2
IPI00009655	Zinc finger BED domain-containing protein 5	ZBED5
IPI00009720	Leukemia inhibitory factor	LIF
IPI00010228	Isoform 3 of SOSS complex subunit B2	OBFC2A
IPI00010414	PDZ and LIM domain protein 1	PDLIM1
IPI00011172	Glia-activating factor	FGF9
IPI00011250	Ubiquitin carboxyl-terminal hydrolase isozyme L3	UCHL3
IPI00012429	Uncharacterised protein family UPF0118 protein	C9orf5
IPI00012465	Testis-specific serine/threonine-protein kinase 1	TSSK1B
IPI00012480	FKSG42	RACGAP1P
IPI00012587	Phosphatidylinositol-3,4,5-trisphosphate 3-phosphatase and dual-specificity protein phosphatase PTEN	LOC731292;PTEN
IPI00012730	Platelet-activating factor receptor	PTAFR
IPI00012750	40S ribosomal protein S25	RPS25
IPI00012795	Eukaryotic translation initiation factor 3 subunit I	EIF3I
IPI00013789	SET and MYND domain-containing protein 5	SMYD5
IPI00013917	40S ribosomal protein S12	RPS12
IPI00014230	Complement component 1 Q subcomponent-binding protein, mitochondrial	C1QBP
IPI00014324	Isoform 1 of Inhibitor of growth protein 1	ING1
IPI00014850	Astrocytic phosphoprotein PEA-15	PEA15
IPI00015077	Eukaryotic translation initiation factor 1	EIF1
IPI00015345	Isoform 1 of Cadherin EGF LAG seven-pass G-type receptor 3	CELSR3
IPI00015351	Isoform 1 of PITH domain-containing protein 1	PITHD1
IPI00015401	Isoform 2 of Arf-GAP with GTPase, ANK repeat and PH domain-containing protein 2	AGAP2
IPI00015655	Isoform 2 of Pregnancy-specific beta-1-glycoprotein 6	PSG6
IPI00015777	Uncharacterized protein	MAP4K4
IPI00015891	Prefoldin subunit 4	PFDN4
IPI00017203	RecQ-mediated genome instability protein 1	RMI1
IPI00017799	cDNA FLJ55158, highly similar to Thioredoxin, mitochondrial	TXN2
IPI00018078	Melanoma-associated antigen 12	MAGEA12
IPI00018110	Transcription initiation factor TFIID subunit 11	TAF11
IPI00018534	Histone H2B type 1-L	HIST1H2BL
IPI00019329	Dynein light chain 1, cytoplasmic	DYNLL1
IPI00019372	Serglycin	SRGN
IPI00019524	Alpha-lactalbumin	LALBA
IPI00019576	Coagulation factor X	F10
IPI00020031	Homeobox protein engrailed-2	EN2
IPI00020050	Probable ATP-dependent RNA helicase DDX28	DDX28
IPI00021473	Uncharacterized protein	CBFA2T3
IPI00022445	Platelet basic protein	PPBP
IPI00023314	Inhibin beta C chain	INHBC
IPI00023344	Isoform 1 of Symplekin	SYMPK
IPI00023640	Programmed cell death protein 5	PDCD5
IPI00024157	Peptidyl-prolyl cis-trans isomerase FKBP3	FKBP3
IPI00024255	G patch domain and KOW motifs-containing protein	GPKOW
IPI00024495	Isoform 1 of SLAM family member 8	SLAMF8
IPI00024704	Uronyl 2-sulfotransferase	UST
IPI00025311	Isoform 1 of Breast carcinoma-amplified sequence 1	BCAS1
IPI00025329	60S ribosomal protein L19	RPL19
IPI00026271	40S ribosomal protein S14	RPS14
IPI00026952	Plakophilin 3b (Fragment)	PKP3
IPI00027200	Atrial natriuretic peptide receptor 1	NPR1
IPI00027213	Taste receptor type 2 member 4	TAS2R4
IPI00027261	Homeobox protein Hox-B2	HOXB2
IPI00027422	Isoform Beta-4C of Integrin beta-4	ITGB4
IPI00027737	Gasdermin-C	GSDMC
IPI00028349	Taste receptor type 2 member 10	TAS2R10
IPI00028414	Glia maturation factor gamma	GMFG
IPI00028954	80 kDa MCM3-associated protein	MCM3AP
IPI00029266	Small nuclear ribonucleoprotein E	SNRPE
IPI00029412	Olfactory receptor 6A2	OR6A2
IPI00029631	Enhancer of rudimentary homolog	ERH
IPI00029772	Dihydropyrimidine dehydrogenase [NADP+]	DPYD
IPI00030296	Uncharacterized protein	MIR1248;SNORA4;SNORD2;EIF4A2;SNORA81;SNORA63
IPI00030303	prefoldin subunit 5 isoform gamma	PFDN5
IPI00030572	Isoform 1 of Trinucleotide repeat-containing gene 6C protein	TNRC6C
IPI00031075	Interferon alpha-8	IFNA8
IPI00032288	MANSC domain-containing protein 1	MANSC1
IPI00032298	Ciliary neurotrophic factor	CNTF
IPI00032409	Isoform 1 of Ragulator complex protein LAMTOR2	LAMTOR2
IPI00032471	Killer cell lectin-like receptor subfamily B member 1	KLRB1
IPI00043069	Ankyrin repeat domain-containing protein 30A	ANKRD30A
IPI00043550	Fatty-acid amide hydrolase 2	FAAH2
IPI00045109	Histone H2A type 1-A	HIST1H2AA
IPI00045921	TOB3	ATAD3B
IPI00051243	Isoform 2 of Scm-like with four MBT domains protein 1	SFMBT1
IPI00051958	Olfactory receptor 4K15	OR4K15
IPI00056430	Gap junction alpha-10 protein	GJA10
IPI00060627	Coiled-coil domain-containing protein 124	CCDC124
IPI00061267	Isoform 1 of RING finger and SPRY domain-containing protein 1	RSPRY1
IPI00062037	Dynein light chain 2, cytoplasmic	DYNLL2
IPI00062809	Isoform 4 of Myosin-XIX	MYO19
IPI00063242	Isoform 2 of Serine/threonine-protein phosphatase PGAM5, mitochondrial	PGAM5
IPI00063302	GTP-binding protein Di-Ras2	DIRAS2
IPI00064474	Zinc finger CCCH domain-containing protein 10	ZC3H10
IPI00065076	Isoform 1 of Uncharacterized protein C16orf92	C16orf92
IPI00065515	Isoform 1 of CWF19-like protein 2	CWF19L2
IPI00073148	Isoform 1 of Cell death activator CIDE-3	CIDEC
IPI00079683	SH2 domain-containing protein 7	SH2D7
IPI00088953	Phosphoinositide 3-kinase regulatory subunit 6	PIK3R6
IPI00096899	DNA replication factor Cdt1	CDT1
IPI00101734	Protein FAM105B	FAM105B
IPI00103013	Sorting nexin-33	SNX33
IPI00103104	N(6)-adenine-specific DNA methyltransferase 2	N6AMT2
IPI00106668	perilipin-3 isoform 3	PLIN3
IPI00143877	Isoform 3 of BCL-6 corepressor	BCOR
IPI00152328	Uncharacterized protein C7orf62	C7orf62
IPI00152586	Isoform 1 of LIM homeobox transcription factor 1-alpha	LMX1A
IPI00152975	Isoform 1 of Coiled-coil domain-containing protein 90A, mitochondrial	CCDC90A
IPI00153011	Tripartite motif-containing protein 2	TRIM2
IPI00155261	Isoform 2 of Protein prune homolog	PRUNE
IPI00155568	cDNA FLJ13308 fis, clone OVARC1001436, weakly similar to ENL PROTEIN	YEATS2
IPI00160316	Isoform 2 of Heparan-sulfate 6-O-sulfotransferase 2	HS6ST2
IPI00160716	Uncharacterized protein	DEPDC1
IPI00160766	Pancreas transcription factor 1 subunit alpha	PTF1A
IPI00163920	Proactivator polypeptide-like 1	PSAPL1
IPI00164012	Actin-like protein 7A	ACTL7A
IPI00164441	202 kDa protein	UNC13A
IPI00165009	Isoform 3 of MBT domain-containing protein 1	MBTD1
IPI00165981	Isoform 1 of NFX1-type zinc finger-containing protein 1	ZNFX1
IPI00166009	Isoform 1 of Lysine-specific demethylase 2A	KDM2A
IPI00166874	Uncharacterized protein	DDX39A
IPI00166974	Isoform 3 of Aryl-hydrocarbon-interacting protein-like 1	AIPL1
IPI00167881	Fibrous sheath-interacting protein 1	FSIP1
IPI00168550	Isoform 2 of Zinc finger protein 541	ZNF541
IPI00168810	Isoform 1 of Zinc finger protein 397	ZNF397
IPI00168907	Inositol polyphosphate multikinase	IPMK
IPI00168994	Olfactory receptor 9K2	OR9K2
IPI00170549	Tigger transposable element-derived protein 2	TIGD2
IPI00170934	Isoform 1 of Serine/threonine-protein kinase 11-interacting protein	STK11IP
IPI00172661	Isoform B of Ras association domain-containing protein 1	RASSF1
IPI00175643	Isoform 2 of Potassium voltage-gated channel subfamily H member 7	KCNH7
IPI00176199	Ankyrin repeat domain-containing protein 43	ANKRD43
IPI00179026	Isoform 1 of Malignant T cell-amplified sequence 1	MCTS1
IPI00179437	Isoform 1 of Rho guanine nucleotide exchange factor 18	ARHGEF18
IPI00180325	Immunoglobulin superfamily member 22	IGSF22
IPI00180384	Isoform 1 of Dynein heavy chain 7, axonemal	DNAH7
IPI00181359	Isoform 2 of Protein SCAF11	SCAF11
IPI00182167	Isoform 2 of Mixed lineage kinase domain-like protein	MLKL
IPI00183443	Isoform 2 of Eukaryotic translation initiation factor 2D	EIF2D
IPI00184021	Cysteine-rich PAK1 inhibitor	CRIPAK
IPI00184525	Isoform 2 of Methylthioribose-1-phosphate isomerase	MRI1
IPI00184533	Ubiquitin carboxyl-terminal hydrolase 11	USP11
IPI00215631	Isoform Vint of Versican core protein	VCAN
IPI00215743	Isoform 3 of Ribosome-binding protein 1	RRBP1
IPI00215790	60S ribosomal protein L38	RPL38
IPI00215824	Isoform 2 of Proteasome subunit beta type-8	PSMB8
IPI00215928	Centrin-2	CETN2
IPI00216201	Isoform 2 of Endophilin-A3	SH3GL3
IPI00216582	Similar to Tripartite motif-containing protein 10	TRIM10
IPI00216654	Isoform Beta of Nucleolar and coiled-body phosphoprotein 1	NOLC1
IPI00217047	Isoform 3 of Spectrin beta chain, brain 3	SPTBN4
IPI00217375	Isoform 2 of Protein archease	ZBTB8OS
IPI00217422	Transcription factor AP-2-delta	TFAP2D
IPI00217491	Tumor suppressor candidate 5	TUSC5
IPI00217567	cAMP-specific 3',5'-cyclic phosphodiesterase 4D isoform PDE4D1	PDE4D
IPI00217606	Probable ATP-dependent RNA helicase DDX60	DDX60
IPI00217646	Isoform 2 of BRICHOS domain-containing protein C16orf79	C16orf79
IPI00217669	DNA ligase 4	LIG4
IPI00217992	Isoform 3 of Dystonin	DST
IPI00218442	Uncharacterized protein	ATP2A3
IPI00218547	Isoform Short of Delta-1-pyrroline-5-carboxylate synthase	ALDH18A1
IPI00218592	Isoform ASF-3 of Serine/arginine-rich splicing factor 1	SRSF1
IPI00218625	Isoform 2 of Protocadherin alpha-10	PCDHA10
IPI00218730	Rod cGMP-specific 3',5'-cyclic phosphodiesterase subunit alpha	PDE6A
IPI00219011	Alpha-(1,3)-fucosyltransferase	FUT4
IPI00219090	Isoform 2 of Protein arginine N-methyltransferase 7	PRMT7
IPI00219341	Isoform 3 of Dual specificity protein kinase CLK3	CLK3
IPI00219514	Isoform PlGF-1 of Placenta growth factor	PGF
IPI00219860	Isoform 3 of Receptor-type tyrosine-protein phosphatase delta	PTPRD
IPI00220081	Isoform 4 of Nuclear receptor coactivator 3	NCOA3
IPI00220520	Isoform 2 of Zinc finger MYND domain-containing protein 10	ZMYND10
IPI00220577	Isoform 2 of Dystrophin	DMD
IPI00220627	Isoform 5 of A-kinase anchor protein 9	AKAP9
IPI00221001	Isoform BIN1-10-13 of Myc box-dependent-interacting protein 1	BIN1
IPI00221117	Acylphosphatase-1	ACYP1
IPI00221134	Taste receptor type 2 member 45	TAS2R45;SLC15A1
IPI00221178	Isoform 2 of Tumor protein D54	TPD52L2
IPI00221201	Isoform 1 of Potassium voltage-gated channel subfamily H member 1	KCNH1
IPI00221362	Isoform 3 of Apoptosis-associated speck-like protein containing a CARD	PYCARD
IPI00238277	Isoform 1 of Zinc finger RNA-binding protein 2	ZFR2
IPI00243338	cDNA, FLJ95443, highly similar to Homo sapiens keratin 23 (histone deacetylase inducible) (KRT23), transcript variant 2, mRNA	KRT23
IPI00250153	Y-box-binding protein 2	YBX2
IPI00256795	Cation channel sperm-associated protein 3	CATSPER3
IPI00289131	Transmembrane protein 8A	TMEM8A
IPI00291690	Uncharacterized protein	SLC14A2
IPI00291916	PH-interacting protein	PHIP
IPI00291939	Structural maintenance of chromosomes protein 1A	SMC1A
IPI00292807	Putative uncharacterized protein	PHF8
IPI00293057	Isoform 2 of Carboxypeptidase B2	CPB2
IPI00293434	Signal recognition particle 14 kDa protein	SRP14
IPI00293460	ATP-binding cassette sub-family A member 1	ABCA1
IPI00294650	Secreted frizzled-related protein 3	FRZB
IPI00295494	Isoform 2 of Coiled-coil domain-containing protein 39	CCDC39
IPI00295857	Isoform 1 of Coatomer subunit alpha	COPA
IPI00297191	Mediator of RNA polymerase II transcription subunit 14	MED14
IPI00297241	Nucleolar pre-ribosomal-associated protein 1	URB1
IPI00297572	157 kDa protein	AQR
IPI00297574	Leucine-rich repeat-containing protein 37A3	LRRC37A3
IPI00297861	Uncharacterized protein	KLHDC4
IPI00297933	Glutamate [NMDA] receptor subunit epsilon-2	GRIN2B
IPI00298337	Isoform 1 of Urea transporter 1	SLC14A1
IPI00299254	Eukaryotic translation initiation factor 5B	EIF5B
IPI00299699	Neural proliferation differentiation and control protein 1	NPDC1
IPI00301163	Protein O-glucosyltransferase 1	POGLUT1
IPI00301364	Isoform 1 of S-phase kinase-associated protein 1	SKP1
IPI00302309	TTC17 protein	TTC17
IPI00302311	Uncharacterized protein C1orf111	C1orf111
IPI00302329	Myosin-8	MYH8
IPI00303226	Olfactory receptor 13H1	OR13H1
IPI00303576	Olfactory receptor 4C13	OR4C13
IPI00303812	Uncharacterized protein C9orf82	C9orf82
IPI00306056	Ribonuclease P protein subunit p25	RPP25
IPI00306413	Tubulin polymerization-promoting protein family member 3	TPPP3
IPI00306749	Kanadaptin	SLC4A1AP
IPI00306870	Uncharacterized protein	PABPC1L
IPI00307184	Interferon alpha-2	IFNA2
IPI00328291	Isoform 1 of Cytoskeleton-associated protein 2-like	CKAP2L
IPI00328972	Isoform 2 of NACHT, LRR and PYD domains-containing protein 9	NLRP9
IPI00329637	Transcriptional protein SWT1	SWT1
IPI00332814	Pregnancy-specific beta 1-glycoprotein (Fragment)	PSG3
IPI00332936	Isoform 2 of Zinc finger CCCH-type antiviral protein 1	ZC3HAV1
IPI00333632	Isoform 3 of HAUS augmin-like complex subunit 4	HAUS4
IPI00334201	Zinc finger protein 677	ZNF677
IPI00335263	NLRP1 protein	LOC728392
IPI00335711	Dynein heavy chain 11, axonemal	DNAH11
IPI00337392	Isoform 2 of Immortalization up-regulated protein	C19orf33
IPI00337494	Isoform 1 of Calcium-binding mitochondrial carrier protein SCaMC-1	SLC25A24
IPI00373956	Keratin-associated protein 21-2	KRTAP21-2
IPI00375253	myelin-associated glycoprotein isoform b precursor	MAG
IPI00375396	cDNA FLJ60298, highly similar to Seprase	FAP
IPI00375609	Isoform 2 of Janus kinase and microtubule-interacting protein 3	JAKMIP3
IPI00375631	Ubiquitin-like protein ISG15	ISG15
IPI00375910	Keratin, type I cytoskeletal 26	KRT26
IPI00375992	RING finger protein 222	RNF222
IPI00376404	Isoform 4 of Nucleosome-remodeling factor subunit BPTF	BPTF
IPI00376436	Isoform 4 of Vacuolar protein sorting-associated protein 13B	VPS13B
IPI00376947	Isoform 2 of Choline/ethanolamine kinase	CHKB
IPI00382733	Isoform 3 of Leucine-rich repeat flightless-interacting protein 1	LRRFIP1
IPI00383404	Uncharacterized protein	ATXN7L2
IPI00384174	Isoform 2 of Uncharacterized protein C14orf37	C14orf37
IPI00384251	Isoform 2 of Guanine nucleotide exchange factor for Rab-3A	RAB3IL1
IPI00384495	Isoform 3 of E3 ubiquitin-protein ligase NEDD4	NEDD4
IPI00385198	G protein-coupled receptor 50 variant c (Fragment)	GPR50
IPI00385576	Isoform 3 of Ubiquitin-protein ligase E3B	UBE3B
IPI00386067	Gamma aminobutyric acid receptor beta4 subunit-like (Fragment)	GABRQ
IPI00386585	LOC100132167 protein	LOC100132167
IPI00386631	Isoform 3 of Synaptojanin-1	SYNJ1
IPI00386975	Isoform 1B of Desmocollin-1	DSC1
IPI00394655	Isoform 4 of Neurofascin	NFASC
IPI00394857	Isoform 3 of EF-hand calcium-binding domain-containing protein 5	EFCAB5
IPI00395462	Isoform 2 of Huntingtin-interacting protein K	C15orf63
IPI00395464	Isoform 2 of E3 ubiquitin-protein ligase UHRF2	UHRF2
IPI00395569	Isoform 1 of Neurobeachin-like protein 1	NBEAL1
IPI00395823	Isoform 3 of Chromodomain-helicase-DNA-binding protein 6	CHD6
IPI00395970	Uncharacterized protein	LOC100507738;LOC390660;ADAMTS7
IPI00396287	cDNA FLJ41354 fis, clone BRAWH2014876	SPTSSB
IPI00397930	DBF4-type zinc finger-containing protein 2	ZDBF2
IPI00398020	Teneurin-3	ODZ3
IPI00399085	Putative golgin subfamily A member 6D	GOLGA6D
IPI00399104	Isoform 1 of Pregnancy-specific beta-1-glycoprotein 1	PSG1
IPI00399364	Uncharacterized protein	DHX57
IPI00401015	Isoform 1 of DPH3 homolog	DPH3
IPI00401694	Conserved hypothetical protein	ERVMER61-1
IPI00402384	Putative uncharacterized protein DKFZp686K04236	LOC151009
IPI00409613	Isoform 2 of Arf-GAP with SH3 domain, ANK repeat and PH domain-containing protein 2	ASAP2
IPI00410457	Isoform 1 of Protein shisa-6 homolog	SHISA6
IPI00410473	Transmembrane protease serine 11F	TMPRSS11F
IPI00411437	Uncharacterized protein C15orf62, mitochondrial	C15orf62
IPI00411540	Uncharacterized protein	HMGB3
IPI00411704	Isoform 1 of Eukaryotic translation initiation factor 5A-1	EIF5A
IPI00411743	Coiled-coil domain-containing protein 15	CCDC15
IPI00412407	Serpin peptidase inhibitor, clade B (Ovalbumin), member 4, isoform CRA_a	SERPINB4
IPI00412941	Isoform 4 of UPF0636 protein C4orf41	C4orf41
IPI00413608	testes development-related NYD-SP22 isoform 2	C9orf24
IPI00413658	Isoform 1 of Uncharacterized protein C10orf68	C10orf68
IPI00413984	cDNA FLJ45187 fis, clone BRAWH3048548	C10orf140
IPI00414167	Uncharacterized protein	TREX2
IPI00414608	Isoform 3 of Thioredoxin domain-containing protein 6	NME9
IPI00414890	HERV-K_22q11.21 provirus ancestral Env polyprotein	ERVK-6
IPI00418931	cDNA FLJ45139 fis, clone BRAWH3039623	FLJ45139
IPI00419809	carcinoembryonic antigen-related cell adhesion molecule 19 isoform 1	CEACAM19
IPI00419919	Ribosomal protein L29	RPL29;RPL29P4
IPI00423340	Isoform 2 of G-protein coupled receptor 126	GPR126
IPI00424466	Isoform 2 of Zinc finger FYVE domain-containing protein 16	ZFYVE16
IPI00429324	mucin-15 isoform c	MUC15
IPI00432412	Uncharacterized protein UNQ511/PRO1026	LOC646627
IPI00432525	Sialic acid-binding Ig-like lectin 14	SIGLEC14
IPI00433194	Isoform 3 of EH domain-binding protein 1	EHBP1
IPI00434624	Isoform 2 of Methyl-CpG-binding domain protein 2	MBD2
IPI00435933	Uncharacterized protein C17orf109	C17orf109
IPI00441964	FLJ00357 protein (Fragment)	ARAP1
IPI00441969	FLJ00323 protein (Fragment)	MCM8
IPI00441971	FLJ00320 protein (Fragment)	ZSCAN18
IPI00441992	cDNA FLJ16815 fis, clone THYMU3044175, highly similar to Adenosylhomocysteinase	AHCYL1
IPI00442223	Isoform 3 of Isochorismatase domain-containing protein 2, mitochondrial	ISOC2
IPI00442275	cDNA FLJ16233 fis, clone FEBRA2028256, moderately similar to FIBRILLIN 2	FBN3
IPI00442544	CDNA FLJ27034 fis, clone SLV07984	LOC100507079
IPI00442910	cDNA FLJ26299 fis, clone DMC07412	ADAM32
IPI00443953	cDNA FLJ46220 fis, clone TESTI4013774	LOC100128682
IPI00445166	Isoform 6 of Trans-Golgi network integral membrane protein 2	TGOLN2
IPI00446290	cDNA FLJ42349 fis, clone UTERU2004688	ERVI-1
IPI00446473	cDNA FLJ42031 fis, clone SPLEN2037194, weakly similar to NORQ PROTEIN	MDN1
IPI00448531	Isoform 3 of Threonine synthase-like 2	THNSL2
IPI00448891	Isoform 3 of C-type lectin domain family 10 member A	CLEC10A
IPI00455174	Isoform 3 of Ral GTPase-activating protein subunit alpha-2	RALGAPA2
IPI00455204	Isoform 2 of Selenoprotein N	SEPN1
IPI00455318	Isoform 4 of Extracellular matrix protein FRAS1	FRAS1
IPI00455382	cDNA FLJ44179 fis, clone THYMU2038189	ZFP90
IPI00455500	Isoform 1 of Rapamycin-insensitive companion of mTOR	RICTOR
IPI00456678	Isoform 3 of F-box only protein 38	FBXO38
IPI00470511	C3orf15 protein (Fragment)	C3orf15
IPI00470662	Isoform 3 of F-box only protein 9	FBXO9
IPI00470915	Isoform 2 of E3 ubiquitin-protein ligase UBR1	UBR1
IPI00471970	PRAME family member 20/21	PRAMEF21;PRAMEF20
IPI00472094	Isoform 3 of Microtubule-associated protein 2	MAP2
IPI00477046	Isoform 1 of Pregnancy-specific beta-1-glycoprotein 4	PSG4
IPI00477123	Isoform 2 of Protein TBRG4	TBRG4
IPI00477355	KIF1-binding protein	KIAA1279
IPI00477489	Isoform 1 of Ras-related protein Rab-4B	RAB4B;MIA
IPI00477803	Putative uncharacterized protein DKFZp781L0540 (Fragment)	SF3B2
IPI00478896	Uncharacterized protein	RPL7A;SNORD24
IPI00479098	Isoform 4 of Tripartite motif-containing protein 46	TRIM46
IPI00479432	Isoform 3 of Methyltransferase-like protein 13	METTL13
IPI00479572	Isoform 2 of Proto-oncogene tyrosine-protein kinase receptor Ret	RET
IPI00479890	Isoform 2 of Leucine-rich repeat protein SHOC-2	SHOC2
IPI00479934	non-specific lipid-transfer protein isoform 4 proprotein	SCP2
IPI00480013	Uncharacterized protein	KCTD3
IPI00513770	Isoform 2 of Anamorsin	CIAPIN1
IPI00514113	Uncharacterized protein	C6orf115
IPI00514230	cDNA FLJ53602, highly similar to Interferon-gamma receptor alpha chain	IFNGR1
IPI00514321	Uncharacterized protein	C20orf72
IPI00514391	C1orf167 protein	C1orf167
IPI00514446	Uncharacterized protein	SLIT1
IPI00514482	Uncharacterized protein	MAD2L2
IPI00514804	Isoform 2 of Sodium channel subunit beta-4	SCN4B
IPI00514897	Brefeldin A-inhibited guanine nucleotide-exchange protein 3	KIAA1244
IPI00549348	Isoform D1 of DNA damage-binding protein 2	DDB2
IPI00549355	Isoform 3 of Dynein assembly factor 1, axonemal	DNAAF1
IPI00549513	RING finger protein 148	RNF148
IPI00550037	28S ribosomal protein S15, mitochondrial	MRPS15
IPI00550162	V2-17 protein	IGLV3-25
IPI00550495	Tigger transposable element-derived protein 6	TIGD6
IPI00550533	Isoform 1 of Uncharacterized protein C1orf56	C1orf56
IPI00550547	Uncharacterized protein	TMEM201
IPI00550676	Isoform 3 of Survival of motor neuron protein-interacting protein 1	GEMIN2
IPI00550677	WSC domain-containing protein 1	WSCD1
IPI00550741	Isoform 2 of ADAMTS-like protein 4	ADAMTSL4
IPI00550987	Isoform 1 of Centrosomal protein of 135 kDa	CEP135
IPI00551059	GPN-loop GTPase 2	GPN2
IPI00552086	BTB/POZ domain-containing protein 1 isoform 2	BTBD1
IPI00552249	WISP1i	WISP1
IPI00552745	Uncharacterized protein	FAM184A
IPI00552913	Isoform 2 of Syntaxin-7	STX7
IPI00554475	Isoform 3 of Aftiphilin	AFTPH
IPI00555635	Tumor necrosis factor receptor superfamily, member 11a variant (Fragment)	TNFRSF11A
IPI00555809	Pseudogene candidate	LOC100130331
IPI00555896	Isoform 5 of SPS1/STE20-related protein kinase YSK4	YSK4
IPI00556058	Isoform 3 of Programmed cell death 1 ligand 1	CD274
IPI00556297	Arginine/serine-rich splicing factor 6 variant (Fragment)	SRSF6
IPI00556612	Uncharacterized protein	MLLT6
IPI00607732	Isoform 2 of Nicalin	NCLN
IPI00607735	Isoform 2 of Thiosulfate sulfurtransferase/rhodanese-like domain-containing protein 1	TSTD1
IPI00607813	Isoform 2 of V-set and immunoglobulin domain-containing protein 2	VSIG2
IPI00619925	Isoform 3 of Centromere-associated protein E	CENPE
IPI00639854	ZNF283 protein	ZNF283;ZNF221
IPI00640043	62 kDa protein	TMCO4
IPI00640325	cDNA FLJ13377 fis, clone PLACE1000856, highly similar to Homo sapiens KIAA0974 protein	FAM149B1
IPI00640748	Isoform 2 of Rho guanine nucleotide exchange factor 6	ARHGEF6
IPI00640786	cDNA FLJ34529 fis, clone HLUNG2008139, highly similar to DnaJ homolog subfamily C member 16	DNAJC16
IPI00641083	Isoform 3 of Protein FAM135A	FAM135A
IPI00641457	Uncharacterized protein	GMEB1
IPI00641694	Ariadne-1 protein homolog variant	ARIH1
IPI00641940	Uncharacterized protein	PCDH9
IPI00642078	Isoform 4 of Tumor protein D53	TPD52L1
IPI00642131	Uncharacterized protein	ADCY8
IPI00642387	13 kDa protein	EIF1AX
IPI00642486	7 kDa protein	URM1
IPI00642537	Isoform 2 of Mitogen-activated protein kinase kinase kinase 6	MAP3K6
IPI00642610	9 kDa protein	FATE1
IPI00642816	Isoform 1 of Signal recognition particle 9 kDa protein	SRP9
IPI00643183	Uncharacterized protein	HLA-B;HLA-C;HLA-A;MICA;LOC441528
IPI00644010	adapter protein CIKS isoform 3	TRAF3IP2
IPI00644331	Isoform 4 of WD repeat-containing protein 59	WDR59
IPI00644372	Isoform 4 of Transmembrane channel-like protein 5	TMC5
IPI00644491	Isoform 2 of Transmembrane protein 234	TMEM234
IPI00644604	Uncharacterized protein	IL2RA
IPI00644647	22 kDa protein	ST6GALNAC6
IPI00644653	cDNA FLJ56337, highly similar to High mobility group protein B1	HMGB1
IPI00644766	Torsin A interacting protein 1	TOR1AIP1
IPI00644788	integrin alpha-L isoform b precursor	ITGAL
IPI00644810	Uncharacterized protein	DBT
IPI00644817	Isoform 2 of DNA primase large subunit	PRIM2
IPI00644825	Uncharacterized protein	AIF1L
IPI00645426	Uncharacterized protein	MED22
IPI00645510	Ubiquitin-fold modifier 1	UFM1
IPI00645733	cDNA FLJ52178, highly similar to Lamin-B receptor	LBR
IPI00645872	solute carrier family 26 member 9 isoform b	SLC26A9
IPI00645898	X-prolyl aminopeptidase (Aminopeptidase P) 1, soluble	XPNPEP1
IPI00645982	Isoform 2 of BEN domain-containing protein 6	BEND6
IPI00646281	neural cell adhesion molecule L1 isoform 3 precursor	L1CAM
IPI00646637	Isoform 6 of TBC1 domain family member 2A	TBC1D2
IPI00646782	Isoform 3 of Protein FAM73B	FAM73B
IPI00646853	Uncharacterized protein	ZHX3
IPI00647027	32 kDa protein	CHGB
IPI00647084	programmed cell death protein 4 isoform 3	PDCD4
IPI00647118	Uncharacterized protein	EIF1AY
IPI00647161	Receptor expression-enhancing protein 6	REEP6
IPI00647188	Isoform 1 of Hydrocephalus-inducing protein homolog	HYDIN2;HYDIN
IPI00647405	Isoform 2 of Centromere protein I	CENPI
IPI00647507	Uncharacterized protein	FKBP1A
IPI00654606	Protein Wnt-3a	WNT3A
IPI00654814	Uncharacterized protein	EIF4G2
IPI00657914	Isoform 2 of Armadillo repeat-containing X-linked protein 4	ARMCX4
IPI00657925	Isoform 2 of GON-4-like protein	GON4L
IPI00719622	40S ribosomal protein S28	RPS28
IPI00736778	cDNA FLJ50187	TBC1D30
IPI00737378	Isoform 3 of Torsin-3A	TOR3A
IPI00740019	Isoform 1 of Protein Daple	CCDC88C
IPI00742682	Nucleoprotein TPR	TPR
IPI00744232	Isoform 2 of G protein-regulated inducer of neurite outgrowth 1	GPRIN1
IPI00744524	Isoform 1 of WD repeat-containing protein 87	WDR87
IPI00745273	Coiled-coil domain-containing protein 152	CCDC152
IPI00745450	Putative uncharacterized protein DKFZp686D12108 (Fragment)	NID2
IPI00745893	small ubiquitin-related modifier 2 isoform b precursor	LOC728825;SUMO2
IPI00746091	prepromotilin isoform 2	MLN
IPI00747418	Isoform 3 of Membrane-associated phosphatidylinositol transfer protein 2	PITPNM2
IPI00748001	cDNA FLJ44590 fis, clone BLADE2000256, moderately similar to Homo sapiens suppression of tumorigenicity 5	ST5
IPI00748360	Uncharacterized protein KIAA1797	KIAA1797
IPI00748758	Cdk5 and Abl enzyme substrate 2	CABLES2
IPI00759472	Isoform 2 of Inner centromere protein	INCENP
IPI00759824	Isoform 2 of Acidic leucine-rich nuclear phosphoprotein 32 family member B	ANP32B
IPI00760676	Isoform 3 of Ras association domain-containing protein 4	RASSF4
IPI00760939	Isoform 2 of DENN domain-containing protein 2C	DENND2C
IPI00761133	Isoform 2 of Zinc finger protein 518A	ZNF518A
IPI00782983	Immunglobulin heavy chain variable region	LOC100290036
IPI00783138	cDNA FLJ35997 fis, clone TESTI2015042, weakly similar to RHO-GTPASE-ACTIVATING PROTEIN 1	ARHGAP19
IPI00783391	Isoform 2 of Transmembrane protein 132B	TMEM132B
IPI00783612	Uncharacterized protein C6orf163	C6orf163
IPI00784419	Isoform 1 of Dual 3',5'-cyclic-AMP and -GMP phosphodiesterase 11A	PDE11A
IPI00784457	Uncharacterized protein	TSPEAR
IPI00784871	MHC class II HLA-DRB9 (Fragment)	HLA-DRB9
IPI00785208	Isoform 2 of Protein transport protein Sec24B	SEC24B
IPI00789196	cDNA FLJ60697, highly similar to Homo sapiens stathmin-like 4 (STMN4), mRNA	STMN4
IPI00789624	Isoform 2 of Protein piccolo	PCLO
IPI00789801	Isoform 2 of Protein CIP2A	KIAA1524
IPI00790634	Isoform 2 of Partner of Y14 and mago	WIBG
IPI00791415	Uncharacterized protein	PITX2
IPI00791426	Uncharacterized protein	RPL24
IPI00791711	Nuclear receptor 2C2-associated protein	NR2C2AP
IPI00791961	cDNA FLJ50309, highly similar to ADP-ribosylation factor-like protein 1	ARL1
IPI00792330	Uncharacterized protein	ARF4
IPI00792612	transmembrane protein 231 isoform 1	TMEM231
IPI00792677	cDNA FLJ60097, highly similar to Tubulin alpha-ubiquitous chain	TUBA4A;TUBA1B
IPI00793090	Uncharacterized protein	FAM83G
IPI00793512	Iron/zinc purple acid phosphatase-like protein	PAPL
IPI00793638	Uncharacterized protein C19orf68	C19orf68
IPI00794001	EF-hand domain-containing protein C17orf57 isoform B	C17orf57;ITGB3
IPI00794069	Isoform 2 of RB1-inducible coiled-coil protein 1	RB1CC1
IPI00794668	Isoform 2 of Centrosomal protein of 290 kDa	CEP290
IPI00795384	Isoform 2 of Trem-like transcript 1 protein	TREML1
IPI00795687	Isoform 2 of Phosphatidylinositol-3,4,5-trisphosphate 5-phosphatase 2	INPPL1
IPI00796188	Isoform 8 of Cellular tumor antigen p53	TP53
IPI00796687	Uncharacterized protein	MFAP5
IPI00796822	Keratin, type I cuticular Ha4	KRT34
IPI00797026	Uncharacterized protein	SEPX1
IPI00797173	Uncharacterized protein	CPB1
IPI00797270	Isoform 1 of Triosephosphate isomerase	TPI1;TPI1P1
IPI00797399	Uncharacterized protein	PCOLCE2
IPI00797941	cDNA FLJ57770, moderately similar to ADP-ribosylation factor 3	ARF3
IPI00798013	cDNA FLJ40012 fis, clone STOMA2005782, weakly similar to Pseudouridylate synthase 7 homolog	PUS7L
IPI00798211	Uncharacterized protein	TBCB
IPI00807681	Isoform 2 of Oncostatin-M-specific receptor subunit beta	OSMR
IPI00807694	Putative uncharacterized protein (Fragment)	C10orf71
IPI00807730	Isoform 3 of WD repeat-containing protein 44	WDR44
IPI00816801	Isoform 2 of DNA2-like helicase	DNA2
IPI00827495	hypothetical protein LOC646498	LOC646498
IPI00827930	Isoform 1 of Tetratricopeptide repeat protein 39C	TTC39C
IPI00828033	cDNA FLJ40605 fis, clone THYMU2011852, highly similar to Homo sapiens AN1, ubiquitin-like, homolog (Xenopus laevis) (ANUBL1), mRNA	ANUBL1
IPI00829695	Uncharacterized protein	FAM170A
IPI00829733	Isoform 2 of Transmembrane protein 126B	TMEM126B
IPI00829833	Isoform 2 of Mucin-19	MUC19
IPI00829909	Isoform 8 of Myoferlin	MYOF
IPI00843765	Isoform 3 of Spectrin alpha chain, brain	SPTAN1
IPI00843797	Isoform 1 of SCO-spondin	SSPO
IPI00843976	Uncharacterized protein	BTN1A1
IPI00843996	cDNA FLJ52832, highly similar to Splicing factor, arginine/serine-rich 3	SRSF3
IPI00844267	Isoform 4 of Erythroid differentiation-related factor 1	C10orf137
IPI00844271	Isoform 2 of Choriogonadotropin subunit beta variant 1	CGB1
IPI00844448	Myelin protein zero	MPZ
IPI00844490	Isoform 2 of Zinc finger protein 618	ZNF618
IPI00844583	Uncharacterized protein	PIP5K1B
IPI00845324	Isoform 3 of GREB1-like protein	GREB1L
IPI00845516	Isoform 1 of Protein ITFG3	ITFG3
IPI00847746	small G protein signaling modulator 1 isoform 2	SGSM1
IPI00847813	Plexin A4	PLXNA4
IPI00852687	Isoform 2 of Leukocyte immunoglobulin-like receptor subfamily A member 1	LILRA1
IPI00852825	Uncharacterized protein	TRPS1
IPI00853163	Uncharacterized protein	TYMP
IPI00853441	Uncharacterized protein	NBL1
IPI00853596	Uncharacterized protein	MDM2
IPI00853608	Protein	CRYZL1
IPI00854611	Myosin-reactive immunoglobulin light chain variable region	IGKV1D-8
IPI00854670	Isoform 2 of Protein PRR14L	PRR14L
IPI00854747	Isoform 2 of Uncharacterized protein KIAA0754	KIAA0754
IPI00854764	Isoform 3 of Lipase maturation factor 2	LMF2
IPI00855860	Isoform 4 of Fas-binding factor 1	FBF1
IPI00855922	Uncharacterized protein	DENND3
IPI00867515	65 kDa protein	ULK4
IPI00867554	Isoform 3 of LIM and senescent cell antigen-like-containing domain protein 2	LIMS2
IPI00867663	Isoform 2 of L-asparaginase	ASRGL1
IPI00867740	Isoform 5 of Solute carrier family 12 member 8	SLC12A8
IPI00871172	WASH complex subunit FAM21C isoform 3	FAM21C
IPI00871266	cDNA FLJ59324	C11orf9
IPI00871403	Tripartite motif-containing protein ENSP00000311270	LOC440041
IPI00871418	Uncharacterized protein	KRT81
IPI00871723	Isoform 2 of Nuclear pore membrane glycoprotein 210	NUP210
IPI00872091	Isoform 3 of Splicing factor U2AF 26 kDa subunit	U2AF1L4
IPI00872250	Isoform 1 of Putative PDZ domain-containing protein 1P	PDZK1P1;PDZK1P2
IPI00872278	Isoform 7 of Deleted in malignant brain tumors 1 protein	DMBT1
IPI00872282	Uncharacterized protein C2orf74	C2orf74
IPI00872351	Similar to Zinc-finger protein	ZFP62
IPI00872383	Isoform 2 of Discoidin, CUB and LCCL domain-containing protein 1	DCBLD1
IPI00872406	Isoform 1 of Zinc finger matrin-type protein 1	ZMAT1
IPI00872645	Isoform 2 of Coiled-coil domain-containing protein 30	CCDC30
IPI00873336	Isoform 3 of Ephrin type-B receptor 6	TRBC1;TRBV5-4;EPHB6;TRBV12-4;TRBV19
IPI00873572	cytochrome P450 2A7 isoform 2	CYP2A7
IPI00873761	Uncharacterized protein	SPRR1B
IPI00877664	Uncharacterized protein	HNRNPC
IPI00877756	Signal peptide, CUB domain, EGF-like 1	SCUBE1
IPI00878140	cDNA FLJ57870, highly similar to Thiosulfate sulfurtransferase	TST
IPI00878240	Uncharacterized protein	SLC8A1
IPI00879230	Protein	RNF215
IPI00879352	Uncharacterized protein	SIGLEC16
IPI00879413	Uncharacterized protein	MB
IPI00879763	Uncharacterized protein	MKL1
IPI00879783	Uncharacterized protein	MTA3
IPI00883636	Isoform 1 of Annexin A8-like protein 2	ANXA8L2;ANXA8L1;ANXA8
IPI00883900	cDNA FLJ61360, highly similar to Crumbs homolog 1	CRB1
IPI00883946	Uncharacterized protein	LASP1
IPI00884187	Isoform 2 of EF-hand calcium-binding domain-containing protein 4B	EFCAB4B
IPI00884447	zinc finger protein 250 isoform b	ZNF250
IPI00884917	protein RIC1 homolog isoform b	KIAA1432
IPI00884959	Isoform 4 of Dynein heavy chain 6, axonemal	DNAH6
IPI00887563	Isoform 5 of GLIPR1-like protein 2	GLIPR1L2
IPI00887837	solute carrier family 22 member 24	SLC22A24
IPI00887869	Uncharacterized protein C7orf72	C7orf72
IPI00888216	Isoform 2 of Protocadherin Fat 3	FAT3
IPI00889691	Uncharacterized protein	HEATR7A
IPI00890703	Cryocrystalglobulin CC1 kappa light chain variable region (Fragment)	-
IPI00890754	Cryocrystalglobulin CC1 heavy chain variable region (Fragment)	-
IPI00892521	Protein	ST13
IPI00892569	12 kDa protein	-
IPI00892570	Protein	MAST4
IPI00892987	Acylphosphatase	ACYP2
IPI00893062	X-ray repair complementing defective repair in Chinese hamster cells 6	XRCC6
IPI00893078	Uncharacterized protein	-
IPI00893132	Uncharacterized protein	CCDC104
IPI00893243	Uncharacterized protein	TANK
IPI00893273	latent-transforming growth factor beta-binding protein 1 isoform 5 precursor	LTBP1
IPI00893362	Uncharacterized protein	RYR3
IPI00893412	Protein	-
IPI00893424	cDNA FLJ53828, highly similar to Guanine nucleotide-binding protein-like 1	GNL1
IPI00893471	Isoform 6 of Pyrin and HIN domain-containing protein 1	PYHIN1
IPI00893583	Isoform 2 of Pregnancy-specific beta-1-glycoprotein 11	PSG11
IPI00893749	Uncharacterized protein	PRR5-ARHGAP8;ARHGAP8
IPI00893774	Uncharacterized protein	PPP1R7
IPI00893786	Isoform 2 of Ankyrin repeat domain-containing protein 36A	ANKRD36
IPI00894366	38 kDa protein	ANKMY2
IPI00894477	22 kDa protein	CCDC164
IPI00896474	Isoform 2 of Tumor protein D52	TPD52
IPI00900321	neuronal calcium sensor 1 isoform 2	NCS1
IPI00900324	Isoform 1 of Synaptopodin-2	SYNPO2
IPI00902542	Aldehyde dehydrogenase	ALDH3A1
IPI00902652	cDNA FLJ37148 fis, clone BRACE2025333, highly similar to Homo sapiens Na+/H+ exchange regulatory co-factor (NHERF) mRNA	SLC9A3R1
IPI00902875	cDNA FLJ41652 fis, clone FEBRA2024744, highly similar to Cat eye syndrome critical region protein 5	-
IPI00902976	cDNA FLJ37504 fis, clone BRAWH2017103, highly similar to ATPase WRNIP1	WRNIP1
IPI00903155	cDNA FLJ39540 fis, clone PUAEN2008314, highly similar to Switch-associated protein 70	SWAP70
IPI00908324	cDNA FLJ56673, highly similar to Homo sapiens adipocyte-specific adhesion molecule (ASAM), mRNA	-
IPI00908338	cDNA FLJ51351, highly similar to GTPase, IMAP family member 4	GIMAP4
IPI00908368	cDNA FLJ52277, highly similar to Follistatin-related protein 1	FSTL1;MIR198
IPI00908558	cDNA FLJ55699, highly similar to Homo sapiens liver-specific bHLH-Zip transcription factor (LISCH7), transcript variant 3, mRNA	LSR
IPI00908662	cDNA FLJ50994, moderately similar to 60S ribosomal protein L4	RPL4
IPI00908676	cDNA FLJ61287, highly similar to Mus musculus cell adhesion molecule 2 (Cadm2), mRNA	-
IPI00908730	cDNA FLJ55126, highly similar to Procollagen C-endopeptidase enhancer 1	-
IPI00908773	cDNA FLJ51986, highly similar to Homo sapiens cytochrome P450, family 2, subfamily F, polypeptide 1 (CYP2F1), mRNA	-
IPI00908867	cDNA FLJ58022, highly similar to Ubiquitin ligase protein DZIP3	-
IPI00908953	cDNA FLJ54049, highly similar to Multimerin-2	MMRN2
IPI00908988	cDNA FLJ52360, highly similar to Heat-shock protein 105 kDa	HSPH1
IPI00909029	cDNA FLJ60144, highly similar to Complement component C1q receptor	CD93
IPI00909033	cDNA FLJ53426, highly similar to Rho guanine nucleotide exchange factor 15	ARHGEF15
IPI00909186	cDNA FLJ57422	FAM81A
IPI00909336	cDNA FLJ59092	-
IPI00909413	cDNA FLJ55181, highly similar to Brain-specific angiogenesis inhibitor1-associated protein 2	BAIAP2
IPI00909468	cDNA FLJ61150, highly similar to Organic-cation transporter-like 3	SLC22A13
IPI00909492	cDNA FLJ57440, moderately similar to Small ubiquitin-related modifier 3	SUMO3
IPI00909530	cDNA FLJ52843, highly similar to Histone H3.3	H3F3A;H3F3B;H3F3AP6;H3F3AP4
IPI00909534	cDNA FLJ59433, highly similar to Elongation factor 1-gamma	EEF1G
IPI00909596	cDNA FLJ53444, highly similar to Tyrosine-protein phosphatase non-receptor type 23	PTPN23
IPI00909611	cDNA FLJ56739, highly similar to Alpha-galactosidase A	-
IPI00909623	cDNA FLJ53072, highly similar to Calponin-3	CNN3
IPI00909662	cDNA FLJ53598, moderately similar to RING finger protein 185	RNF185
IPI00909702	cDNA FLJ57173, highly similar to Phospholipid transfer protein	PLTP
IPI00909743	cDNA FLJ60660, highly similar to Hematological and neurological expressed1-like protein	HN1L
IPI00909764	cDNA FLJ56650, highly similar to Matrilysin	-
IPI00909975	cDNA FLJ59174, highly similar to Ubiquitin-conjugating enzyme E2 L3	UBE2L3
IPI00910196	cDNA FLJ57758, highly similar to Homo sapiens GULP, engulfment adaptor PTB domain containing 1 (GULP1), mRNA	GULP1
IPI00910202	cDNA FLJ53955, highly similar to Secreted frizzled-related protein 4	SFRP4
IPI00910210	cDNA FLJ54240, highly similar to ATPase family AAA domain-containing protein 1	ATAD1
IPI00910254	cDNA FLJ50983, highly similar to Homo sapiens lysocardiolipin acyltransferase (LYCAT), transcript variant 1, mRNA	LCLAT1
IPI00910395	Isoform 3 of Protocadherin-8	PCDH8
IPI00910405	cDNA FLJ58260, highly similar to Kelch repeat and BTB domain-containing protein 6	KBTBD6
IPI00910439	Isoform 3 of Uncharacterized protein C17orf66	C17orf66
IPI00910519	cDNA FLJ52341, highly similar to Homo sapiens sarcoglycan, epsilon (SGCE), mRNA	SGCE
IPI00910544	cDNA FLJ57640, highly similar to Serpin B5	SERPINB5
IPI00910575	cDNA FLJ59888, moderately similar to Prostaglandin E synthase 3	PTGES3
IPI00910670	cDNA FLJ53447, highly similar to Syntaxin-binding protein 2	-
IPI00910802	cDNA FLJ51274, highly similar to NACHT, LRR and PYD-containing protein 7	NLRP7
IPI00910803	cDNA FLJ57491, moderately similar to T-cell antigen CD7	-
IPI00910854	cDNA FLJ59050, highly similar to Protein FAM23A	TMEM236
IPI00910860	cDNA, FLJ79028, highly similar to Homeobox protein DLX-2	DLX2
IPI00910887	cDNA FLJ59792, highly similar to Homo sapiens outer dense fiber of sperm tails 2-like (ODF2L), transcript variant 1, mRNA	ODF2L
IPI00910980	IARS protein	IARS
IPI00911034	cDNA FLJ59360, moderately similar to Biglycan	-
IPI00914068	Isoform 2 of ABI gene family member 3	ABI3
IPI00914546	Isoform 8 of Abelson tyrosine-protein kinase 2	ABL2
IPI00915417	Isoform 15 of Dysferlin	DYSF
IPI00915801	Protein	COPS8
IPI00915898	Uncharacterized protein	ARHGEF4
IPI00915959	Uncharacterized protein	CALM3;CALM2;CALM1
IPI00916082	Uncharacterized protein	ASNSD1
IPI00916323	cDNA FLJ53205, highly similar to Ephrin type-A receptor 4	EPHA4
IPI00916572	Protein	RPL31
IPI00916616	Uncharacterized protein	IL1RL1
IPI00916706	cDNA FLJ13907 fis, clone Y79AA1000033, highly similar to Caspase recruitment domain-containing protein 4	NOD1
IPI00916882	Uncharacterized protein	TFPI
IPI00917435	Isoform 4 of Thyroid adenoma-associated protein	THADA
IPI00917443	Putative uncharacterized protein DKFZp781J211 (Fragment)	DOCK5
IPI00917646	Uncharacterized protein	CBX3
IPI00917705	Isoform 2 of WD repeat-containing and planar cell polarity effector protein fritz homolog	WDPCP
IPI00917783	22 kDa protein	DARS
IPI00917915	Uncharacterized protein	PPP3R1
IPI00917919	Uncharacterized protein	IL36RN
IPI00921237	Similar to Heterogeneous nuclear ribonucleoprotein M isoform b	-
IPI00921264	Uncharacterized protein	DHX9
IPI00921283	Isoform 3 of 2-oxoglutarate dehydrogenase-like, mitochondrial	OGDHL
IPI00921369	NADPH-dependent diflavin oxidoreductase 1 isoform d	NDOR1
IPI00921849	cDNA FLJ57046, highly similar to Lysosomal alpha-glucosidase	-
IPI00921919	Uncharacterized protein	EPB41L3
IPI00921945	cDNA FLJ57374	-
IPI00922141	cDNA FLJ61628, highly similar to Homo sapiens Cdc42 GTPase-activating protein (CDGAP), mRNA	ARHGAP31
IPI00922148	cDNA FLJ53081, highly similar to Tumor necrosis factor receptor superfamily member 10C	-
IPI00922175	cDNA FLJ51678, highly similar to Ras-related protein Rab-18	-
IPI00922190	cDNA FLJ52145, highly similar to G-protein coupled receptor family C group 5 member B	-
IPI00922249	Putative protein FAM157A	FAM157A
IPI00922262	cDNA FLJ56822, highly similar to Alpha-2-HS-glycoprotein	-
IPI00922290	cDNA FLJ53094, highly similar to Receptor expression-enhancing protein 5	-
IPI00922304	cDNA FLJ61620	-
IPI00922420	cDNA FLJ56058, highly similar to Castor homolog 1 zinc finger protein	-
IPI00922481	cDNA, FLJ79156, highly similar to Coiled-coil domain-containing protein 45	-
IPI00922570	cDNA FLJ52748	-
IPI00922573	cDNA FLJ52268, highly similar to Intercellular adhesion molecule 3	ICAM3
IPI00922649	AGXT2 protein	AGXT2
IPI00922804	cDNA FLJ55212, highly similar to Erythroid membrane-associated protein	-
IPI00922834	cDNA FLJ53739, weakly similar to COMM domain-containing protein 3	-
IPI00922843	cDNA FLJ53114, highly similar to Neural cell adhesion molecule 2	NCAM2
IPI00922875	cDNA FLJ55086, highly similar to Translin	TSN
IPI00922879	lysine-specific demethylase 5D isoform 1	KDM5D
IPI00923451	Ceroid-lipofuscinosis, neuronal 8	-
IPI00923514	Isoform 2 of Piwi-like protein 2	PIWIL2
IPI00923552	Isoform 6 of Protein unc-80 homolog	UNC80
IPI00924455	Uncharacterized protein	TTLL6
IPI00924529	Protein	POMZP3
IPI00924762	cDNA FLJ50168, highly similar to Peroxisome biogenesis factor 1	PEX1
IPI00924851	Uncharacterized protein	IL1R2
IPI00924946	Uncharacterized protein	PRKAR2A
IPI00924973	Isoform 4 of Mannan-binding lectin serine protease 1	MASP1
IPI00924997	Uncharacterized protein	VPS8
IPI00925030	Uncharacterized protein	PILRA
IPI00925246	cDNA FLJ57013, highly similar to Kinesin-like protein KIF9	KIF9
IPI00925853	cDNA FLJ60586, highly similar to NADH-ubiquinone oxidoreductase 75 kDa subunit, mitochondrial	NDUFS1
IPI00926054	Protein	ARPC4-TTLL3
IPI00926112	19 kDa protein	-
IPI00926196	cDNA FLJ56396, highly similar to Huntingtin-interacting protein 1	HIP1
IPI00926338	Isoform 2 of UPF0606 protein KIAA1549	KIAA1549
IPI00926400	Protein	RGPD5;RGPD6;RGPD8
IPI00926585	Uncharacterized protein	SNORA41;EEF1B2
IPI00926612	Uncharacterized protein	SAMD9
IPI00926683	Uncharacterized protein	EGFR
IPI00926702	Uncharacterized protein	ZNF587
IPI00926851	TRAM adaptor with GOLD domain isoform 2	TMED7-TICAM2;TMED7;TICAM2
IPI00927101	Uncharacterized protein	SNORA6;RPSAP15;SNORA62;RPSA
IPI00927171	22 kDa protein	PION
IPI00927408	Isoform 3 of UAP56-interacting factor	FYTTD1
IPI00927524	SLC13A2 protein	SLC13A2
IPI00927632	Novel protein	C10orf112
IPI00927866	Uncharacterized protein	ADAM22
IPI00929198	Isoform 4 of Bromodomain adjacent to zinc finger domain protein 2B	BAZ2B
IPI00929269	Isoform 4 of Protein FAM63A	FAM63A
IPI00929313	hypothetical protein LOC643677	CCDC168
IPI00930305	butyrophilin-like protein 8 isoform 4 precursor	BTNL8
IPI00930442	Putative uncharacterized protein DKFZp686M24218	IGHG4
IPI00930517	Uncharacterized protein	ANKRD18B
IPI00930562	Activated RNA polymerase II transcription cofactor 4 (Fragment)	SUB1
IPI00935307	Uncharacterized protein	DIAPH1
IPI00935840	Isoform 2 of Carcinoembryonic antigen-related cell adhesion molecule 1	CEACAM1
IPI00936184	cDNA FLJ34464 fis, clone HLUNG2003049, weakly similar to Ambystoma tigrinum RPE65 protein mRNA	BCO2
IPI00936270	protein FRG1-like isoform 1, partial	LOC100289097
IPI00936618	Uncharacterized protein	LOC155060;ZNF783
IPI00937669	10 kDa protein	-
IPI00938055	Isoform 5 of Centrosomal protein kizuna	PLK1S1
IPI00939560	thioredoxin domain-containing protein 5 isoform 3	TXNDC5;MUTED;MUTED-TXNDC5
IPI00939912	80 kDa protein	ITIH5
IPI00939968	65 kDa protein	SENP3
IPI00940399	Uncharacterized protein	MYO10
IPI00940406	Isoform 3 of Transmembrane protease serine 7	TMPRSS7
IPI00940441	Isoform 1 of Protein unc-13 homolog D	UNC13D
IPI00940656	Uncharacterized protein	ANP32A;ANP32AP1
IPI00940698	Protocadherin Fat 1	FAT1
IPI00940755	Uncharacterized protein	DENR
IPI00940786	cDNA FLJ50873, highly similar to DNA replication licensing factor MCM3	MCM3
IPI00942033	Teneurin-1	ODZ1
IPI00942176	A-kinase anchor protein 7 isoform gamma	AKAP7
IPI00942321	Uncharacterized protein	AGPAT3
IPI00942428	Isoform 2 of Cytosolic carboxypeptidase 1	AGTPBP1
IPI00942714	Isoform 2 of Ephrin-A4	EFNA4
IPI00942832	Isoform 1 of Probable E3 ubiquitin-protein ligase C12orf51	C12orf51
IPI00943181	Uncharacterized protein	PSME2
IPI00943208	Isoform 3 of Receptor-type tyrosine-protein phosphatase U	PTPRU
IPI00943635	Putative uncharacterized protein	-
IPI00944477	Isoform 2 of Serine/threonine-protein kinase PLK4	PLK4
IPI00945031	Uncharacterized protein	PALM2
IPI00945220	Uncharacterized protein	GOLIM4
IPI00945354	Uncharacterized protein	ABCA2
IPI00945429	13 kDa protein	-
IPI00945453	27 kDa protein	ATP11B
IPI00945490	Uncharacterized protein	RARRES2
IPI00945953	Uncharacterized protein	IGFBP1
IPI00946039	Uncharacterized protein	RG9MTD1
IPI00946061	Nitric oxide synthase	NOS3
IPI00946283	Uncharacterized protein	TNPO3
IPI00946314	Uncharacterized protein	ST3GAL6
IPI00946487	Protein	TFR2
IPI00946764	Uncharacterized protein	CDK5RAP2
IPI00947227	plastin-3 isoform 2	PLS3
IPI00947262	Uncharacterized protein	FBXO24
IPI00947525	Uncharacterized protein	TMF1
IPI00953019	Uncharacterized protein	BPIFB1
IPI00953099	Uncharacterized protein	C5orf42
IPI00954180	Isoform 2 of Selenium-binding protein 1	SELENBP1
IPI00955041	Isoform 2 of Follistatin-related protein 3	FSTL3
IPI00955773	Fibrinogen-like 1, isoform CRA_d	FGL1
IPI00956749	P40	-
IPI00963851	23 kDa protein	LAP3
IPI00964158	Uncharacterized protein	CHIC2
IPI00964409	Uncharacterized protein	HSPA4L
IPI00964458	Uncharacterized protein	INPP4B
IPI00964478	Uncharacterized protein	FGFR4
IPI00964686	Uncharacterized protein	HNRNPAB
IPI00964728	Protein	PACSIN2
IPI00964746	Uncharacterized protein	OCIAD1
IPI00964765	Uncharacterized protein	IL7R
IPI00964794	Uncharacterized protein	UNC5C
IPI00964868	Uncharacterized protein	CSNK1G3
IPI00964936	Protein	CAMK2D
IPI00965022	Uncharacterized protein	RCHY1
IPI00965100	Uncharacterized protein	MUC7
IPI00965141	Uncharacterized protein	OCLN
IPI00965211	cDNA FLJ51732, highly similar to Peroxisomal NADH pyrophosphatase NUDT12	NUDT12
IPI00965502	Uncharacterized protein	CLTB
IPI00965701	Uncharacterized protein	ENPP6
IPI00965879	Uncharacterized protein	MLIP
IPI00966256	Protein	IL6R
IPI00966271	12 kDa protein	SEPSECS
IPI00966409	Uncharacterized protein	RBP2
IPI00966417	Uncharacterized protein	MATR3;SNHG4
IPI00966623	Histone H2A	H2AFY
IPI00966744	Uncharacterized protein	UBE2D2;UBE2D3
IPI00966751	CaM kinase II isoform	SRP72
IPI00966782	17 kDa protein	RBP1
IPI00967070	15 kDa protein	LRBA
IPI00967162	13 kDa protein	LAMTOR3
IPI00967254	Uncharacterized protein	-
IPI00967366	Uncharacterized protein	SEPP1
IPI00967562	Uncharacterized protein	HNRNPD
IPI00967845	cDNA FLJ52421, highly similar to Myotilin	MYOT
IPI00967911	Uncharacterized protein	PPA2
IPI00967932	Protein	CEP63
IPI00969595	HCG1639753, isoform CRA_a	REG1P
IPI00970849	Pseudogene candidate	TXLNG2P
IPI00970853	HCG1994053, isoform CRA_b	AGAP5
IPI00970987	asialoglycoprotein receptor 1 isoform b	ASGR1
IPI00973032	V1-17 protein	-
IPI00973849	Uncharacterized protein	-
IPI00973933	Uncharacterized protein	ERLIN2
IPI00974035	Uncharacterized protein	EBF1
IPI00974078	18 kDa protein	PAFAH1B2
IPI00974249	Uncharacterized protein	PFDN1
IPI00974405	Uncharacterized protein	KHDRBS3
IPI00975474	Protein	C11orf41
IPI00975605	Uncharacterized protein	STAR
IPI00975695	cDNA FLJ53373, highly similar to SAPS domain family member 3	PPP6R3
IPI00975713	Similar to V_segment translation product	-
IPI00975884	Uncharacterized protein	SLC39A14
IPI00976025	Protein	RIC8A
IPI00976063	Uncharacterized protein	SDHD
IPI00976162	Conserved hypothetical protein	-
IPI00976283	Uncharacterized protein	TMPRSS4
IPI00976539	19 kDa protein	TTC1
IPI00976712	Uncharacterized protein	ZCCHC11
IPI00976798	Similar to Kappa light chain variable region	-
IPI00976928	Similar to Myosin-reactive immunoglobulin heavy chain variable region	-
IPI00977198	Uncharacterized protein	DKK3
IPI00977297	Similar to VH4 heavy chain variable region precursor	-
IPI00977370	Conserved hypothetical protein	FLJ31945
IPI00977424	Protein	EIF3E
IPI00977430	cDNA, FLJ79286, highly similar to T-complex protein 1 subunit gamma	CCT3
IPI00977548	Uncharacterized protein	ARHGAP28
IPI00977557	Protein	C8orf82
IPI00977788	Similar to Hepatitis B virus receptor binding protein	-
IPI00977809	Similar to Imuunoglobulin mu-chain D-J4-region	-
IPI00978050	Isoform 2 of Protein AKNAD1	AKNAD1
IPI00978057	cDNA FLJ54375, highly similar to Protein-lysine 6-oxidase	LOX
[truncated: 179 more rows]
