# Supplementary material for: Urinary proteomic and non-prefractionation quantitative phosphoproteomic analysis during pregnancy and non-pregnancy
Source: BMC Genomics. 2013 Nov 11;14:777. doi: 10.1186/1471-2164-14-777 (PMC3832905; doi:10.1186/1471-2164-14-777)
Supplement: Additional file 2: Table S2 — List of 105 phosphoproteins corresponding to phosphopeptides and phosphosites identified by quantitative phosphoproteomic analysis of the urine samples from pregnant and non-pregnant patients. [file 1471-2164-14-777-S2.xls]

## Sheet: Sheet1
Table S2. List of 105 phosphoproteins corresponding to phosphopeptides and phosphosites identified by quantitative phosphoproteomic analysis of the urine samples from pregnant and non-pregnant patients.
Protein Accession	Protein Descriptions	Gene Names	peptide	Number of Phospho (STY)	Sequence Window	Amino Acid	PEPa	Scoreb	Modified Sequencec	Phospho (STY) Probabilitiesd	Position in peptide	Charge	m/z	Mass Error [ppm]e
IPI00001557	Sodium/hydrogen exchanger 5	NHE5	2	2
					YVEANISHKSRTT	S	2.34897e-05	105.99	_Y(ph)VEANIS(ph)HKSRTTVK_	Y(0.953)VEANIS(0.894)HKS(0.152)RTTVK	7	2	946.937	-4.5778
					GIGCKKYVEANIS	Y	2.34897e-05	105.99	_Y(ph)VEANIS(ph)HKSRTTVK_	Y(0.953)VEANIS(0.894)HKS(0.152)RTTVK	1	2	946.937	-4.5778
IPI00003527	Na(+)/H(+) exchange regulatory cofactor NHE-RF1	NHERF	2	1
					RPAIVRSASSDTS	S	1.46516e-45	280.54	_S(ph)ASSDTSEEINSQDSPPK_	S(0.497)AS(0.497)S(0.005)DTSEEINSQDSPPK	1	2	979.897	-0.072102
					AIVRSASSDTSEE	S	1.46516e-45	280.54	_S(ph)ASSDTSEEINSQDSPPK_	S(0.497)AS(0.497)S(0.005)DTSEEINSQDSPPK	3	2	979.897	-0.072102
IPI00004573	Polymeric immunoglobulin receptor	PIGR	1	1
					ASVDSGSSEEQGG	S	0.00493934	108.14	_ASVDSGS(ph)SEEQGGSSR_	ASVDS(0.091)GS(0.883)S(0.026)EEQGGSSR	7	2	810.313	0.37255
IPI00004795	Methylosome subunit pICln	CLCI	1	1
					DEEEEDSDDDVEP	S	1.45513e-12	165.38	_FEEESKEPVADEEEEDS(ph)DDDVEPITEFR_	FEEESKEPVADEEEEDS(1)DDDVEPITEFR	17	3	1132.12	-0.32308
IPI00004838	Isoform Crk-II of Adapter molecule crk	CRK	2	1
					VFIVRDSSTSPGD	S	0.0399988	119.76	_DS(ph)STSPGDYVISVSENSR_	DS(0.453)S(0.453)T(0.092)S(0.003)PGDYVISVSENSR	2	2	990.415	-0.33173
					FIVRDSSTSPGDY	S	0.0399988	119.76	_DS(ph)STSPGDYVISVSENSR_	DS(0.453)S(0.453)T(0.092)S(0.003)PGDYVISVSENSR	3	2	990.415	-0.33173
IPI00004962	Golgi integral membrane protein 4	GIMPC	1	1
					NEEQKQSNQKQEN	S	0.029192	134.85	_EENIPDENEEQKQS(ph)NQK_	EENIPDENEEQKQS(1)NQK	14	3	713.634	0.48751
IPI00006601	Secretogranin-1	CHGB	2	2
					GERGEDSSEEKHI	S	1.17198e-09	164.28	_GEDS(ph)S(ph)EEKHIEEPGETQNAFINER_	GEDS(1)S(1)EEKHIEEPGETQNAFINER	4	3	969.057	-0.86179
					ERGEDSSEEKHIE	S	1.17198e-09	164.28	_GEDS(ph)S(ph)EEKHIEEPGETQNAFINER_	GEDS(1)S(1)EEKHIEEPGETQNAFINER	5	3	969.057	-0.86179
IPI00006672	High affinity copper uptake protein 1	COPT1	2	3
					VPGPNGTIIMETH	T	0.0901788	85.881	_YNS(ph)MPVPGPNGT(ph)IIM(ox)ET(ph)HK_	Y(0.478)NS(0.954)MPVPGPNGT(0.568)IIMET(1)HK	12	3	781.306	-0.7125
					GTIIMETHKTVGQ	T	0.0901788	85.881	_YNS(ph)MPVPGPNGT(ph)IIM(ox)ET(ph)HK_	Y(0.478)NS(0.954)MPVPGPNGT(0.568)IIMET(1)HK	17	3	781.306	-0.7125
IPI00006726	Melanoma-associated antigen B2	MAGEB2	3	3
					DITDEESIISSWD	S	0.144126	99.407	_VDITDEES(ph)IIS(ph)S(ph)WDFPRR_	VDIT(0.005)DEES(0.999)IIS(0.996)S(0.999)WDFPRR	8	2	1202.98	-0.4587
					DEESIISSWDFPR	S	0.144126	99.407	_VDITDEES(ph)IIS(ph)S(ph)WDFPRR_	VDIT(0.005)DEES(0.999)IIS(0.996)S(0.999)WDFPRR	11	2	1202.98	-0.4587
					EESIISSWDFPRR	S	0.144126	99.407	_VDITDEES(ph)IIS(ph)S(ph)WDFPRR_	VDIT(0.005)DEES(0.999)IIS(0.996)S(0.999)WDFPRR	12	2	1202.98	-0.4587
IPI00007856	Myosin-2	MYH2	3	3
					RDIEEATIQHEAT	T	0.00728237	98.3	_RDIEEAT(ph)IQHEAT(ph)AAT(ph)IR_	RDIEEAT(1)IQHEAT(1)AAT(1)IR	7	2	1132.97	-5.2634
					TIQHEATAATIRK	T	0.00728237	98.3	_RDIEEAT(ph)IQHEAT(ph)AAT(ph)IR_	RDIEEAT(1)IQHEAT(1)AAT(1)IR	13	2	1132.97	-5.2634
					HEATAATIRKKHA	T	0.00728237	98.3	_RDIEEAT(ph)IQHEAT(ph)AAT(ph)IR_	RDIEEAT(1)IQHEAT(1)AAT(1)IR	16	2	1132.97	-5.2634
IPI00008219	UV excision repair protein RAD23 homolog A	RAD23A	1	1
					AAREDKSPSEESA	S	3.22472e-05	104.26	_EDKS(ph)PSEESAPTTSPESVSGSVPSSGSSGR_	EDKS(0.371)PS(0.314)EES(0.314)APT(0.001)TSPESVSGSVPSSGSSGR	4	3	1001.43	-0.71672
IPI00008223	UV excision repair protein RAD23 homolog B	RAD23B	1	1
					PVATSPTATDSTS	T	5.27605e-09	78.311	_QEKPAEKPAETPVATSPT(ph)ATDSTSGDSSR_	QEKPAEKPAETPVAT(0.078)S(0.401)PT(0.408)AT(0.088)DS(0.011)T(0.011)S(0.002)GDSSR	18	3	1009.13	0.80162
IPI00008239	cDNA FLJ55176, highly similar to G-protein coupled receptor family C group 5 member B	GPRC5B	1	1
					AGFPNGSIGKRPS	S	0.002618	143	_TAGFPNGS(ph)IGK_	TAGFPNGS(1)IGK	8	2	564.758	0.29231
IPI00008529	60S acidic ribosomal protein P2	D11S2243E	2	2
					KEESEESDDDMGF	S	8.00896e-72	305.33	_KEES(ph)EES(ph)DDDMGFGIFD_	KEES(1)EES(1)DDDMGFGIFD	7	2	1055.35	0.70842
					DEKKEESEESDDD	S	8.00896e-72	305.33	_KEES(ph)EES(ph)DDDMGFGIFD_	KEES(1)EES(1)DDDMGFGIFD	4	2	1055.35	0.70842
IPI00008994	Isoform 1 of Protein NDRG2	KIAA1248	2	2
					SRSRTASITSAAS	S	6.54444e-23	231.21	_T(ph)AS(ph)ITSAASVDGNR_	T(1)AS(1)ITSAASVDGNR	3	2	755.303	1.8695
					RISRSRTASITSA	T	6.54444e-23	231.21	_T(ph)AS(ph)ITSAASVDGNR_	T(1)AS(1)ITSAASVDGNR	1	2	755.303	1.8695
IPI00012734	Isoform 1 of Dentin matrix acidic phosphoprotein 1	DMP1	1	1
					DDDEDDSGDDTFG	S	0	220.88	_GGDDKDDDEDDS(ph)GDDTFGDDDSGPGPK_	GGDDKDDDEDDS(1)GDDTFGDDDSGPGPK	12	3	941.656	-1.699
IPI00012818	Aquaporin-2	AQP2	1	1
					EVRRRQSVEIHSP	S	2.79725e-09	187.89	_RQS(ph)VEIHSPQSIPR_	RQS(1)VEIHSPQSIPR	3	3	571.953	-0.23275
IPI00015140	Cytochrome b	COB	1	1
					_____MTPMRKIN	T	0.209154	56.026	_(ac)M(ox)T(ph)PM(ox)RK_	MT(1)PMRK	2	2	459.185	-2.785
IPI00018117	Death-associated protein 1	DAP	1	1
					QEWESPSPPKPTV	S	0.000791362	117.96	_DKDDQEWESPS(ph)PPKPTVFISGVIAR_	DKDDQEWES(0.012)PS(0.988)PPKPTVFISGVIAR	11	3	960.127	0.69336
IPI00021000	Secreted phosphoprotein 1	SPP1	33	22
					PVKQADSGSSEEK	S	5.65442e-11	176.81	_QADS(ph)GS(ph)SEEKQIYNKYPDAVATWINPDPSQK_	QADS(0.642)GS(0.536)S(0.536)EEKQIY(0.231)NKY(0.054)PDAVATWINPDPSQK	4	4	907.399	0.4217
					KQADSGSSEEKQI	S	5.65442e-11	176.81	_QADS(ph)GS(ph)SEEKQIYNKYPDAVATWINPDPSQK_	QADS(0.642)GS(0.536)S(0.536)EEKQIY(0.231)NKY(0.054)PDAVATWINPDPSQK	6	4	907.399	0.4217
					QADSGSSEEKQIY	S	5.65442e-11	176.81	_QADS(ph)GS(ph)SEEKQIYNKYPDAVATWINPDPSQK_	QADS(0.642)GS(0.536)S(0.536)EEKQIY(0.231)NKY(0.054)PDAVATWINPDPSQK	7	4	907.399	0.4217
					QEISKVSREFHSH	S	8.22791e-47	254.55	_KANDES(ph)NEHS(ph)DVIDS(ph)QEISKVS(ph)R_	KANDES(1)NEHS(1)DVIDS(0.647)QEIS(0.631)KVS(0.723)R	22	4	727.528	0.20592
					ISHEIDSASSEVN	S	8.65901e-77	248.25	_IS(ph)HEIDS(ph)AS(ph)SEVN_	IS(1)HEIDS(1)AS(0.994)S(0.006)EVN	7	2	814.27	1.4731
					DSRGKDSYETSQI	S	4.53997e-21	206.98	_GKDS(ph)YET(ph)SQIDDQS(ph)AETHSHK_	GKDS(0.998)Y(0.002)ET(0.881)S(0.119)QIDDQS(0.988)AET(0.01)HS(0.001)HK	4	5	521.393	-0.13484
					HEIDSASSEVN__	S	8.65901e-77	248.25	_IS(ph)HEIDS(ph)AS(ph)SEVN_	IS(1)HEIDS(1)AS(0.994)S(0.006)EVN	9	2	814.27	1.4731
					APQNAVSSEETND	S	2.46754e-30	237.3	_QNIIAPQNAVS(ph)S(ph)EETNDFKQETIPSK_	QNIIAPQNAVS(1)S(1)EETNDFKQETIPSK	11	3	1016.79	0.69313
					PQNAVSSEETNDF	S	2.46754e-30	237.3	_QNIIAPQNAVS(ph)S(ph)EETNDFKQETIPSK_	QNIIAPQNAVS(1)S(1)EETNDFKQETIPSK	12	3	1016.79	0.69313
					HSDVIDSQEISKV	S	1.76524e-135	286.97	_KANDES(ph)NEHS(ph)DVIDS(ph)QEISKVS(ph)R_	KANDES(1)NEHS(1)DVIDS(0.647)QEIS(0.631)KVS(0.723)R	15	4	727.528	0.20592
					VSREFHSHEFHSH	S	1.56495e-08	158.65	_EFHS(ph)HEFHS(ph)HEDMIVVDPK_	EFHS(1)HEFHS(1)HEDMIVVDPK	4	4	620.75	-0.34047
					HSHEFHSHEDMIV	S	1.56495e-08	158.65	_EFHS(ph)HEFHS(ph)HEDMIVVDPK_	EFHS(1)HEFHS(1)HEDMIVVDPK	9	4	620.75	-0.34047
					HIKFRISHEIDSA	S	8.65901e-77	248.25	_IS(ph)HEIDS(ph)AS(ph)SEVN_	IS(1)HEIDS(1)AS(0.994)S(0.006)EVN	2	2	814.27	1.4731
					DESNEHSDVIDSQ	S	1.76524e-135	286.97	_KANDES(ph)NEHS(ph)DVIDS(ph)QEISKVS(ph)R_	KANDES(1)NEHS(1)DVIDS(0.647)QEIS(0.631)KVS(0.723)R	10	4	727.528	0.20592
					SQIDDQSAETHSH	S	4.53997e-21	206.98	_GKDS(ph)YET(ph)SQIDDQS(ph)AETHSHK_	GKDS(0.998)Y(0.002)ET(0.881)S(0.119)QIDDQS(0.988)AET(0.01)HS(0.001)HK	14	5	521.393	-0.13484
					RKANDESNEHSDV	S	1.76524e-135	286.97	_KANDES(ph)NEHS(ph)DVIDS(ph)QEISKVS(ph)R_	KANDES(1)NEHS(1)DVIDS(0.647)QEIS(0.631)KVS(0.723)R	6	4	727.528	0.20592
					EEINGAYKAIPVA	Y	0.0295668	79.426	_RPDIQYPDATDEDITS(ph)HM(ox)ESEEINGAY(ph)K_	RPDIQY(0.031)PDAT(0.216)DEDIT(0.296)S(0.533)HMES(0.293)EEINGAY(0.631)K	27	3	1134.12	-1.794
					GKDSYETSQIDDQ	T	4.53997e-21	206.98	_GKDS(ph)YET(ph)SQIDDQS(ph)AETHSHK_	GKDS(0.998)Y(0.002)ET(0.881)S(0.119)QIDDQS(0.988)AET(0.01)HS(0.001)HK	7	5	521.393	-0.13484
					SQIDDQSAETHSH	S	8.32808e-37	255.37	_GKDS(ph)YETSQIDDQS(ph)AETHSHK_	GKDS(1)YETSQIDDQS(0.973)AET(0.023)HS(0.003)HK	14	3	841.662	0.52339
					RKANDESNEHSDV	S	1.68578e-90	341.72	_RKANDES(ph)NEHS(ph)DVIDS(ph)QEISK_	RKANDES(1)NEHS(1)DVIDS(0.997)QEIS(0.003)K	7	3	881.012	-0.66502
					HEIDSASSEVN__	S	5.99625e-69	309.56	_IS(ph)HEIDS(ph)AS(ph)SEVN_	IS(1)HEIDS(1)AS(0.991)S(0.009)EVN	9	2	814.27	-0.45745
					ISHEIDSASSEVN	S	5.99625e-69	309.56	_IS(ph)HEIDS(ph)AS(ph)SEVN_	IS(1)HEIDS(1)AS(0.991)S(0.009)EVN	7	2	814.27	-0.45745
					APQNAVSSEETND	S	6.09387e-37	259.08	_QNIIAPQNAVS(ph)SEETNDFKQETIPSK_	QNIIAPQNAVS(0.631)S(0.369)EETNDFKQETIPSK	11	3	990.136	-0.44739
					HSHEFHSHEDMIV	S	3.63142e-13	183.77	_EFHSHEFHS(ph)HEDMIVVDPK_	EFHSHEFHS(1)HEDMIVVDPK	9	3	800.675	0.45654
					DESNEHSDVIDSQ	S	1.68578e-90	341.72	_RKANDES(ph)NEHS(ph)DVIDS(ph)QEISK_	RKANDES(1)NEHS(1)DVIDS(0.997)QEIS(0.003)K	11	3	881.012	-0.66502
					HSDVIDSQEISKV	S	1.68578e-90	341.72	_RKANDES(ph)NEHS(ph)DVIDS(ph)QEISK_	RKANDES(1)NEHS(1)DVIDS(0.997)QEIS(0.003)K	16	3	881.012	-0.66502
					DSRGKDSYETSQI	S	8.32808e-37	255.37	_GKDS(ph)YETSQIDDQS(ph)AETHSHK_	GKDS(1)YETSQIDDQS(0.973)AET(0.023)HS(0.003)HK	4	3	841.662	0.52339
					HIKFRISHEIDSA	S	5.99625e-69	309.56	_IS(ph)HEIDS(ph)AS(ph)SEVN_	IS(1)HEIDS(1)AS(0.991)S(0.009)EVN	2	2	814.27	-0.45745
					QEISKVSREFHSH	S	3.72253e-41	253.44	_KANDES(ph)NEHSDVIDS(ph)QEISKVS(ph)R_	KANDES(1)NEHSDVIDS(1)QEIS(0.02)KVS(0.98)R	22	4	707.536	0.18486
					TDEDITSHMESEE	S	6.42948e-19	194.21	_RPDIQYPDATDEDITS(ph)HMES(ph)EEINGAYK_	RPDIQYPDAT(0.005)DEDIT(0.462)S(0.874)HMES(0.658)EEINGAY(0.001)K	16	4	846.847	0.33357
					KQADSGSSEEKQI	S	9.86237e-06	108.77	_QADSGS(ph)S(ph)EEKQIYNKYPDAVATWINPDPSQK_	QADS(0.347)GS(0.825)S(0.825)EEKQIY(0.002)NKYPDAVATWINPDPSQK	6	3	1209.53	-0.26042
					QADSGSSEEKQIY	S	9.86237e-06	108.77	_QADSGS(ph)S(ph)EEKQIYNKYPDAVATWINPDPSQK_	QADS(0.347)GS(0.825)S(0.825)EEKQIY(0.002)NKYPDAVATWINPDPSQK	7	3	1209.53	-0.26042
					ITSHMESEEINGA	S	6.42948e-19	194.21	_RPDIQYPDATDEDITS(ph)HMES(ph)EEINGAYK_	RPDIQYPDAT(0.005)DEDIT(0.462)S(0.874)HMES(0.658)EEINGAY(0.001)K	20	4	846.847	0.33357
IPI00021305	Cyclin-H	CCNH	2	2
					__MYHNSSQKRHW	S	0.128918	22.83	_Y(ph)HNS(ph)SQKR_	Y(0.982)HNS(0.897)S(0.12)QKR	4	1	1179.43	-0.86815
					_____MYHNSSQK	Y	0.128918	22.83	_Y(ph)HNS(ph)SQKR_	Y(0.982)HNS(0.897)S(0.12)QKR	1	1	1179.43	-0.86815
IPI00022426	Protein AMBP	AMBP	1	1
					EEIIRFSN_____	S	1.33848e-33	252.47	_EYCGVPGDGDEEIIRFS(ph)N_	EYCGVPGDGDEEIIRFS(1)N	17	2	1068.93	-0.27734
IPI00022431	cDNA FLJ55606, highly similar to Alpha-2-HS-glycoprotein	AHSG	3	2
					CDSSPDSAEDVRK	S	1.15354e-93	262	_CDSSPDS(ph)AEDVRK_	CDSSPDS(1)AEDVRK	7	2	773.298	-0.17031
					CDSSPDSAEDVRK	S	2.16973e-11	272.97	_FSVVYAKCDSSPDS(ph)AEDVR_	FSVVYAKCDSSPDS(1)AEDVR	14	3	737.98	-0.50611
					GVVSIGSPSGEVS	S	3.07917e-75	317.46	_HTFMGVVSIGS(ph)PSGEVSHPR_	HTFMGVVSIGS(0.984)PS(0.016)GEVSHPR	11	3	721.001	0.79178
IPI00022463	Serotransferrin	PRO1400	1	1
					GKIECVSAETTED	S	8.98798e-10	196.18	_IECVS(ph)AETTEDCIAK_	IECVS(0.961)AET(0.015)T(0.024)EDCIAK	5	2	903.37	-0.6149
IPI00025311	Isoform 1 of Breast carcinoma-amplified sequence 1	AIBC1	1	1
					ENVVCESPVEIIK	S	5.94e-17	202.95	_EDSVPTGAEENVVCES(ph)PVEIIK_	EDSVPTGAEENVVCES(1)PVEIIK	16	2	1241.06	-0.49042
IPI00027462	Protein S100-A9	CAGB	1	1
					PGIGEGTP_____	T	1.66488e-36	246.42	_MHEGDEGPGHHHKPGIGEGT(ph)P_	MHEGDEGPGHHHKPGIGEGT(1)P	20	3	752.648	0.19945
IPI00027774	THAP domain-containing protein 2	THAP2	1	1
					AAGCATTYNKHIN	T	0.0927741	96.163	_M(ox)PTNCAAAGCATT(ph)YNK_	MPT(0.001)NCAAAGCAT(0.081)T(0.918)YNK	13	2	913.849	-1.3464
IPI00029716	Homeobox protein DLX-3	DLX3	6	6
					GAYSPKSEYTYGA	S	0.065431	0.48019	_S(ph)EY(ph)T(ph)Y(ph)GAS(ph)Y(ph)R_	S(1)EY(1)T(1)Y(1)GAS(1)Y(1)R	1	1	1676.32	3.5391
					EYTYGASYRQYGA	S	0.065431	0.48019	_S(ph)EY(ph)T(ph)Y(ph)GAS(ph)Y(ph)R_	S(1)EY(1)T(1)Y(1)GAS(1)Y(1)R	8	1	1676.32	3.5391
					SPKSEYTYGASYR	T	0.065431	0.48019	_S(ph)EY(ph)T(ph)Y(ph)GAS(ph)Y(ph)R_	S(1)EY(1)T(1)Y(1)GAS(1)Y(1)R	4	1	1676.32	3.5391
					YSPKSEYTYGASY	Y	0.065431	0.48019	_S(ph)EY(ph)T(ph)Y(ph)GAS(ph)Y(ph)R_	S(1)EY(1)T(1)Y(1)GAS(1)Y(1)R	3	1	1676.32	3.5391
					PKSEYTYGASYRQ	Y	0.065431	0.48019	_S(ph)EY(ph)T(ph)Y(ph)GAS(ph)Y(ph)R_	S(1)EY(1)T(1)Y(1)GAS(1)Y(1)R	5	1	1676.32	3.5391
					YTYGASYRQYGAY	Y	0.065431	0.48019	_S(ph)EY(ph)T(ph)Y(ph)GAS(ph)Y(ph)R_	S(1)EY(1)T(1)Y(1)GAS(1)Y(1)R	9	1	1676.32	3.5391
IPI00031086	Insulin-like growth factor-binding protein 1	IBP1	1	1
					AKAQETSGEEISK	S	5.85236e-06	168.02	_AQETS(ph)GEEISK_	AQET(0.001)S(0.999)GEEISK	5	2	629.764	0.13412
IPI00031554	ATP-dependent RNA helicase DDX50	DDX50	1	2
					RKSRHHYDSDEKS	Y	0.203357	105.2	_SRHHY(ph)DS(ph)DEK_	S(0.034)RHHY(0.983)DS(0.983)DEK	5	2	717.248	0.086098
IPI00032179	Antithrombin-III	AT3	1	1
					ATEDEGSEQKIPE	S	3.01525e-17	222.64	_ATEDEGS(ph)EQKIPEATNR_	ATEDEGS(1)EQKIPEATNR	7	2	977.923	-2.0488
IPI00032328	Isoform HMW of Kininogen-1	BDK	1	1
					TTCSKESNEEITE	S	1.98688e-45	283.21	_ETTCSKES(ph)NEEITESCETKK_	ETT(0.001)CS(0.001)KES(0.998)NEEITESCETKK	8	3	824.005	-1.9484
IPI00032826	Hsc70-interacting protein	FAM10A1	3	3
					IKADEPSSEESDI	S	0.018652	106.63	_KVEEDIKADEPS(ph)S(ph)EES(ph)DIEIDK_	KVEEDIKADEPS(1)S(1)EES(1)DIEIDK	12	3	915.695	1.6704
					KADEPSSEESDIE	S	0.018652	106.63	_KVEEDIKADEPS(ph)S(ph)EES(ph)DIEIDK_	KVEEDIKADEPS(1)S(1)EES(1)DIEIDK	13	3	915.695	1.6704
					EPSSEESDIEIDK	S	0.018652	106.63	_KVEEDIKADEPS(ph)S(ph)EES(ph)DIEIDK_	KVEEDIKADEPS(1)S(1)EES(1)DIEIDK	16	3	915.695	1.6704
IPI00034049	Isoform 1 of Regulator of nonsense transcripts 1	KIAA0221	1	1
					IWKENPSATIEDI	S	0.00337589	105.65	_ENPS(ph)ATIEDIEK_	ENPS(0.968)AT(0.032)IEDIEK	4	2	713.311	-3.3943
IPI00056309	Liver-expressed antimicrobial peptide 2	LEAP2	2	1
					CRKRRCSISVAQE	S	5.04653e-06	163.38	_RCS(ph)ISVAQE_	RCS(0.935)IS(0.065)VAQE	3	2	565.239	-0.15593
					CRKRRCSISVAQE	S	3.68583e-07	164.97	_RCS(ph)ISVAQE_	RCS(0.993)IS(0.007)VAQE	3	2	565.239	-0.33158
IPI00060148	Coiled-coil domain-containing protein 127	CCDC127	2	3
					EKEQNRTASYREA	T	0.152609	72.583	_AVAQIS(ph)IEIEKEQNRT(ph)ASY(ph)R_	AVAQIS(1)IEIEKEQNRT(0.549)AS(0.549)Y(0.902)R	16	3	849.374	-1.5226
					QNRTASYREAIIS	Y	0.152609	72.583	_AVAQIS(ph)IEIEKEQNRT(ph)ASY(ph)R_	AVAQIS(1)IEIEKEQNRT(0.549)AS(0.549)Y(0.902)R	19	3	849.374	-1.5226
IPI00082931	Small proline-rich protein 3	SPRC	2	1
					QQKQTFTPPPQIQ	T	0.00542601	147.1	_QTFT(ph)PPPQIQQQQVK_	QT(0.002)FT(0.998)PPPQIQQQQVK	4	2	924.456	0.27384
					KVPEPGSIKVPDQ	S	1.18067e-05	171.26	_VPEPGS(ph)IKVPDQGFIK_	VPEPGS(1)IKVPDQGFIK	6	2	895.958	-1.0596
IPI00152143	Zinc finger protein 519	ZNF519	1	1
					NRGSHITRHQRIH	T	0.102959	122.33	_ECGKAFNRGSHIT(ph)R_	ECGKAFNRGS(0.084)HIT(0.916)R	13	2	856.888	-0.71645
IPI00172482	Isoform 1 of NF-kappa-B inhibitor-like protein 1	IKBL	5	5
					SVCRPKSSMASTS	S	0.00501561	0	_S(ph)S(ph)M(ox)AS(ph)T(ph)S(ph)RR_	S(1)S(1)MAS(1)T(1)S(1)RR	1	1	1398.3	-5.9656
					VCRPKSSMASTSR	S	0.00501561	0	_S(ph)S(ph)M(ox)AS(ph)T(ph)S(ph)RR_	S(1)S(1)MAS(1)T(1)S(1)RR	2	1	1398.3	-5.9656
					PKSSMASTSRRQR	S	0.00501561	0	_S(ph)S(ph)M(ox)AS(ph)T(ph)S(ph)RR_	S(1)S(1)MAS(1)T(1)S(1)RR	5	1	1398.3	-5.9656
					SSMASTSRRQRRE	S	0.00501561	0	_S(ph)S(ph)M(ox)AS(ph)T(ph)S(ph)RR_	S(1)S(1)MAS(1)T(1)S(1)RR	7	1	1398.3	-5.9656
					KSSMASTSRRQRR	T	0.00501561	0	_S(ph)S(ph)M(ox)AS(ph)T(ph)S(ph)RR_	S(1)S(1)MAS(1)T(1)S(1)RR	6	1	1398.3	-5.9656
IPI00177498	Isoform 3 of LIM and calponin homology domains-containing protein 1	KIAA1102	1	1
					KVVKPKSPEPEAT	S	1.625e-09	190.41	_S(ph)PEPEATITFPFIDK_	S(1)PEPEATITFPFIDK	1	2	886.413	0.96948
IPI00182728	Vacuolar protein sorting-associated protein 4B	MIG1	1	1
					DEKGNDSDGEGES	S	0.0959612	93.776	_EGQPSPADEKGNDS(ph)DGEGESDDPEK_	EGQPSPADEKGNDS(0.998)DGEGES(0.002)DDPEK	14	3	890.338	-0.29887
IPI00215894	Isoform LMW of Kininogen-1	BDK	3	1
					TTCSKESNEEITE	S	1.51696e-26	228.08	_ETTCSKES(ph)NEEITESCETKK_	ETTCSKES(0.995)NEEIT(0.004)ES(0.001)CETKK	8	4	618.255	-0.47715
					RDIPTNSPEIEET	S	8.16618e-05	153.36	_DIPTNS(ph)PEIEETITHTITK_	DIPT(0.155)NS(0.843)PEIEET(0.002)ITHTITK	6	3	740.354	0.49994
					AGAEPASEREVS_	S	0.119439	92.925	_AGAEPAS(ph)EREVS_	AGAEPAS(1)EREVS	7	2	641.769	-0.56995
IPI00216230	Lamina-associated polypeptide 2, isoform alpha	LAP2	2	2
					KGPPDFSSDEERE	S	0.0813974	93.176	_GPPDFS(ph)S(ph)DEEREPTPVIGSGAAAAGR_	GPPDFS(0.999)S(1)DEEREPT(0.001)PVIGSGAAAAGR	6	3	910.72	-0.80464
					GPPDFSSDEEREP	S	0.0813974	93.176	_GPPDFS(ph)S(ph)DEEREPTPVIGSGAAAAGR_	GPPDFS(0.999)S(1)DEEREPT(0.001)PVIGSGAAAAGR	7	3	910.72	-0.80464
IPI00216882	Isoform 3 of Mannan-binding lectin serine protease 1	CRARF	1	1
					IESEIKSEQVTE_	S	6.39195e-24	225.01	_NEIDIESEIKS(ph)EQVTE_	NEIDIESEIKS(1)EQVTE	11	2	971.93	-0.34984
IPI00218918	Annexin A1	ANX1	1	1
					SKGGPGSAVSPYP	S	2.02854e-10	172.24	_GGPGS(ph)AVSPYPTFNPSSDVAAIHK_	GGPGS(1)AVSPYPTFNPSSDVAAIHK	5	3	812.713	1.53
IPI00220019	Isoform 1 of Three prime repair exonuclease 1	TREX1	2	2
					IGESRGTKDIPPV	T	0.120479	111.52	_NT(ph)SPSIGESRGT(ph)K_	NT(0.496)S(0.496)PS(0.008)IGES(0.006)RGT(0.994)K	12	2	747.305	-0.67113
					IATTRNTSPSIGE	T	0.120479	111.52	_NT(ph)SPSIGESRGT(ph)K_	NT(0.496)S(0.496)PS(0.008)IGES(0.006)RGT(0.994)K	2	2	747.305	-0.67113
IPI00220402	Protein phosphatase inhibitor 2	IPP2	2	2
					RIQEQESSGEEDS	S	9.69719e-20	217.86	_IQEQES(ph)S(ph)GEEDSDISPEER_	IQEQES(1)S(1)GEEDSDISPEER	6	2	1162.43	-0.65817
					IQEQESSGEEDSD	S	9.69719e-20	217.86	_IQEQES(ph)S(ph)GEEDSDISPEER_	IQEQES(1)S(1)GEEDSDISPEER	7	2	1162.43	-0.65817
IPI00220739	Membrane-associated progesterone receptor component 1	HPR6.6	1	1
					EEPTVYSDEEEPK	S	0.00178469	141.6	_EGEEPTVYS(ph)DEEEPKDESAR_	EGEEPTVY(0.014)S(0.986)DEEEPKDESAR	9	3	792.651	0.36262
IPI00252153	Isoform 1 of FERM domain-containing protein 5	FRMD5	3	2
					QAEIGDYDSGKHP	Y	0.020281	86.453	_T(ph)SDAAIIAAYIIQAEIGDY(ph)DSGK_	T(0.494)S(0.494)DAAIIAAY(0.012)IIQAEIGDY(0.795)DS(0.205)GK	19	3	849.043	0.61755
					RIICKTSDAAIIA	S	0.020281	86.453	_T(ph)SDAAIIAAYIIQAEIGDY(ph)DSGK_	T(0.494)S(0.494)DAAIIAAY(0.012)IIQAEIGDY(0.795)DS(0.205)GK	2	3	849.043	0.61755
					GRIICKTSDAAII	T	0.020281	86.453	_T(ph)SDAAIIAAYIIQAEIGDY(ph)DSGK_	T(0.494)S(0.494)DAAIIAAY(0.012)IIQAEIGDY(0.795)DS(0.205)GK	1	3	849.043	0.61755
IPI00290315	Chromogranin-A	CHGA	2	1
					EVIENQSSQAEIK	S	0.0105495	110.77	_HSGFEDEISEVIENQS(ph)SQAEIK_	HSGFEDEISEVIENQS(0.5)S(0.5)QAEIK	16	3	852.709	0.75432
					VIENQSSQAEIKE	S	0.0105495	110.77	_HSGFEDEISEVIENQS(ph)SQAEIK_	HSGFEDEISEVIENQS(0.5)S(0.5)QAEIK	17	3	852.709	0.75432
IPI00291868	F-box only protein 41	FBX41	1	1
					TYIDTRTIIHAAE	T	0.122672	101.53	_T(ph)IIHAAEVCRDWR_	T(1)IIHAAEVCRDWR	1	3	569.599	0.18386
IPI00292753	Isoform 6 of GTPase-activating protein and VPS9 domain-containing protein 1	GAPEX5	1	1
					IVNFMKSVMSGDQ	S	0.00196103	111.74	_S(ph)VMSGDQIR_	S(1)VMSGDQIR	1	2	536.728	4.3593
IPI00296777	SPARC-like protein 1	SPARCL1	3	1
					EQGKSSSQEIGIK	S	2.57064e-48	150.1	_SSS(ph)QEIGIK_	S(0.005)S(0.005)S(0.991)QEIGIK	3	2	514.737	0.30396
					QETEWQSQEGKTG	S	0.00442364	107.99	_HIQETEWQS(ph)QEGK_	HIQETEWQS(1)QEGK	9	3	560.574	1.2025
					EQDPNISNGEEEE	S	6.43777e-24	188.39	_DQGNQEQDPNIS(ph)NGEEEEEKEPGEVGTHNDNQER_	DQGNQEQDPNIS(1)NGEEEEEKEPGEVGTHNDNQER	12	3	1311.2	-1.0993
IPI00305064	Isoform 1 of CD44 antigen	CD44	3	1
					DDVSSGSSSERSS	S	5.85734e-16	193.96	_TNPEDIYPSNPTDDDVSSGS(ph)SSER_	TNPEDIYPSNPTDDDVSS(0.002)GS(0.332)S(0.332)S(0.332)ER	20	2	1325.03	-0.76023
					DVSSGSSSERSST	S	5.85734e-16	193.96	_TNPEDIYPSNPTDDDVSSGS(ph)SSER_	TNPEDIYPSNPTDDDVSS(0.002)GS(0.332)S(0.332)S(0.332)ER	21	2	1325.03	-0.76023
					VSSGSSSERSSTS	S	5.85734e-16	193.96	_TNPEDIYPSNPTDDDVSSGS(ph)SSER_	TNPEDIYPSNPTDDDVSS(0.002)GS(0.332)S(0.332)S(0.332)ER	22	2	1325.03	-0.76023
IPI00306195	Isoform 2 of Proline-rich AKT1 substrate 1	AKT1S1	2	2
					PAPQPPSPTPSPP	S	1.60248e-09	130.16	_AATAARPPAPPPAPQPPS(ph)PTPS(ph)PPRPTIAR_	AATAARPPAPPPAPQPPS(0.988)PT(0.012)PS(0.98)PPRPT(0.02)IAR	18	3	1042.19	-0.0063205
					PPSPTPSPPRPTI	S	1.60248e-09	130.16	_AATAARPPAPPPAPQPPS(ph)PTPS(ph)PPRPTIAR_	AATAARPPAPPPAPQPPS(0.988)PT(0.012)PS(0.98)PPRPT(0.02)IAR	22	3	1042.19	-0.0063205
IPI00328308	Zinc finger protein 804B	ZNF804B	1	1
					RFANKDTHITKEK	T	0.0748426	93.839	_CCRFANKDT(ph)HITK_	CCRFANKDT(1)HITK	9	2	865.879	-0.038685
IPI00328867	Isoform 2 of Proto-oncogene tyrosine-protein kinase Src	SRC	1	1
					ASQRRRSIEPAEN	S	0.00876171	84.073	_S(ph)IEPAENVHGAGGGAFPASQTPSKPASADGHR_	S(1)IEPAENVHGAGGGAFPASQTPSKPASADGHR	1	4	795.868	0.17782
IPI00382470	Isoform 2 of Heat shock protein HSP 90-alpha	HSP90A	2	1
					EIEDVGSDEEEEK	S	2.86406e-246	182.31	_ESEDKPEIEDVGS(ph)DEEEEK_	ESEDKPEIEDVGS(1)DEEEEK	13	3	758.3	0.0083622
					EIEDVGSDEEEEK	S	1.60158e-36	248.46	_ESEDKPEIEDVGS(ph)DEEEEKK_	ESEDKPEIEDVGS(1)DEEEEKK	13	4	601.001	-0.056204
IPI00394749	Isoform B of Chloride intracellular channel protein 6	CLIC1L	3	2
					GRARRVSGEPQQS	S	2.74686e-23	186.82	_RVS(ph)GEPQQSGDGSIS(ph)PQAEAIEVAAGESAGR_	RVS(1)GEPQQS(0.001)GDGS(0.002)IS(0.998)PQAEAIEVAAGESAGR	3	3	1067.47	-1.1649
					SGDGSISPQAEAI	S	2.74686e-23	186.82	_RVS(ph)GEPQQSGDGSIS(ph)PQAEAIEVAAGESAGR_	RVS(1)GEPQQS(0.001)GDGS(0.002)IS(0.998)PQAEAIEVAAGESAGR	15	3	1067.47	-1.1649
					EERRERSPEGPRE	S	8.65078e-13	172.52	_S(ph)PEGPREEEAAGGEEESPDSSPHGEASR_	S(1)PEGPREEEAAGGEEESPDSSPHGEASR	1	3	987.399	-1.4933
IPI00396108	G-protein coupled receptor family C group 5 member C isoform a	GPRC5C	1	1
					IMHKVPSEGAYDI	S	4.28518e-05	164.68	_VPS(ph)EGAYDIIIPR_	VPS(1)EGAYDIIIPR	3	2	755.371	0.47258
IPI00397979	Proline-rich protein 23B	PRR23B	1	1
					____MVSRPRSPS	S	0.106771	60.76	_MVS(ph)RPR_	MVS(1)RPR	3	2	413.194	3.177
IPI00398199	Isoform 1 of General transcription factor II-I repeat domain-containing protein 2B	GTF2IRD2B	1	1
					MSVSKEYNIRRHY	Y	0.381309	52.683	_EY(ph)NIRR_	EY(1)NIRR	2	2	465.713	-0.75352
IPI00398823	Isoform 3 of Zinc phosphodiesterase ELAC protein 2	ELAC2	6	6
					ATRFKPSSTSSTR	S	0.0105372	0	_PS(ph)S(ph)T(ph)S(ph)S(ph)T(ph)R_	PS(1)S(1)T(1)S(1)S(1)T(1)R	2	1	1302.19	-0.04933
					TRFKPSSTSSTRT	S	0.0105372	0	_PS(ph)S(ph)T(ph)S(ph)S(ph)T(ph)R_	PS(1)S(1)T(1)S(1)S(1)T(1)R	3	1	1302.19	-0.04933
					FKPSSTSSTRTSS	S	0.0105372	0	_PS(ph)S(ph)T(ph)S(ph)S(ph)T(ph)R_	PS(1)S(1)T(1)S(1)S(1)T(1)R	5	1	1302.19	-0.04933
					KPSSTSSTRTSSP	S	0.0105372	0	_PS(ph)S(ph)T(ph)S(ph)S(ph)T(ph)R_	PS(1)S(1)T(1)S(1)S(1)T(1)R	6	1	1302.19	-0.04933
					RFKPSSTSSTRTS	T	0.0105372	0	_PS(ph)S(ph)T(ph)S(ph)S(ph)T(ph)R_	PS(1)S(1)T(1)S(1)S(1)T(1)R	4	1	1302.19	-0.04933
					PSSTSSTRTSSPC	T	0.0105372	0	_PS(ph)S(ph)T(ph)S(ph)S(ph)T(ph)R_	PS(1)S(1)T(1)S(1)S(1)T(1)R	7	1	1302.19	-0.04933
IPI00402231	Isoform 1 of DnaJ homolog subfamily C member 5	CSP	1	1
					ADQRQRSISTSGE	S	0.00677924	102.58	_S(ph)ISTSGESIYHVIGIDK_	S(0.518)IS(0.42)T(0.059)S(0.001)GES(0.002)IYHVIGIDK	1	2	943.451	-2.7366
IPI00414676	Heat shock protein HSP 90-beta	HSP90AB1	2	1
					EREKEISDDEAEE	S	1.08086e-06	180.74	_EKEIS(ph)DDEAEEEKGEK_	EKEIS(1)DDEAEEEKGEK	5	3	648.937	-0.55334
					KIEDVGSDEEDDS	S	6.34673e-34	259.29	_IEDVGS(ph)DEEDDSGKDKK_	IEDVGS(1)DEEDDSGKDKK	6	3	649.269	0.20393
IPI00418991	Isoform 1 of Glutamine and serine-rich protein 1	QSER1	6	6
					KKTIRTSKTTTKS	S	0.0311445	13.037	_T(ph)IRT(ph)S(ph)KT(ph)T(ph)T(ph)K_	T(1)IRT(1)S(1)KT(1)T(1)T(1)K	5	1	1616.46	0.049215
					KAYNKKTIRTSKT	T	0.0311445	13.037	_T(ph)IRT(ph)S(ph)KT(ph)T(ph)T(ph)K_	T(1)IRT(1)S(1)KT(1)T(1)T(1)K	1	1	1616.46	0.049215
					NKKTIRTSKTTTK	T	0.0311445	13.037	_T(ph)IRT(ph)S(ph)KT(ph)T(ph)T(ph)K_	T(1)IRT(1)S(1)KT(1)T(1)T(1)K	4	1	1616.46	0.049215
					TIRTSKTTTKSAQ	T	0.0311445	13.037	_T(ph)IRT(ph)S(ph)KT(ph)T(ph)T(ph)K_	T(1)IRT(1)S(1)KT(1)T(1)T(1)K	7	1	1616.46	0.049215
					IRTSKTTTKSAQE	T	0.0311445	13.037	_T(ph)IRT(ph)S(ph)KT(ph)T(ph)T(ph)K_	T(1)IRT(1)S(1)KT(1)T(1)T(1)K	8	1	1616.46	0.049215
					RTSKTTTKSAQEF	T	0.0311445	13.037	_T(ph)IRT(ph)S(ph)KT(ph)T(ph)T(ph)K_	T(1)IRT(1)S(1)KT(1)T(1)T(1)K	9	1	1616.46	0.049215
IPI00419249	Isoform 1 of Proteasome subunit alpha type-3	HC8	1	1
					IKEEDESDDDNM_	S	2.08474e-83	336.68	_ESIKEEDES(ph)DDDNM(ox)_	ESIKEEDES(1)DDDNM	9	2	876.295	-0.10907
IPI00427808	Isoform 1 of Uncharacterized protein C10orf71	C10orf71	2	1
					ENGISRSVSQETE	S	0.00299573	94.363	_S(ph)VSQETEPER_	S(0.5)VS(0.5)QETEPER	1	2	621.256	-0.3453
					GISRSVSQETEPE	S	0.00299573	94.363	_S(ph)VSQETEPER_	S(0.5)VS(0.5)QETEPER	3	2	621.256	-0.3453
IPI00429358	Isoform 1 of Cytochrome P450 4A22	CYP4A22	4	3
					KVIIGRSDPKSHG	S	0.00469158	145.81	_S(ph)DPKSHGS(ph)Y(ph)KFIAPR_	S(0.526)DPKS(0.526)HGS(0.948)Y(1)KFIAPR	1	2	965.389	0.39686
					GRSDPKSHGSYKF	S	0.00469158	145.81	_S(ph)DPKSHGS(ph)Y(ph)KFIAPR_	S(0.526)DPKS(0.526)HGS(0.948)Y(1)KFIAPR	5	2	965.389	0.39686
					DPKSHGSYKFIAP	S	0.00469158	145.81	_S(ph)DPKSHGS(ph)Y(ph)KFIAPR_	S(0.526)DPKS(0.526)HGS(0.948)Y(1)KFIAPR	8	2	965.389	0.39686
					PKSHGSYKFIAPR	Y	0.00469158	145.81	_S(ph)DPKSHGS(ph)Y(ph)KFIAPR_	S(0.526)DPKS(0.526)HGS(0.948)Y(1)KFIAPR	9	2	965.389	0.39686
IPI00442987	CDNA FLJ26171 fis, clone ADG03656	LOC100507236	2	2
					MFQIKVSPFDSVI	S	0.0180613	97.214	_VS(ph)PFDS(ph)VIM(ox)FQIR_	VS(1)PFDS(1)VIMFQIR	2	3	572.249	-0.2907
					KVSPFDSVIMFQI	S	0.0180613	97.214	_VS(ph)PFDS(ph)VIM(ox)FQIR_	VS(1)PFDS(1)VIMFQIR	6	3	572.249	-0.2907
IPI00444537	cDNA FLJ45398 fis, clone BRHIP3027947	CDC14BL	2	2
					MAKRRRSVMSRYT	S	0.0455929	18.44	_RRS(ph)VM(ox)S(ph)R_	RRS(1)VMS(1)R	3	1	1067.42	0.75895
					RRRSVMSRYTSSC	S	0.0455929	18.44	_RRS(ph)VM(ox)S(ph)R_	RRS(1)VMS(1)R	6	1	1067.42	0.75895
IPI00446246	HCV p7-transactivated protein 1	HCVP7TP1	8	6
					CPSRRRSSTTSSS	S	0.065431	0	_S(ph)S(ph)T(ph)T(ph)S(ph)S(ph)SKCS_	S(0.75)S(0.75)T(0.75)T(0.75)S(0.75)S(0.75)S(0.75)KCS(0.75)	1	1	1511.23	2.6979
					PSRRRSSTTSSSK	S	0.065431	0	_S(ph)S(ph)T(ph)T(ph)S(ph)S(ph)SKCS_	S(0.75)S(0.75)T(0.75)T(0.75)S(0.75)S(0.75)S(0.75)KCS(0.75)	2	1	1511.23	2.6979
					RRSSTTSSSKCS_	S	0.065431	0	_S(ph)S(ph)T(ph)T(ph)S(ph)S(ph)SKCS_	S(0.75)S(0.75)T(0.75)T(0.75)S(0.75)S(0.75)S(0.75)KCS(0.75)	5	1	1511.23	2.6979
					RSSTTSSSKCS__	S	0.065431	0	_S(ph)S(ph)T(ph)T(ph)S(ph)S(ph)SKCS_	S(0.75)S(0.75)T(0.75)T(0.75)S(0.75)S(0.75)S(0.75)KCS(0.75)	6	1	1511.23	2.6979
					SSTTSSSKCS___	S	0.065431	0	_S(ph)S(ph)T(ph)T(ph)S(ph)S(ph)SKCS_	S(0.75)S(0.75)T(0.75)T(0.75)S(0.75)S(0.75)S(0.75)KCS(0.75)	7	1	1511.23	2.6979
					TSSSKCS______	S	0.065431	0	_S(ph)S(ph)T(ph)T(ph)S(ph)S(ph)SKCS_	S(0.75)S(0.75)T(0.75)T(0.75)S(0.75)S(0.75)S(0.75)KCS(0.75)	10	1	1511.23	2.6979
					SRRRSSTTSSSKC	T	0.065431	0	_S(ph)S(ph)T(ph)T(ph)S(ph)S(ph)SKCS_	S(0.75)S(0.75)T(0.75)T(0.75)S(0.75)S(0.75)S(0.75)KCS(0.75)	3	1	1511.23	2.6979
					RRRSSTTSSSKCS	T	0.065431	0	_S(ph)S(ph)T(ph)T(ph)S(ph)S(ph)SKCS_	S(0.75)S(0.75)T(0.75)T(0.75)S(0.75)S(0.75)S(0.75)KCS(0.75)	4	1	1511.23	2.6979
IPI00465038	Isoform 2 of Fibulin-2	FBLN2	1	1
					RRVTEDSEEEEEE	S	1.93935e-23	225.68	_RVTEDS(ph)EEEEEEEEER_	RVTEDS(1)EEEEEEEEER	6	2	1052.4	-0.31275
IPI00473014	Destrin	ACTDP	1	1
					____MASGVQVAD	S	1.72399e-31	228.8	_(ac)AS(ph)GVQVADEVCR_	AS(1)GVQVADEVCR	2	1	1412.59	0.21032
IPI00473136	Isoform 2 of Catenin alpha-1	CTNNA1	1	1
					PEEIDDSDFETED	S	6.31472e-34	248.1	_TPEEIDDS(ph)DFETEDFDVR_	TPEEIDDS(1)DFETEDFDVR	8	2	1119.93	0.55167
IPI00647286	Isoform 1 of Niban-like protein 1	C9orf88	2	2
					KAAPEASSPPASP	S	1.16956e-08	173.56	_AAPEAS(ph)SPPAS(ph)PIQHIIPGK_	AAPEAS(0.903)S(0.097)PPAS(1)PIQHIIPGK	6	2	1064.5	0.6531
					ASSPPASPIQHII	S	1.16956e-08	173.56	_AAPEAS(ph)SPPAS(ph)PIQHIIPGK_	AAPEAS(0.903)S(0.097)PPAS(1)PIQHIIPGK	11	2	1064.5	0.6531
IPI00743766	Fetuin-B	FETUB	1	1
					DIDDKNSQEKGPQ	S	2.2714e-06	176.28	_GSVQYIPDIDDKNS(ph)QEK_	GSVQYIPDIDDKNS(1)QEK	14	2	1008.45	0.10825
IPI00745872	Isoform 1 of Serum albumin	ALB	1	1
					TCVADESAENCDK	S	9.72067e-179	264.29	_TCVADES(ph)AENCDK_	TCVADES(1)AENCDK	7	2	789.776	0.017842
IPI00748399	Conserved hypothetical protein	LOC338758	1	1
					_____MTCWCRRE	T	0.0682101	0	_(ac)M(ox)T(ph)CWCRR_	MT(1)CWCRR	2	1	1207.42	-5.8804
IPI00748824	Similar to SubName: Full=Predicted protein	-	5	5
					MGTHTASYTRAGR	S	0.0336886	0	_(ac)GT(ph)HT(ph)AS(ph)Y(ph)T(ph)R_	GT(1)HT(1)AS(1)Y(1)T(1)R	6	1	1435.32	-5.4283
					____MGTHTASYT	T	0.0336886	0	_(ac)GT(ph)HT(ph)AS(ph)Y(ph)T(ph)R_	GT(1)HT(1)AS(1)Y(1)T(1)R	2	1	1435.32	-5.4283
					__MGTHTASYTRA	T	0.0336886	0	_(ac)GT(ph)HT(ph)AS(ph)Y(ph)T(ph)R_	GT(1)HT(1)AS(1)Y(1)T(1)R	4	1	1435.32	-5.4283
					THTASYTRAGRTR	T	0.0336886	0	_(ac)GT(ph)HT(ph)AS(ph)Y(ph)T(ph)R_	GT(1)HT(1)AS(1)Y(1)T(1)R	8	1	1435.32	-5.4283
					GTHTASYTRAGRT	Y	0.0336886	0	_(ac)GT(ph)HT(ph)AS(ph)Y(ph)T(ph)R_	GT(1)HT(1)AS(1)Y(1)T(1)R	7	1	1435.32	-5.4283
IPI00761160	Isoform 6 of Calpastatin	CAST	5	5
					SGATSKSSSMNPT	S	0.065431	16.203	_S(ph)S(ph)S(ph)M(ox)NPT(ph)ET(ph)K_	S(1)S(1)S(1)MNPT(1)ET(1)K	1	1	1497.31	-4.3213
					GATSKSSSMNPTE	S	0.065431	16.203	_S(ph)S(ph)S(ph)M(ox)NPT(ph)ET(ph)K_	S(1)S(1)S(1)MNPT(1)ET(1)K	2	1	1497.31	-4.3213
					ATSKSSSMNPTET	S	0.065431	16.203	_S(ph)S(ph)S(ph)M(ox)NPT(ph)ET(ph)K_	S(1)S(1)S(1)MNPT(1)ET(1)K	3	1	1497.31	-4.3213
					SSSMNPTETKAIP	T	0.065431	16.203	_S(ph)S(ph)S(ph)M(ox)NPT(ph)ET(ph)K_	S(1)S(1)S(1)MNPT(1)ET(1)K	7	1	1497.31	-4.3213
					SMNPTETKAIPVS	T	0.065431	16.203	_S(ph)S(ph)S(ph)M(ox)NPT(ph)ET(ph)K_	S(1)S(1)S(1)MNPT(1)ET(1)K	9	1	1497.31	-4.3213
IPI00784985	IGK@ protein	IGK@	1	1
					AIQSGNSQESVTE	S	1.21642e-36	247.66	_VDNAIQSGNS(ph)QESVTEQDSK_	VDNAIQSGNS(1)QESVTEQDSK	10	2	1108.47	-0.18862
IPI00789101	cDNA FLJ40895 fis, clone UTERU2002294, highly similar to Prostaglandin E synthase 3	hCG_2016483	1	1
					KDWEDDSDEDMSN	S	1.47921e-158	390.56	_DWEDDS(ph)DEDMSNFDR_	DWEDDS(1)DEDMSNFDR	6	2	978.317	-0.52273
IPI00794880	Isoform 1 of Chromodomain-helicase-DNA-binding protein 7	CHD7	2	2
					TNIQKKYYRAIIE	Y	0.259093	91.853	_KY(ph)Y(ph)RAIIEK_	KY(1)Y(1)RAIIEK	2	2	672.312	5.2481
					NIQKKYYRAIIEK	Y	0.259093	91.853	_KY(ph)Y(ph)RAIIEK_	KY(1)Y(1)RAIIEK	3	2	672.312	5.2481
IPI00798071	cDNA FLJ59403, highly similar to Nucleosome assembly protein 1-like 4	NAP1L4	1	1
					AESEWHSENEEEE	S	0.000455177	118.96	_EFITGDVEPTDAESEWHS(ph)ENEEEEK_	EFITGDVEPTDAES(0.021)EWHS(0.979)ENEEEEK	18	3	1006.07	-0.4903
IPI00844078	Isoform 1 of Putative tropomyosin alpha-3 chain-like protein	TPM3P4	1	1
					CTQRMIYQTIIDI	Y	0.228603	107.61	_EENICTQRM(ox)IY(ph)QTIIDINEM(ox)_	EENICTQRMIY(0.892)QT(0.108)IIDINEM	11	4	657.286	-3.455
IPI00855916	Transthyretin	PALB	1	1
					SGKTSESGEIHGI	S	2.00557e-06	155.79	_TSES(ph)GEIHGITTEEEFVEGIYK_	T(0.035)S(0.035)ES(0.931)GEIHGITTEEEFVEGIYK	4	3	845.711	0.43058
IPI00880007	Microtubule-associated protein	MAP4	2	1
				1	IAKDMESPTKIDV	S	0.0941534	137.21	_DM(ox)ES(ph)PTKIDVTIAK_	DMES(0.983)PT(0.017)KIDVTIAK	4	2	822.384	0.42354
					AIGKDVTPPPETE	T	0.00750774	134.61	_DVT(ph)PPPETEVVIIK_	DVT(1)PPPETEVVIIK	3	2	808.913	-0.75134
IPI00889740	Uncharacterized protein	CTA-941F9.7-002	1	1
					QACCVKSQETGDI	S	1.34299e-44	268.55	_S(ph)QETGDIDVGGIQETDK_	S(1)QETGDIDVGGIQETDK	1	2	936.399	0.2167
IPI00903288	Uncharacterized protein	MAPRE2	6	6
					ARTTTTSSRIITG	S	0.00501561	0	_T(ph)T(ph)T(ph)T(ph)S(ph)S(ph)R_	T(1)T(1)T(1)T(1)S(1)S(1)R	5	1	1233.17	-4.3731
					RTTTTSSRIITGP	S	0.00501561	0	_T(ph)T(ph)T(ph)T(ph)S(ph)S(ph)R_	T(1)T(1)T(1)T(1)S(1)S(1)R	6	1	1233.17	-4.3731
					___MARTTTTSSR	T	0.00501561	0	_T(ph)T(ph)T(ph)T(ph)S(ph)S(ph)R_	T(1)T(1)T(1)T(1)S(1)S(1)R	1	1	1233.17	-4.3731
					__MARTTTTSSRI	T	0.00501561	0	_T(ph)T(ph)T(ph)T(ph)S(ph)S(ph)R_	T(1)T(1)T(1)T(1)S(1)S(1)R	2	1	1233.17	-4.3731
					_MARTTTTSSRII	T	0.00501561	0	_T(ph)T(ph)T(ph)T(ph)S(ph)S(ph)R_	T(1)T(1)T(1)T(1)S(1)S(1)R	3	1	1233.17	-4.3731
					MARTTTTSSRIIT	T	0.00501561	0	_T(ph)T(ph)T(ph)T(ph)S(ph)S(ph)R_	T(1)T(1)T(1)T(1)S(1)S(1)R	4	1	1233.17	-4.3731
IPI00910380	SPARC-like protein 1	SPARCL1	1	1
					EQGKSSSQEIGIK	S	0.0005618	133.81	_SSS(ph)QEIGIK_	SS(0.001)S(0.999)QEIGIK	3	2	514.737	-0.37021
IPI00910886	cDNA FLJ54278, highly similar to SPARC-like protein 1	SPARCL1	4	4
					EKETAVSTEDDSH	S	2.95924e-41	246.71	_AEDEENEKETAVS(ph)TEDDSHHKAEK_	AEDEENEKET(0.002)AVS(0.888)T(0.11)EDDSHHKAEK	13	5	562.435	-0.41814
					QETEWQSQEGKTG	S	3.18721e-22	230.96	_HIQETEWQS(ph)QEGK_	HIQETEWQS(1)QEGK	9	3	560.574	0.57974
					PREHANSKQEEDN	S	3.37555e-09	145.13	_EHANS(ph)KQEEDNTQSDDIIEESDQPTQVS(ph)K_	EHANS(0.974)KQEEDNT(0.019)QS(0.007)DDIIEES(0.001)DQPT(0.03)QVS(0.969)K	5	3	1154.47	-0.46266
					DQPTQVSKMQEDE	S	3.37555e-09	145.13	_EHANS(ph)KQEEDNTQSDDIIEESDQPTQVS(ph)K_	EHANS(0.974)KQEEDNT(0.019)QS(0.007)DDIIEES(0.001)DQPT(0.03)QVS(0.969)K	28	3	1154.47	-0.46266
IPI00921387	Conserved hypothetical protein	-	2	2
					YMHIYIYIYMHET	Y	0.397732	98.902	_M(ox)YMHIYIY(ph)IY(ph)M(ox)HETEK_	MYMHIYIY(1)IY(1)MHETEK	8	3	786.309	5.4278
					HIYIYIYMHETEK	Y	0.397732	98.902	_M(ox)YMHIYIY(ph)IY(ph)M(ox)HETEK_	MYMHIYIY(1)IY(1)MHETEK	10	3	786.309	5.4278
IPI00922032	cDNA FLJ55039, moderately similar to Hepatoma-derived growth factor	HDGF	3	3
					GDIIEDSPKRPKE	S	0.00491985	131.82	_AGDIIEDS(ph)PK_	AGDIIEDS(1)PK	8	2	562.747	0.30066
					KGNAEGSSDEEGK	S	3.00299e-37	258.4	_KGNAEGS(ph)S(ph)DEEGKIVIDEPAK_	KGNAEGS(1)S(1)DEEGKIVIDEPAK	7	3	778.336	0.26153
					GNAEGSSDEEGKI	S	3.00299e-37	258.4	_KGNAEGS(ph)S(ph)DEEGKIVIDEPAK_	KGNAEGS(1)S(1)DEEGKIVIDEPAK	8	3	778.336	0.26153
IPI00929513	Conserved hypothetical protein	-	2	2
					IYARHETTRIREV	T	5.68824e-07	108.24	_HET(ph)T(ph)RIR_	HET(1)T(1)RIR	3	2	536.72	1.588
					YARHETTRIREVE	T	5.68824e-07	108.24	_HET(ph)T(ph)RIR_	HET(1)T(1)RIR	4	2	536.72	1.588
IPI00935394	Uncharacterized protein	COL16A1	1	1
					ARRDTQSNEIIEI	S	0.0998381	112.82	_DTQS(ph)NEIIEINPQSEGK_	DT(0.172)QS(0.828)NEIIEINPQSEGK	4	2	991.441	-0.63331
IPI00965438	Putative uncharacterized protein	EBBP	1	1
					ETEEQDSDSAEQG	S	1.30952e-19	209.43	_ETEEQDS(ph)DSAEQGDPAGEGK_	ET(0.009)EEQDS(0.964)DS(0.027)AEQGDPAGEGK	7	2	1079.9	-0.18011
IPI00973177	Isoform 4 of Latent-transforming growth factor beta-binding protein 1	LTBP1	3	1
					FVPAGESSSEAGG	S	0.000953065	104.38	_GFVPAGES(ph)SSEAGGENYKDADECIIFGQEICK_	GFVPAGES(0.593)S(0.135)S(0.269)EAGGENY(0.004)KDADECIIFGQEICK	8	4	886.878	0.032221
					FVPAGESSSEAGG	S	0.00226743	97.124	_GFVPAGES(ph)SSEAGGENYKDADECIIFGQEICK_	GFVPAGES(0.455)S(0.455)S(0.089)EAGGENY(0.001)KDADECIIFGQEICK	8	3	1182.17	-0.4838
					VPAGESSSEAGGE	S	0.00226743	97.124	_GFVPAGES(ph)SSEAGGENYKDADECIIFGQEICK_	GFVPAGES(0.455)S(0.455)S(0.089)EAGGENY(0.001)KDADECIIFGQEICK	9	3	1182.17	-0.4838
IPI00976764	19 kDa protein	RAB30	2	2
					DIHTKYSSEWGAG	S	0.00116115	98.508	_DIHTKYS(ph)SEWGAGAIEDKS(ph)R_	DIHT(0.123)KY(0.094)S(0.783)SEWGAGAIEDKS(1)R	7	3	804.009	1.325
					GAIEDKSRIQIWD	S	0.00116115	98.508	_DIHTKYS(ph)SEWGAGAIEDKS(ph)R_	DIHT(0.123)KY(0.094)S(0.783)SEWGAGAIEDKS(1)R	19	3	804.009	1.325
IPI00979426	hypothetical protein LOC100287063	LOC100287063	4	3
					ADGAVGSATVESP	S	0.0384278	33.419	_ICADGAVGS(ph)ATVESPGVPVPIASSSS(ph)RS(ph)AAAPSSSSAQSGPEIGISIGPR_	ICADGAVGS(0.408)AT(0.408)VES(0.232)PGVPVPIAS(0.16)S(0.16)S(0.16)S(0.467)RS(0.467)AAAPS(0.104)S(0.138)S(0.137)S(0.137)AQS(0.012)GPEIGIS(0.008)IGPR	9	3	1640.41	2.1983
					PIASSSSRSAAAP	S	0.0384278	33.419	_ICADGAVGS(ph)ATVESPGVPVPIASSSS(ph)RS(ph)AAAPSSSSAQSGPEIGISIGPR_	ICADGAVGS(0.408)AT(0.408)VES(0.232)PGVPVPIAS(0.16)S(0.16)S(0.16)S(0.467)RS(0.467)AAAPS(0.104)S(0.138)S(0.137)S(0.137)AQS(0.012)GPEIGIS(0.008)IGPR	26	3	1640.41	2.1983
					ASSSSRSAAAPSS	S	0.0384278	33.419	_ICADGAVGS(ph)ATVESPGVPVPIASSSS(ph)RS(ph)AAAPSSSSAQSGPEIGISIGPR_	ICADGAVGS(0.408)AT(0.408)VES(0.232)PGVPVPIAS(0.16)S(0.16)S(0.16)S(0.467)RS(0.467)AAAPS(0.104)S(0.138)S(0.137)S(0.137)AQS(0.012)GPEIGIS(0.008)IGPR	28	3	1640.41	2.1983
					GAVGSATVESPGV	T	0.0384278	33.419	_ICADGAVGS(ph)ATVESPGVPVPIASSSS(ph)RS(ph)AAAPSSSSAQSGPEIGISIGPR_	ICADGAVGS(0.408)AT(0.408)VES(0.232)PGVPVPIAS(0.16)S(0.16)S(0.16)S(0.467)RS(0.467)AAAPS(0.104)S(0.138)S(0.137)S(0.137)AQS(0.012)GPEIGIS(0.008)IGPR	11	3	1640.41	2.1983
IPI00981028	Uncharacterized protein	CCDC28B	2	2
					RPIRTQSSIRPSP	S	0.0965394	122.97	_TQS(ph)SIRPS(ph)PYPQICGK_	T(0.148)QS(0.704)S(0.148)IRPS(0.928)PY(0.072)PQICGK	3	2	989.928	-1.1097
					QSSIRPSPYPQIC	S	0.0965394	122.97	_TQS(ph)SIRPS(ph)PYPQICGK_	T(0.148)QS(0.704)S(0.148)IRPS(0.928)PY(0.072)PQICGK	8	2	989.928	-1.1097
IPI00985353	Uncharacterized protein	EEF1D	1	1
					DIDIFGSDNEEED	S	5.81619e-18	175	_KPATPAEDDEDDDIDIFGS(ph)DNEEEDKEAAQIR_	KPATPAEDDEDDDIDIFGS(1)DNEEEDKEAAQIR	19	3	1219.85	-1.8718
IPI01012400	52 kDa protein	CADM1	1	1
					EGGQNNSEEKKEY	S	3.14396e-16	183.65	_GADDAADADTAIINAEGGQNNS(ph)EEK_	GADDAADADTAIINAEGGQNNS(1)EEK	22	3	852.684	-0.23596
IPI01013939	src substrate cortactin isoform c	CTTN	2	1
					EERIPSSPVYEDA	S	0.0673536	124.62	_IPSS(ph)PVYEDAASFK_	IPS(0.014)S(0.986)PVYEDAASFK	4	2	795.858	0.16313
					ARAKTQTPPVSPA	T	1.85288e-43	267.39	_TQT(ph)PPVSPAPQPTEER_	TQT(1)PPVSPAPQPTEER	3	2	907.92	-0.4341
IPI01014956	cDNA FLJ51371, highly similar to Ornithine decarboxylase	ODC1	2	2
					_MMTFDSEVGIMK	S	0.124966	93.909	_(ac)MMT(ph)FDS(ph)EVGIM(ox)KVAR_	MMT(1)FDS(1)EVGIMKVAR	6	2	966.889	4.3376
					____MMTFDSEVG	T	0.124966	93.909	_(ac)MMT(ph)FDS(ph)EVGIM(ox)KVAR_	MMT(1)FDS(1)EVGIMKVAR	3	2	966.889	4.3376
a Posterior Error Probability of the identification; this value essentially operates as a p-value, where smaller is more significant. b The Andromeda score of the identification (higher is better). c Sequence representation of the peptide including location(s) of modified AAs. d Sequence representation of the peptide including PTM positioning probabilities ([0..1], where 1 is best match) for 'Pho…
