# Supplementary material for: Urinary proteomic and non-prefractionation quantitative phosphoproteomic analysis during pregnancy and non-pregnancy
Source: BMC Genomics. 2013 Nov 11;14:777. doi: 10.1186/1471-2164-14-777 (PMC3832905; doi:10.1186/1471-2164-14-777)
Supplement: Additional file 3: Table S3 — List of the 16 phosphoproteins differentially expressed in the urine samples from pregnant and non-pregnant patients. For three repeated protein quantification, average normalized ratios were used for the proteins ratios, and a cutoff value of 1.5-fold was chosen as the threshold for screening significantly changed proteins. [file 1471-2164-14-777-S3.xls]

## Sheet:  16 phosphoproteins
Table S3. List of the 16 phosphoproteins differentially expressed in the urine samples from pregnant and non-pregnant patients. For three repeated protein quantification, average normalized ratios were used for the proteins ratios, and a cutoff value of 1.5-fold was chosen as the threshold for screening significantly changed proteins.
Protein Accession	Protein Description	Gene Name	MW [kDa]	Sequence Length(aa)	Sequence Coverage [%]	Phospho (STY) Site IDsa	Phospho (STY) Site Positionsb	PEPc	Ratio M/Ld	Ratio M/L Normalizede	Pregnancy/non-pregnancy Fold Change	Mean Log2 Value	Standard Deviation	p-value	Ratio M/L Variability [%]f	Unique Peptide	Sequence Window	PEPc	Scoreg	Number of Phospho (STY)	Amino Acid	Modified Sequenceh	Phospho (STY) Probabilitiesi	Phospho (STY) Score Diffsj	Position in peptide	Charge	m/z	Mass Error [ppm]k
IPI00006672	High affinity copper uptake protein 1	SLC31A1	21.09	190	10	35;36	114;119	0.090179	0.27102	0.18686	5.3516	1.44705	0.081356	0.016345	NaN	2
																	VPGPNGTIIMETH	0.0901788	85.881	3	T	_YNS(ph)MPVPGPNGT(ph)IIM(ox)ET(ph)HK_	Y(0.478)NS(0.954)MPVPGPNGT(0.568)IIMET(1)HK	Y(-0.82)NS(10.57)MPVPGPNGT(0.82)IIMET(51.97)HK	12	3	781.306	-0.7125
																	GTIIMETHKTVGQ	0.0901788	85.881	3	T	_YNS(ph)MPVPGPNGT(ph)IIM(ox)ET(ph)HK_	Y(0.478)NS(0.954)MPVPGPNGT(0.568)IIMET(1)HK	Y(-0.82)NS(10.57)MPVPGPNGT(0.82)IIMET(51.97)HK	17	3	781.306	-0.7125
IPI00021000	Secreted phosphoprotein 1	SPP1	35.422	314	57.3	2;3;4;5;6;7;8;9;10;11;12;13;14;15;16;17;37;45	24;26;27;62;63;202;224;227;234;254;258;263;270;275;280;303;308;310	0	2.0565	1.8463	0.541624	-0.71922	0.013543	0.027453	65.465	18
																	PVKQADSGSSEEK	5.65442e-11	176.81	2	S	_QADS(ph)GS(ph)SEEKQIYNKYPDAVATWINPDPSQK_	QADS(0.642)GS(0.536)S(0.536)EEKQIY(0.231)NKY(0.054)PDAVATWINPDPSQK	QADS(1.57)GS(0)S(0)EEKQIY(-5.03)NKY(-12.49)PDAVAT(-52.99)WINPDPS(-94.57)QK	4	4	907.399	0.4217
																	KQADSGSSEEKQI	5.65442e-11	176.81	2	S	_QADS(ph)GS(ph)SEEKQIYNKYPDAVATWINPDPSQK_	QADS(0.642)GS(0.536)S(0.536)EEKQIY(0.231)NKY(0.054)PDAVATWINPDPSQK	QADS(1.57)GS(0)S(0)EEKQIY(-5.03)NKY(-12.49)PDAVAT(-52.99)WINPDPS(-94.57)QK	6	4	907.399	0.4217
																	QADSGSSEEKQIY	5.65442e-11	176.81	2	S	_QADS(ph)GS(ph)SEEKQIYNKYPDAVATWINPDPSQK_	QADS(0.642)GS(0.536)S(0.536)EEKQIY(0.231)NKY(0.054)PDAVATWINPDPSQK	QADS(1.57)GS(0)S(0)EEKQIY(-5.03)NKY(-12.49)PDAVAT(-52.99)WINPDPS(-94.57)QK	7	4	907.399	0.4217
																	QEISKVSREFHSH	8.22791e-47	254.55	4	S	_KANDES(ph)NEHS(ph)DVIDS(ph)QEISKVS(ph)R_	KANDES(1)NEHS(1)DVIDS(0.647)QEIS(0.631)KVS(0.723)R	KANDES(56.29)NEHS(41.89)DVIDS(0.19)QEIS(-0.19)KVS(1.24)R	22	4	727.528	0.20592
																	ISHEIDSASSEVN	8.65901e-77	248.25	3	S	_IS(ph)HEIDS(ph)AS(ph)SEVN_	IS(1)HEIDS(1)AS(0.994)S(0.006)EVN	IS(113.11)HEIDS(80.63)AS(21.86)S(-21.86)EVN	7	2	814.27	1.4731
																	DSRGKDSYETSQI	4.53997e-21	206.98	3	S	_GKDS(ph)YET(ph)SQIDDQS(ph)AETHSHK_	GKDS(0.998)Y(0.002)ET(0.881)S(0.119)QIDDQS(0.988)AET(0.01)HS(0.001)HK	GKDS(30.24)Y(-30.24)ET(8.87)S(-8.87)QIDDQS(21.49)AET(-21.49)HS(-30.1)HK	4	5	521.393	-0.13484
																	HEIDSASSEVN__	8.65901e-77	248.25	3	S	_IS(ph)HEIDS(ph)AS(ph)SEVN_	IS(1)HEIDS(1)AS(0.994)S(0.006)EVN	IS(113.11)HEIDS(80.63)AS(21.86)S(-21.86)EVN	9	2	814.27	1.4731
																	APQNAVSSEETND	2.46754e-30	237.3	2	S	_QNIIAPQNAVS(ph)S(ph)EETNDFKQETIPSK_	QNIIAPQNAVS(1)S(1)EETNDFKQETIPSK	QNIIAPQNAVS(48.51)S(48.51)EET(-48.51)NDFKQET(-85)IPS(-109.73)K	11	3	1016.79	0.69313
																	PQNAVSSEETNDF	2.46754e-30	237.3	2	S	_QNIIAPQNAVS(ph)S(ph)EETNDFKQETIPSK_	QNIIAPQNAVS(1)S(1)EETNDFKQETIPSK	QNIIAPQNAVS(48.51)S(48.51)EET(-48.51)NDFKQET(-85)IPS(-109.73)K	12	3	1016.79	0.69313
																	HSDVIDSQEISKV	1.76524e-135	286.97	4	S	_KANDES(ph)NEHS(ph)DVIDS(ph)QEISKVS(ph)R_	KANDES(1)NEHS(1)DVIDS(0.647)QEIS(0.631)KVS(0.723)R	KANDES(56.29)NEHS(41.89)DVIDS(0.19)QEIS(-0.19)KVS(1.24)R	15	4	727.528	0.20592
																	VSREFHSHEFHSH	1.56495e-08	158.65	2	S	_EFHS(ph)HEFHS(ph)HEDMIVVDPK_	EFHS(1)HEFHS(1)HEDMIVVDPK	EFHS(74.06)HEFHS(74.06)HEDMIVVDPK	4	4	620.75	-0.34047
																	HSHEFHSHEDMIV	1.56495e-08	158.65	2	S	_EFHS(ph)HEFHS(ph)HEDMIVVDPK_	EFHS(1)HEFHS(1)HEDMIVVDPK	EFHS(74.06)HEFHS(74.06)HEDMIVVDPK	9	4	620.75	-0.34047
																	HIKFRISHEIDSA	8.65901e-77	248.25	3	S	_IS(ph)HEIDS(ph)AS(ph)SEVN_	IS(1)HEIDS(1)AS(0.994)S(0.006)EVN	IS(113.11)HEIDS(80.63)AS(21.86)S(-21.86)EVN	2	2	814.27	1.4731
																	DESNEHSDVIDSQ	1.76524e-135	286.97	4	S	_KANDES(ph)NEHS(ph)DVIDS(ph)QEISKVS(ph)R_	KANDES(1)NEHS(1)DVIDS(0.647)QEIS(0.631)KVS(0.723)R	KANDES(56.29)NEHS(41.89)DVIDS(0.19)QEIS(-0.19)KVS(1.24)R	10	4	727.528	0.20592
																	SQIDDQSAETHSH	4.53997e-21	206.98	3	S	_GKDS(ph)YET(ph)SQIDDQS(ph)AETHSHK_	GKDS(0.998)Y(0.002)ET(0.881)S(0.119)QIDDQS(0.988)AET(0.01)HS(0.001)HK	GKDS(30.24)Y(-30.24)ET(8.87)S(-8.87)QIDDQS(21.49)AET(-21.49)HS(-30.1)HK	14	5	521.393	-0.13484
																	RKANDESNEHSDV	1.76524e-135	286.97	4	S	_KANDES(ph)NEHS(ph)DVIDS(ph)QEISKVS(ph)R_	KANDES(1)NEHS(1)DVIDS(0.647)QEIS(0.631)KVS(0.723)R	KANDES(56.29)NEHS(41.89)DVIDS(0.19)QEIS(-0.19)KVS(1.24)R	6	4	727.528	0.20592
																	EEINGAYKAIPVA	0.0295668	79.426	2	Y	_RPDIQYPDATDEDITS(ph)HM(ox)ESEEINGAY(ph)K_	RPDIQY(0.031)PDAT(0.216)DEDIT(0.296)S(0.533)HMES(0.293)EEINGAY(0.631)K	RPDIQY(-10.86)PDAT(-1.74)DEDIT(-4.1)S(1.74)HMES(-4.1)EEINGAY(4.1)K	27	3	1134.12	-1.794
																	GKDSYETSQIDDQ	4.53997e-21	206.98	3	T	_GKDS(ph)YET(ph)SQIDDQS(ph)AETHSHK_	GKDS(0.998)Y(0.002)ET(0.881)S(0.119)QIDDQS(0.988)AET(0.01)HS(0.001)HK	GKDS(30.24)Y(-30.24)ET(8.87)S(-8.87)QIDDQS(21.49)AET(-21.49)HS(-30.1)HK	7	5	521.393	-0.13484
IPI00022431	cDNA FLJ55606, highly similar to Alpha-2-HS-glycoprotein	AHSG	46.626	433	19.4	18	204	0	0.048732	0.037427	26.7187	4.10175	0.375431	4.3578e-05	66.88	1
																	CDSSPDSAEDVRK	1.15354e-93	262	1	S	_CDSSPDS(ph)AEDVRK_	CDSSPDS(1)AEDVRK	CDS(-40.06)S(-37.46)PDS(37.46)AEDVRK	7	2	773.298	-0.17031
IPI00027774	THAP domain-containing protein 2	THAP2	26.26	228	7	38	13	0.092774	0.56335	0.58405	1.71218	0.656484	0.135675	0.001721	NaN	1
																	AAGCATTYNKHIN	0.0927741	96.163	1	T	_M(ox)PTNCAAAGCATT(ph)YNK_	MPT(0.001)NCAAAGCAT(0.081)T(0.918)YNK	MPT(-30.45)NCAAAGCAT(-10.54)T(10.54)Y(-57.65)NK	13	2	913.849	-1.3464
IPI00031086	Insulin-like growth factor-binding protein 1	IGFBP1	27.903	259	4.2	19	194	5.8025e-08	0.047728	0.040725	24.5549	3.89562	0.873852	5.8643e-08	8.8475	1
																	AKAQETSGEEISK	5.85236e-06	168.02	1	S	_AQETS(ph)GEEISK_	AQET(0.001)S(0.999)GEEISK	AQET(-28.33)S(28.33)GEEIS(-79.01)K	5	2	629.764	0.13412
IPI00032328	Isoform HMW of Kininogen-1	KNG1	71.957	644	14.4	20	332	0	0.31869	0.30602	3.26776	1.02821	0.046564	0.0013546	124.37	1
																	TTCSKESNEEITE	1.98688e-45	283.21	1	S	_ETTCSKES(ph)NEEITESCETKK_	ETT(0.001)CS(0.001)KES(0.998)NEEITESCETKK	ET(-38)T(-31.11)CS(-32.09)KES(31.11)NEEIT(-72.15)ES(-104.73)CET(-111.48)KK	8	3	824.005	-1.9484
IPI00056309	Liver-expressed antimicrobial peptide 2	LEAP2	8.8135	77	11.7	22	71	5.0465e-06	0.10261	0.083281	12.0075	2.4823	0.216437	0.00575069	17.968	1
																	CRKRRCSISVAQE	5.04653e-06	163.38	1	S	_RCS(ph)ISVAQE_	RCS(0.935)IS(0.065)VAQE	RCS(11.56)IS(-11.56)VAQE	3	2	565.239	-0.15593
IPI00060148	Coiled-coil domain-containing protein 127	CCDC127	30.834	260	7.7	39;46	99;102	0.15261	0.67793	0.59947	1.66814	0.644898	0.026835	0.0236546	NaN	2
																	EKEQNRTASYREA	0.152609	72.583	3	T	_AVAQIS(ph)IEIEKEQNRT(ph)ASY(ph)R_	AVAQIS(1)IEIEKEQNRT(0.549)AS(0.549)Y(0.902)R	AVAQIS(71.34)IEIEKEQNRT(0)AS(0)Y(6.63)R	16	3	849.374	-1.5226
																	QNRTASYREAIIS	0.152609	72.583	3	Y	_AVAQIS(ph)IEIEKEQNRT(ph)ASY(ph)R_	AVAQIS(1)IEIEKEQNRT(0.549)AS(0.549)Y(0.902)R	AVAQIS(71.34)IEIEKEQNRT(0)AS(0)Y(6.63)R	19	3	849.374	-1.5226
IPI00220019	Isoform 1 of Three prime repair exonuclease 1	TREX1	38.923	369	3.5	40;41	315;325	0.12048	0.12748	0.094342	10.5997	2.28868	0.239868	0.00123785	NaN	2
																	IGESRGTKDIPPV	0.120479	111.52	2	T	_NT(ph)SPSIGESRGT(ph)K_	NT(0.496)S(0.496)PS(0.008)IGES(0.006)RGT(0.994)K	NT(0)S(0)PS(-17.69)IGES(-22.26)RGT(22.26)K	12	2	747.305	-0.67113
																	IATTRNTSPSIGE	0.120479	111.52	2	T	_NT(ph)SPSIGESRGT(ph)K_	NT(0.496)S(0.496)PS(0.008)IGES(0.006)RGT(0.994)K	NT(0)S(0)PS(-17.69)IGES(-22.26)RGT(22.26)K	2	2	747.305	-0.67113
IPI00252153	Isoform 1 of FERM domain containing protein 5	FRMD5	65.064	570	4	24;42;49	130;131;148	0.020281	0.57514	0.47521	2.10433	0.756697	0.161742	0.0340544	NaN	3
																	QAEIGDYDSGKHP	0.020281	86.453	2	Y	_T(ph)SDAAIIAAYIIQAEIGDY(ph)DSGK_	T(0.494)S(0.494)DAAIIAAY(0.012)IIQAEIGDY(0.795)DS(0.205)GK	T(0)S(0)DAAIIAAY(-15.9)IIQAEIGDY(5.87)DS(-5.87)GK	19	3	849.043	0.61755
																	RIICKTSDAAIIA	0.020281	86.453	2	S	_T(ph)SDAAIIAAYIIQAEIGDY(ph)DSGK_	T(0.494)S(0.494)DAAIIAAY(0.012)IIQAEIGDY(0.795)DS(0.205)GK	T(0)S(0)DAAIIAAY(-15.9)IIQAEIGDY(5.87)DS(-5.87)GK	2	3	849.043	0.61755
																	GRIICKTSDAAII	0.020281	86.453	2	T	_T(ph)SDAAIIAAYIIQAEIGDY(ph)DSGK_	T(0.494)S(0.494)DAAIIAAY(0.012)IIQAEIGDY(0.795)DS(0.205)GK	T(0)S(0)DAAIIAAY(-15.9)IIQAEIGDY(5.87)DS(-5.87)GK	1	3	849.043	0.61755
IPI00291868	F-box only protein 41	FBXO41	100.66	936	1.4	43	629	0.12267	17.501	12.347	0.0809913	-2.5477	0.075486	0.0429672	NaN	1
																	TYIDTRTIIHAAE	0.122672	101.53	1	T	_T(ph)IIHAAEVCRDWR_	T(1)IIHAAEVCRDWR	T(100.72)IIHAAEVCRDWR	1	3	569.599	0.18386
IPI00296777	SPARC-like protein 1	SPARCL1	75.207	664	11.6	26;27	92;295	1.5221e-52	0.14378	0.14032	7.12657	1.75817	0.235346	0.00127546	20.64	2
																	EQGKSSSQEIGIK	2.57064e-48	150.1	1	S	_SSS(ph)QEIGIK_	S(0.005)S(0.005)S(0.991)QEIGIK	S(-23.34)S(-23.34)S(23.34)QEIGIK	3	2	514.737	0.30396
																	QETEWQSQEGKTG	0.00442364	107.99	1	S	_HIQETEWQS(ph)QEGK_	HIQETEWQS(1)QEGK	HIQET(-78.98)EWQS(78.98)QEGK	9	3	560.574	1.2025
IPI00442987	CDNA FLJ26171 fis, clone ADG03656	LOC100507236	20.062	176	7.4	31;32	13;17	0.018061	0.5491	0.40119	2.49258	0.85121	0.112674	0.030475	4.6445	2
																	MFQIKVSPFDSVI	0.0180613	97.214	2	S	_VS(ph)PFDS(ph)VIM(ox)FQIR_	VS(1)PFDS(1)VIMFQIR	VS(84.66)PFDS(84.66)VIMFQIR	2	3	572.249	-0.2907
																	KVSPFDSVIMFQI	0.0180613	97.214	2	S	_VS(ph)PFDS(ph)VIM(ox)FQIR_	VS(1)PFDS(1)VIMFQIR	VS(84.66)PFDS(84.66)VIMFQIR	6	3	572.249	-0.2907
IPI00745872	Isoform 1 of Serum albumin	ALB	69.366	609	65.7	0	82	0	0.10298	0.088526	11.2961	2.38574	0.063667	0.0185479	71.104	1
																	TCVADESAENCDK	9.72067e-179	264.29	1	S	_TCVADES(ph)AENCDK_	TCVADES(1)AENCDK	T(-36.32)CVADES(36.32)AENCDK	7	2	789.776	0.017842
IPI00844078	Isoform 1 of Putative tropomyosin alpha-3 chain-like protein	TPM3P4	26.269	223	9	51	214	0.2286	0.16073	0.11854	8.43597	1.96846	0.172566	0.00824523	NaN	1
																	CTQRMIYQTIIDI	0.228603	107.61	1	Y	_EENICTQRM(ox)IY(ph)QTIIDINEM(ox)_	EENICTQRMIY(0.892)QT(0.108)IIDINEM	EENICT(-57)QRMIY(9.17)QT(-9.17)IIDINEM	11	4	657.286	-3.455
IPI00973177	Isoform 4 of Latent-transforming growth factor beta-binding protein 1	LTBP1	186.87	1722	1.9	23	1414	0.00095306	0.51279	0.33331	3.00021	0.968718	0.048243	0.00484536	NaN	1
																	FVPAGESSSEAGG	0.000953065	104.38	1	S	_GFVPAGES(ph)SSEAGGENYKDADECIIFGQEICK_	GFVPAGES(0.593)S(0.135)S(0.269)EAGGENY(0.004)KDADECIIFGQEICK	GFVPAGES(3.44)S(-6.44)S(-3.44)EAGGENY(-21.87)KDADECIIFGQEICK	8	4	886.878	0.032221
a Identifier(s) for site(s) associated with the protein group, which show(s) evidence of the modification, referenced against the appropriate modification site file. b Positions of the sites in the leading protein of this group. c Posterior Error Probability of the identification; this value essentially operates as a p-value, where smaller is more significant. d The ratio between two medium and l…
